# Supplementary material for: Transcriptome profiling of root microRNAs reveals novel insights into taproot thickening in radish (Raphanus sativus L.)
Source: BMC Plant Biol. 2015 Feb 3;15:30. doi: 10.1186/s12870-015-0427-3 (PMC4341240; doi:10.1186/s12870-015-0427-3)
Supplement: Additional file 1: — RT-qPCR validated miRNAs primer sequences (A), and targets primer sequences (B). [file 12870_2015_427_MOESM1_ESM.xls]

## Sheet: Table S1
Additional file 1A. RT-qPCR validated miRNAs primer sequences. All reverse primers are the same.
Family	miRNA name	sequence (5'-3')	stage1 to stage2	stage2 to stage3
miR156	miR156a	TGACAGAAGAGAGTGAGCAC	down-regulated	down-regulated
miR159	miR4414b	TGTAGAATAAGTGGGAGCTAA	down-regulated	down-regulated
miR164	miR164a	TGGAGAAGCAGGGCACGTGCA	down-regulated	down-regulated
miR169	miR169m	TGAGCCAAAGATGACTTGCCG	down-regulated	down-regulated
miR172	miR172c	AGAATCTTGATGATGCTGCAG	up-regulated	down-regulated
Reverse Primer		GCGAGCACAGAATTAATACGAC
Additional file 1B. RT-qPCR validated targets primer sequences.
miRNA	gene name	Forward primer	Reverse primer	Predicted targets
miR156	TOC1	GCTTCCTATTCACATACCTA	TCCATCATCATCATCATCAT	gi|167492752|gb|FD975103.1|FD975103
miR159	MLO1	GACCAGAACCAGAATCAG	TTATCGGAGTCTTCATTCAA	gi|167431122|gb|FD936890.1|FD936890
miR164	NAC080	ATTGGTTCTTATGGAGGTT	AGATTGAGGTTGGTATAGTG	gi|158663918|gb|EX773809.1|EX773809
miR169	GAD5	GTCATCTCTATTCCTTCTCTT	ATCAACCTACTTTCACTCTTA	gi|154178160|gb|EV547500.1|EV547500
miR172	AP2	TTAATTCCACTTCTACTTCTCA	TTAATGACCAAGACCATAGG	gi|166139427|gb|FD572123.1|FD572123
	ILR1	ATTCCTCTCATCCATTCG	GGGTCTTCTTTCTCTTCTT	CL5916.Contig2_NAU-YH
	TFIIIA	TCAATAGGCATCTTCTTACC	GCTGTGACGGATACTTAA	gi|332778718|gb|FY435119.1|FY435119
	TPS8	TCATACATGGAGTCAACAG	AACCATTCCTCTGATTACTT	gi|156155456|gb|EW715602.1|EW715602
