# Supplementary material for: Transcriptome profiling of root microRNAs reveals novel insights into taproot thickening in radish (Raphanus sativus L.)
Source: BMC Plant Biol. 2015 Feb 3;15:30. doi: 10.1186/s12870-015-0427-3 (PMC4341240; doi:10.1186/s12870-015-0427-3)
Supplement: Additional file 2: — The distribution of sRNAs among different categories. [file 12870_2015_427_MOESM2_ESM.xlsx]

## Sheet: Sheet1
Additional file 2. The distribution of sRNAs among different categories.
Category	stage1		stage2		stage3
	Unique sRNAs	Total sRNAs	Unique sRNAs	Total sRNAs	Unique sRNAs	Total sRNAs
Total (clean)	4318929 (100%)	16819905 (100%)	6575007 (100%)	18853348 (100%)	4542390 (100%)	17082616 (100%)
match genome	725181 (16.79%)	9207312 (54.74%)	858371 (13.06%)	6307539 (33.46%)	906459 (19.96%)	9759716 (57.13%)
miRNA	18078 (0.42%)	2590607 (15.40%)	36239 (0.55%)	1435967 (7.62%)	23604 (0.52%)	648496 (3.80%)
rRNA	242675 (5.62%)	4877475 (29.00%)	169761 (2.58%)	2594573 (13.76%)	136442 (3.00%)	2146320 (12.56%)
snRNA	6970 (0.16%)	46649 (0.28%)	7273 (0.11%)	27557 (0.15%)	6271 (0.14%)	23591 (0.14%)
snoRNA	5576 (0.13%)	22467 (0.13%)	2189 (0.03%)	3807 (0.02%)	1427 (0.03%)	2410 (0.01%)
tRNA	23537 (0.54%)	893240 (5.31%)	15871 (0.24%)	197462 (1.05%)	10621 (0.23%)	153453 (0.90%)
unannotated sRNAs	4022093 (93.13%)	8389467 (49.88%)	6343674 (96.48%)	14593982 (77.41%)	4364025 (96.07%)	14108346 (82.59%)
The sRNA sequences acquired by Solexa sequencing technology are classified into various categories by each available database. The unannotated category indicates the sRNA sequences that could not be mapped in any database.
