# Supplementary material for: Transcriptome profiling of root microRNAs reveals novel insights into taproot thickening in radish (Raphanus sativus L.)
Source: BMC Plant Biol. 2015 Feb 3;15:30. doi: 10.1186/s12870-015-0427-3 (PMC4341240; doi:10.1186/s12870-015-0427-3)
Supplement: Additional file 4: — Detailed information of the known miRNAs identified in stage1 library (A), stage2 library (B), stage3 library (C) and in all three libraries (D). [file 12870_2015_427_MOESM4_ESM.xlsx]

## Sheet: Additional file 4A
Additional file 4A. Detailed information of the known miRNAs identified in the stage 1 library.
miRNA family	No of members	family members	miRNA sequence (5'-3')	Length (nt)	miRNA reads		normalized read count
					stage1		stage1
Conserved miRNA (31)	124
miR156	17	miR156a	TGACAGAAGAGAGTGAGCAC	20	505759		30069.1
		miR156b	CAGAAGATAGAGAGCACAGAT	21	3		0.17836
		miR156c	TTGACAGAAGAGAGAGAGCAC	21	250		14.8633
		miR156c-3p	GCTCACTGCTCTATCTGTCAGA	22	1495		88.8828
		miR156d	TTGACAGAAGAGAGGGAGCAC	21	59		3.50775
		miR156e	TGACAGAGGAGAGTGAGCAC	20	49		2.91322
		miR156f-5p	CTGACAGAAGAGAGTGAGCA	20	42		2.49704
		miR156g	ACAGAAGATAGAGAGCACAGA	21	961		57.1347
		miR156h-3p	GCTCACGGCTCTTTCTGTCAGTT	23	1		0.0594534
		miR156i-3p	TGCTCACGGCTCTTTCTGTCA	21	1		0.0594534
		miR156j	GGACAGAAGAGAGTGAGCAC	20	293		17.4198
		miR156k	TGACAGAAGATAGAGAGCACA	21	548		32.5804
		miR156q	TGACAGAAGAGAGTGAGCAT	20	4192		249.229
		miR157a	TTGACAGAAGATAGAGAGCAC	21	719515		42777.6
		miR157a-3p	GCTCTCTAGCCTTCTGTCATC	21	1161		69.0254
		miR157c-3p	TGCTCTCTATACTTCTGTCACCA	23	49		2.91322
		miR157d	TGACAGAAGATAGAGAGCAC	20	21572		1282.53
miR158	2	miR158a	TCCCAAACGTAGACAAAGCA	20	345150		20520.3
		miR158b-3p	TCCCAAACGTAGACAAAGC	19	212822		12653
miR159	9	miR159-3p	TCTTTGGATTGAAGGGAGCTC	21	274		16.2902
		miR159a	TTTGGATTGAAGGGAGCTCTA	21	1247		74.1383
		miR319a-3p	TTGGACTGAAGGGAGCTCCC	20	181		10.7611
		miR319a-5p	AGAGCTTCCTTGAGTCCATTC	21	30		1.7836
		miR319b-5p	GAGCTTTCTTCGGTCCACTC	20	4535		269.621
		miR319c	TTGGACTGAAGGGAGCTCCTT	21	20		1.18907
		miR319e	TTGGACTGAAGGGAGCTCCT	20	1		0.0594534
		miR319g	TTGGACTGAAGGGAGCTCCCTC	22	3		0.17836
		miR4414b	TGTAGAATAAGTGGGAGCTAA	21	50911		3026.83
miR160	4	miR160a	TGCCTGGCTCCCTGTATGCCA	21	283		16.8253
		miR160b	ATGCCTGGCTCCCTGTATGCC	21	1107		65.8149
		miR160b-3p	GCGTACAGAGTAGTCAAGCATG	22	3545		210.762
		miR160c-3p	GCGTACAAGGAGTCAAGCATG	21	251		14.9228
miR161	1	miR161	TCAATGCACTGAAAGTGACTA	21	113		6.71823
miR162	3	miR162-5p	TGGAGGCAGCGGTTCATCGATC	22	263		15.6362
		miR162a	TCGATAAACCTCTGCATCCAG	21	1851		110.048
		miR162a-5p	GGAGGCAGCGGTTCATCGATC	21	229		13.6148
miR164	6	miR164a	TGGAGAAGCAGGGCACGTGCA	21	27436		1631.16
		miR164b	TGGAGAAGCAGGGCACGTGC	20	93		5.52916
		miR164b-3p	CATGTGCCCATCTTCCCCATC	21	62		3.68611
		miR164c	TGGAGAAGCAGGGCACGTGCG	21	3569		212.189
		miR164d	TGGAGAAGCAGGGCACGTGCT	21	691		41.0823
		miR164e	TGGAGAAGCAGGGCACGTGAG	21	5		0.297267
miR166	14	miR165a	TCGGACCAGGCTTCATCCCCC	21	17500		1040.43
		miR165a-3p	TCGGACCAGGCTTCATCCCC	20	15922		946.617
		miR165b-5p	GACTGGATTGTTTGGATCGGG	21	3		0.17836
		miR166a	TCGGACCAGGCTTCATTCCCC	21	270542		16084.6
		miR166b-5p	GGAATGTTGTCTGGCTCG	18	1		0.0594534
		miR166c-5p	GAATGTTGTCTGGACCGAG	19	3		0.17836
		miR166d-5p	GGAATGTTGTCTGGCTCGAGG	21	3317		197.207
		miR166e	GGACCAGGCTTCATTCCCC	19	106		6.30206
		miR166e-3p	TTCGGACCAGGCTTCATTCCC	21	252323		15001.5
		miR166g-5p	GGAATGTTGTTTGGCTCGAAG	21	352		20.9276
		miR166h-3p	TCGGACCAGGCTTCATTCCC	20	337		20.0358
		miR166m	CGGACCAGGCTTCATTCCCC	20	110		6.53987
		miR166n	TCGGACCAGGCTTCATTCCTT	21	76		4.51846
		miR166u	TTGTCGGACCAGGCTTCATTC	21	97		5.76698
miR167	7	miR167a	TGAAGCTGCCAGCATGATCTA	21	1622		96.4334
		miR167b	TGAAGCTGACAGATAAGCTGA	21	1		0.0594534
		miR167c	TAAGCTGCCAGCATGATCTTGT	22	97		5.76698
		miR167d	TGAAGCTGCCAGCATGATCT	20	56		3.32939
		miR167f-3p	TCAGATCATGTGGCAGTTTCA	21	1852		110.108
		miR167f-5p	TGAAGCTGCCAGCGTGATCTT	21	7146		424.854
		miR167h	TGAAGCTGCCAGCGTGATCTTA	22	390		23.1868
miR168	4	miR168a	TCGCTTGGTGCAGGTCGGGAC	21	180103		10707.7
		miR168a-3p	CCCGCCTTGCATCAACTGAAT	21	2003		119.085
		miR168b	TCGCTTGGTGCAGGTCGGG	19	20		1.18907
		miR168b-3p	CCCGCCTTGTATCAAGTGAA	20	17		1.01071
miR169	9	miR169a	CAGCCAAGGATGACTTGCCGGA	22	28		1.66469
		miR169b	CAGCCAAGGATGACTTGCCGG	21	494		29.37
		miR169b-3p	TGGCAAGTTGTCCTTCGGCTAC	22	550		32.6994
		miR169e	AGCCAAGGATGACTTGCCGG	20	54		3.21048
		miR169g-3p	TCTGGCAAGTTGTCCTTCGGCT	22	37		2.19977
		miR169h	TAGCCAAGGATGACTTGCCTG	21	10		0.594534
		miR169m	TGAGCCAAAGATGACTTGCCG	21	4326		257.195
		miR169r-3p	GGCACGTGTCGTTGGCTAA	19	25300		1504.17
		miR169s	ATGCAGCCAAGGATGACTTGC	21	10		0.594534
miR171	3	miR171a-3p	TGATTGAGCCGCGCCAATA	19	1		0.0594534
		miR171b-5p	AGATATTAGTGCGGTTCAATC	21	156		9.27473
		miR171c	TATTGGTGGGTGAATGTAGA	20	1		0.0594534
miR172	6	miR172a	AGAATCTTGATGATGCTGCAT	21	320		19.0251
		miR172b	AGAATCTGGACTGGCGGCAA	20	6		0.35672
		miR172c	AGAATCTTGATGATGCTGCAG	21	460		27.3485
		miR172d	AGAATCTTGATGATGCTGCAGAA	23	60		3.5672
		miR172e-3p	GAATCTTGATGATGCTGCAT	20	382		22.7112
		miR172k	TGAATCTTATGGACTGTTGCAT	22	6		0.35672
miR390	5	miR390a	AAGCTCAGGAGGGATAGCGCC	21	21889		1301.37
		miR390a-3p	CGCTGTCCATCCTGAGTTTCA	21	353		20.987
		miR390b-5p	TTAGCTCAGGAGGGATAGACA	21	55		3.26994
		miR390c-5p	GAGCTCAGGAGGGATAGCGCC	21	9		0.53508
		miR390e	AGCTCAGGAGGGATAGCGCC	20	498		29.6078
miR391	2	miR391	TTCGCAGGAGAGATAGCGCCA	21	4078		242.451
		miR391-3p	ACGGTATCTCTCCTACGCAAC	21	12		0.71344
miR393	2	miR393a	TCCAAAGGGATCGCATTGATCC	22	1		0.0594534
		miR393b-3p	ATCATGCGATCTCATTGGATT	21	34		2.02141
miR394	1	miR394b-3p	AGGTGGTCATACTGTCAACAG	21	351		20.8681
miR395	2	miR395a	CTGAAGTGTTTGGGGGAACTC	21	32		1.90251
		miR395x	GTGAAGTGTTTGGATCGCGGC	21	7		0.416174
miR396	8	miR396a	TTCCACAGCTTTCTTGAACTG	21	1846		109.751
		miR396b	TTCCACAGCTTTCTTGAACTT	21	61		3.62666
		miR396b-3p	GCTCAAGAAAGCTGTGGGAAA	21	682		40.5472
		miR396a-3p	CGGTTCAATAAAGCTGTGGGA	21	173		10.2854
		miR396d	AAGAAGCTGTGCGGAAAGATGTC	23	1		0.0594534
		miR396e-3p	CTCAAGAAAGCTGTGGGA	18	5		0.297267
		miR396f	TTCCACGGCTTTCTTGAACTG	21	3		0.17836
		miR396h	CCACAGCTTTCTTGAACTGCA	21	24		1.42688
miR397	1	miR397a	TCATTGAGTGCAGCGTTGATGT	22	2316		137.694
miR398	2	miR398b	CAGGAGTGACTGAGAAGACCA	21	799		47.5032
		miR398c-5p	GGGTCGATATGAGAACACATG	21	5		0.297267
miR399	2	miR399b	TGCCAAAGGAGAGTTGCCCTG	21	49		2.91322
		miR399g	GGGCTTCTCTCTATTGGCAGG	21	16		0.951254
miR403	1	miR403	TTAGATTCACGCACAAACTCG	21	2175		129.311
miR408	3	miR408-5p	ACAGGGAACAAGCAGAGCATG	21	11979		712.192
		miR408b	TGCACTGCCTCTTCCCTGGCT	21	10		0.594534
		miR408d	TGCACTGCCTCTTCCCTGGC	20	9		0.53508
miR482	1	miR482c-5p	ATTTGTGGGATATTTGTGATTGGT	24	68		4.04283
miR535	2	miR535a	TGACAACGAGAGAGAGCACGC	21	11		0.653987
		miR535b	TGAACAAGGAAAGAGAGCAGG	21	1391		82.6996
miR824	2	miR824	TAGACCATTTGTGAGAAGGGA	21	3697		219.799
		miR824-3p	CCTTCTCATCGATGGTCTAGA	21	772		45.898
miR827	1	miR827a	TTAGATGACCATCAACAAATA	21	353		20.987
miR828	1	miR828	TCTTGCTTAAATGAGTATTCCA	22	56		3.32939
miR2111	1	miR2111a-5p	TAATCTGCATCCTGAGGTTTA	21	10		0.594534
miR2118	2	miR1869	TGGAACAATGTAGGCAAGGGAGGT	24	47682		2834.86
		miR2118-5p	GTCGATGGAACAATGTAGGCAAGG	24	45147		2684.14
Non-conserved miRNA (21)	24
miR400	1	miR400	TATGAGAGTATTATAAGTCAC	21	147		8.73965
miR774	1	miR774b-5p	TGGAGTAGTGAAATGATGGGTGAT	24	307		18.2522
miR825	1	miR825-5p	TCCAGACACCAGCTTGAAGAAG	22	1675		99.5844
miR831	1	miR831-5p	TAGAGAGGTATACGGAGATGACGA	24	267		15.874
miR845	2	miR845a-3p	CTGGCTCTGATACCATGTAGAT	22	6548		389.301
		miR845d	TGGCTCTGATACCATGTAGAG	21	5187		308.385
miR858	1	miR858a	TTTCGTTGTCTGTTCGACCTT	21	22		1.30797
miR859	1	miR859	TTCTCTGTAGTGAAGTCAGGA	21	444		26.3973
miR862	1	miR862-3p	ATTGATGGAGCCTACTTGAAG	21	76		4.51846
miR1310	1	miR1310	GAGGCATCGGGGGCGCAACG	20	1376		81.8078
miR1510	1	miR1510b-3p	TCATTGTCGTATCCTGGAA	19	1419		84.3643
miR1511	2	miR1511	ACCTGGCTCTGATACCATGCAGA	23	125		7.43167
		miR1511-3p	ACCTGGCTCTGATACCATGTAGAT	24	14385		855.237
miR1513	1	miR1513a-3p	TTTAAATGTTAGAAGTCAACGGTT	24	484		28.7754
miR1520	1	miR1520g	CAACTCAGAACTGGTACGGACAA	23	36042		2142.82
miR1885	1	miR1885b	TACATCTTCTCCGCGGAAGCTC	22	3846		228.658
miR3630	2	miR3630-3p	GGGAATCTCTCTGATGCAC	19	46		2.73485
		miR3630-5p	GCAAGTGACGATGAAAAGACA	21	220		13.0797
miR5654	1	miR5654a	ATAAATCCCAAGCATCATCCA	21	8098		481.453
miR6164	1	miR6164a	ACGACATATAATTCGAAACGGAGG	24	892		53.0324
miR7504	1	miR7504a	ATCAAACTGTGATCCATCGGCAT	23	45		2.6754
miR7510	1	miR7510b	AAGAAACATGAACTTTAGGGCTGA	24	218		12.9608
miR7532	1	miR7532a	GAACAGCCTCTGGTCGATGG	20	8125		483.059
miR8041	1	miR8041a-3p	TCTGATGTAAGCAAAGAACCT	21	18		1.07016

## Sheet: Additional file 4B
Additional file 4B. Detailed information of the known miRNAs identified in the stage 2 library.
miRNA family	No of members	family members	miRNA sequence (5'-3')	Length (nt)	miRNA reads		normalized read count
					stage2		stage2
Conserved miRNA (31)	126
miR156	14	miR156a	TGACAGAAGAGAGTGAGCAC	20	50613		2684.56
		miR156a-3p	TGCTCACGGCTCTTTCTGTCAGT	23	138		7.31965
		miR156c	TTGACAGAAGAGAGAGAGCAC	21	100		5.3041
		miR156d	TTGACAGAAGAGAGGGAGCAC	21	27		1.43211
		miR156e	TGACAGAGGAGAGTGAGCAC	20	20		1.06082
		miR156f-5p	CTGACAGAAGAGAGTGAGCA	20	28		1.48515
		miR156g	ACAGAAGATAGAGAGCACAGA	21	450		23.8684
		miR156j	GGACAGAAGAGAGTGAGCAC	20	188		9.9717
		miR156k	TGACAGAAGATAGAGAGCACA	21	214		11.3508
		miR156q	TGACAGAAGAGAGTGAGCAT	20	1895		100.513
		miR157a	TTGACAGAAGATAGAGAGCAC	21	131867		6994.35
		miR157a-3p	GCTCTCTAGCCTTCTGTCATC	21	2134		113.189
		miR157c-3p	TGCTCTCTATACTTCTGTCACCA	23	34		1.80339
		miR157d	TGACAGAAGATAGAGAGCAC	20	9765		517.945
miR158	2	miR158a	TCCCAAACGTAGACAAAGCA	20	517715		27460.1
		miR158b-3p	TCCCAAACGTAGACAAAGC	19	465139		24671.4
miR159	10	miR159a	TTTGGATTGAAGGGAGCTCTA	21	2297		121.835
		miR159b	CTTGCATATCTCAGGAGCTTT	21	10		0.53041
		miR159c	TTTGGACTTGAGGGAGCGCCTG	22	9		0.477369
		miR319a-3p	TTGGACTGAAGGGAGCTCCC	20	482		25.5658
		miR319a-5p	AGAGCTTCCTTGAGTCCATTC	21	98		5.19802
		miR319b-5p	GAGCTTTCTTCGGTCCACTC	20	3554		188.508
		miR319c	TTGGACTGAAGGGAGCTCCTT	21	19		1.00778
		miR319e	TTGGACTGAAGGGAGCTCCT	20	4		0.212164
		miR319g	TTGGACTGAAGGGAGCTCCCTC	22	5		0.265205
		miR4414b	TGTAGAATAAGTGGGAGCTAA	21	47004		2493.14
miR160	4	miR160a	TGCCTGGCTCCCTGTATGCCA	21	230		12.1994
		miR160b	ATGCCTGGCTCCCTGTATGCC	21	595		31.5594
		miR160c-3p	GCGTACAAGGAGTCAAGCATG	21	95		5.03889
		miR160d-3p	CGTACGAGGAGCCAAGCATGA	21	2622		139.073
miR161	1	miR161	TCAATGCACTGAAAGTGACTA	21	15		0.795615
miR162	4	miR162-3p	GATCGATAAACCTCTGCATC	20	5		0.265205
		miR162-5p	TGGAGGCAGCGGTTCATCGATC	22	262		13.8967
		miR162a	TCGATAAACCTCTGCATCCAG	21	1428		75.7425
		miR162a-5p	GGAGGCAGCGGTTCATCGATC	21	299		15.8593
miR164	6	miR164a	TGGAGAAGCAGGGCACGTGCA	21	7974		422.949
		miR164b	TGGAGAAGCAGGGCACGTGC	20	65		3.44766
		miR164b-3p	CATGTGCCCATCTTCCCCATC	21	69		3.65983
		miR164c	TGGAGAAGCAGGGCACGTGCG	21	1204		63.8613
		miR164d	TGGAGAAGCAGGGCACGTGCT	21	321		17.0262
		miR164e	TGGAGAAGCAGGGCACGTGAG	21	4		0.212164
miR166	12	miR165a	TCGGACCAGGCTTCATCCCCC	21	12125		643.122
		miR165a-3p	TCGGACCAGGCTTCATCCCC	20	11592		614.851
		miR165b-5p	GACTGGATTGTTTGGATCGGG	21	7		0.371287
		miR166a	TCGGACCAGGCTTCATTCCCC	21	190007		10078.2
		miR166d-5p	GGAATGTTGTCTGGCTCGAGG	21	1889		100.194
		miR166e	GGACCAGGCTTCATTCCCC	19	58		3.07638
		miR166e-3p	TTCGGACCAGGCTTCATTCCC	21	184409		9781.23
		miR166g-5p	GGAATGTTGTTTGGCTCGAAG	21	197		10.4491
		miR166h-3p	TCGGACCAGGCTTCATTCCC	20	120		6.36492
		miR166m	CGGACCAGGCTTCATTCCCC	20	61		3.2355
		miR166n	TCGGACCAGGCTTCATTCCTT	21	39		2.0686
		miR166u	TTGTCGGACCAGGCTTCATTC	21	45		2.38684
miR167	7	miR167a	TGAAGCTGCCAGCATGATCTA	21	2859		151.644
		miR167b	TGAAGCTGACAGATAAGCTGA	21	2		0.106082
		miR167c	TAAGCTGCCAGCATGATCTTGT	22	50		2.65205
		miR167d	TGAAGCTGCCAGCATGATCT	20	69		3.65983
		miR167f-3p	TCAGATCATGTGGCAGTTTCA	21	1883		99.8762
		miR167f-5p	TGAAGCTGCCAGCGTGATCTT	21	8279		439.126
		miR167h	TGAAGCTGCCAGCGTGATCTTA	22	542		28.7482
miR168	4	miR168a	TCGCTTGGTGCAGGTCGGGAC	21	182311		9669.95
		miR168a-3p	CCCGCCTTGCATCAACTGAAT	21	1288		68.3168
		miR168b	TCGCTTGGTGCAGGTCGGG	19	13		0.689533
		miR168b-3p	CCCGCCTTGTATCAAGTGAA	20	7		0.371287
miR169	9	miR169a	CAGCCAAGGATGACTTGCCGGA	22	18		0.954738
		miR169b	CAGCCAAGGATGACTTGCCGG	21	211		11.1916
		miR169b-3p	TGGCAAGTTGTCCTTCGGCTAC	22	306		16.2305
		miR169e	AGCCAAGGATGACTTGCCGG	20	27		1.43211
		miR169g-3p	TCTGGCAAGTTGTCCTTCGGCT	22	20		1.06082
		miR169h	TAGCCAAGGATGACTTGCCTG	21	5		0.265205
		miR169m	TGAGCCAAAGATGACTTGCCG	21	1551		82.2666
		miR169q	TCCAGCCAAGGGACTGTCCATG	22	9		0.477369
		miR169r-3p	GGCACGTGTCGTTGGCTAA	19	19518		1035.25
miR171	3	miR171a	TTGAGCCGTGCCAATATCTCT	21	235		12.4646
		miR171b-3p	TTGAGCCGTGCCAATATCTC	20	231		12.2525
		miR171c	TATTGGTGGGTGAATGTAGA	20	4		0.212164
miR172	6	miR172a	AGAATCTTGATGATGCTGCAT	21	496		26.3083
		miR172b	AGAATCTGGACTGGCGGCAA	20	14		0.742574
		miR172c	AGAATCTTGATGATGCTGCAG	21	5319		282.125
		miR172d	AGAATCTTGATGATGCTGCAGAA	23	183		9.7065
		miR172e-3p	GAATCTTGATGATGCTGCAT	20	23		1.21994
		miR172k	TGAATCTTATGGACTGTTGCAT	22	4		0.212164
miR390	5	miR390a	AAGCTCAGGAGGGATAGCGCC	21	6766		358.875
		miR390a-3p	CGCTGTCCATCCTGAGTTTCA	21	131		6.94837
		miR390b-5p	TTAGCTCAGGAGGGATAGACA	21	21		1.11386
		miR390c-5p	GAGCTCAGGAGGGATAGCGCC	21	4		0.212164
		miR390e	AGCTCAGGAGGGATAGCGCC	20	228		12.0933
miR391	2	miR391	TTCGCAGGAGAGATAGCGCCA	21	5130		272.1
		miR391-3p	ACGGTATCTCTCCTACGCAAC	21	35		1.85643
miR393	2	miR393a	TCCAAAGGGATCGCATTGATCC	22	3		0.159123
		miR393b-3p	ATCATGCGATCTCATTGGATT	21	33		1.75035
miR394	2	miR394a	TTGGCATTCTGTCCACCTCC	20	40		2.12164
		miR394b-3p	AGGTGGTCATACTGTCAACAG	21	193		10.2369
miR395	2	miR395b	CTGAAGTGTTTGGGGGGACTC	21	32		1.69731
		miR395x	GTGAAGTGTTTGGATCGCGGC	21	18		0.954738
miR396	10	miR396a	TTCCACAGCTTTCTTGAACTG	21	612		32.4611
		miR396b	TTCCACAGCTTTCTTGAACTT	21	118		6.25884
		miR396b-3p	GCTCAAGAAAGCTGTGGGAAA	21	979		51.9271
		miR396a-3p	CGGTTCAATAAAGCTGTGGGA	21	52		2.75813
		miR396c	TCAAGAAAGCTGTGGGAAAAC	21	7		0.371287
		miR396d	AAGAAGCTGTGCGGAAAGATGTC	23	6		0.318246
		miR396e-3p	CTCAAGAAAGCTGTGGGA	18	1		0.053041
		miR396f	TTCCACGGCTTTCTTGAACTG	21	2		0.106082
		miR396g-3p	CTCAAGAAAGCTGTGGGAAAA	21	6		0.318246
		miR396h	CCACAGCTTTCTTGAACTGCA	21	9		0.477369
miR397	1	miR397a	TCATTGAGTGCAGCGTTGATGT	22	172		9.12305
miR398	2	miR398b	CAGGAGTGACTGAGAAGACCA	21	1630		86.4568
		miR398c-5p	GGGTCGATATGAGAACACATG	21	8		0.424328
miR399	4	miR399a	CGCCAAAGAGGAAGCGCCCTG	21	1		0.053041
		miR399b	TGCCAAAGGAGAGTTGCCCTG	21	63		3.34158
		miR399f	TGCCAAAGGAGATTTGCCCGG	21	6		0.318246
		miR399g	GGGCTTCTCTCTATTGGCAGG	21	17		0.901697
miR403	1	miR403	TTAGATTCACGCACAAACTCG	21	1604		85.0777
miR408	3	miR408-5p	ACAGGGAACAAGCAGAGCATG	21	3324		176.308
		miR408b	TGCACTGCCTCTTCCCTGGCT	21	8		0.424328
		miR408d	TGCACTGCCTCTTCCCTGGC	20	3		0.159123
miR482	1	miR482a-5p	AGAGATGATGTGGGCAATGGGCTG	24	2640		140.028
miR535	2	miR535a	TGACAACGAGAGAGAGCACGC	21	15		0.795615
		miR535b	TGAACAAGGAAAGAGAGCAGG	21	2106		111.704
miR824	2	miR824	TAGACCATTTGTGAGAAGGGA	21	246		13.0481
		miR824-3p	CCTTCTCATCGATGGTCTAGA	21	84		4.45544
miR827	1	miR827a	TTAGATGACCATCAACAAATA	21	122		6.471
miR828	1	miR828	TCTTGCTTAAATGAGTATTCCA	22	18		0.954738
miR2111	2	miR2111a-5p	TAATCTGCATCCTGAGGTTTA	21	93		4.93281
		miR2111b-3p	ATCCTCGGGATACAGATTACC	21	136		7.21357
miR2118	1	miR2118-5p	GTCGATGGAACAATGTAGGCAAGG	24	15700		832.743
Non-conserved miRNA (22)	24
miR400	1	miR400	TATGAGAGTATTATAAGTCAC	21	72		3.81895
miR774	1	miR774b-5p	TGGAGTAGTGAAATGATGGGTGAT	24	10640		564.356
miR812	1	miR812g	TAAGTGGATTTTAAAGTTGGACA	23	3145		166.814
miR831	1	miR831-5p	TAGAGAGGTATACGGAGATGACGA	24	295		15.6471
miR845	2	miR845a-3p	CTGGCTCTGATACCATGTAGAT	22	4491		238.207
		miR845d	TGGCTCTGATACCATGTAGAG	21	3454		183.204
miR858	1	miR858a	TTTCGTTGTCTGTTCGACCTT	21	28		1.48515
miR859	1	miR859	TTCTCTGTAGTGAAGTCAGGA	21	956		50.7072
miR862	1	miR862-3p	ATTGATGGAGCCTACTTGAAG	21	224		11.8812
miR1310	1	miR1310	GAGGCATCGGGGGCGCAACG	20	273		14.4802
miR1511	2	miR1511	ACCTGGCTCTGATACCATGCAGA	23	98		5.19802
		miR1511-3p	ACCTGGCTCTGATACCATGTAGAT	24	22458		1191.19
miR1513	1	miR1513a-3p	TTTAAATGTTAGAAGTCAACGGTT	24	1001		53.094
miR1520	1	miR1520g	CAACTCAGAACTGGTACGGACAA	23	7457		395.527
miR1885	1	miR1885b	TACATCTTCTCCGCGGAAGCTC	22	1383		73.3557
		miR3630-5p	GCAAGTGACGATGAAAAGACA	21	52		2.75813
miR4378	1	miR4378a	ATAGGACGGCTTAGAATGGTG	21	9787		519.112
miR5654	1	miR5654a	ATAAATCCCAAGCATCATCCA	21	2411		127.882
miR5763	1	miR5763a	TGGACTACAAAAGACGGTTA	20	370		19.6252
miR6164	1	miR6164a	ACGACATATAATTCGAAACGGAGG	24	971		51.5028
miR7504	1	miR7504a	ATCAAACTGTGATCCATCGGCAT	23	113		5.99363
miR7510	1	miR7510b	AAGAAACATGAACTTTAGGGCTGA	24	383		20.3147
miR7532	1	miR7532a	GAACAGCCTCTGGTCGATGG	20	2752		145.969
miR8005	1	miR8005a	TTAGAGTTTGGGTTTAGGGTTTA	23	1118		59.2998
miR8041	1	miR8041a-3p	TCTGATGTAAGCAAAGAACCT	21	62		3.28854

## Sheet: Additional file 4C
Additional file 4C. Detailed information of the known miRNAs identified in the stage 3 library.
miRNA family	No of members	family members	miRNA sequence (5'-3')	Length (nt)	miRNA reads		normalized read count
					stage3		stage3
Conserved miRNA (30)	116
miR156	14	miR156a	TGACAGAAGAGAGTGAGCAC	20	16238		950.557
		miR156c	TTGACAGAAGAGAGAGAGCAC	21	70		4.09773
		miR156d	TTGACAGAAGAGAGGGAGCAC	21	29		1.69763
		miR156e	TGACAGAGGAGAGTGAGCAC	20	13		0.761008
		miR156f-3p	GCTCACTTCTCTTTCTGTCAGA	22	70		4.09773
		miR156f-5p	CTGACAGAAGAGAGTGAGCA	20	16		0.936625
		miR156g	ACAGAAGATAGAGAGCACAGA	21	260		15.2202
		miR156j	GGACAGAAGAGAGTGAGCAC	20	130		7.61008
		miR156k	TGACAGAAGATAGAGAGCACA	21	140		8.19547
		miR156q	TGACAGAAGAGAGTGAGCAT	20	1108		64.8613
		miR157a	TTGACAGAAGATAGAGAGCAC	21	36053		2110.51
		miR157a-3p	GCTCTCTAGCCTTCTGTCATC	21	357		20.8984
		miR157c-3p	TGCTCTCTATACTTCTGTCACCA	23	20		1.17078
		miR157d	TGACAGAAGATAGAGAGCAC	20	5665		331.624
miR158	2	miR158a	TCCCAAACGTAGACAAAGCA	20	194157		11365.8
		miR158b-3p	TCCCAAACGTAGACAAAGC	19	174699		10226.7
miR159	8	miR159-3p	TCTTTGGATTGAAGGGAGCTC	21	114		6.67345
		miR159a	TTTGGATTGAAGGGAGCTCTA	21	1563		91.4965
		miR159b	CTTGCATATCTCAGGAGCTTT	21	5		0.292695
		miR319a-3p	TTGGACTGAAGGGAGCTCCC	20	546		31.9623
		miR319a-5p	AGAGCTTCCTTGAGTCCATTC	21	111		6.49783
		miR319b-5p	GAGCTTTCTTCGGTCCACTC	20	6364		372.542
		miR319c	TTGGACTGAAGGGAGCTCCTT	21	6		0.351234
		miR319g	TTGGACTGAAGGGAGCTCCCTC	22	6		0.351234
miR160	4	miR160a	TGCCTGGCTCCCTGTATGCCA	21	87		5.0929
		miR160b	ATGCCTGGCTCCCTGTATGCC	21	207		12.1176
		miR160c-3p	GCGTACAAGGAGTCAAGCATG	21	108		6.32222
		miR160d-3p	CGTACGAGGAGCCAAGCATGA	21	4792		280.519
miR162	4	miR162-3p	GATCGATAAACCTCTGCATC	20	1		0.058539
		miR162-5p	TGGAGGCAGCGGTTCATCGATC	22	93		5.44413
		miR162a	TCGATAAACCTCTGCATCCAG	21	727		42.5579
		miR162a-5p	GGAGGCAGCGGTTCATCGATC	21	305		17.8544
miR164	6	miR164a	TGGAGAAGCAGGGCACGTGCA	21	5965		349.185
		miR164b	TGGAGAAGCAGGGCACGTGC	20	47		2.75134
		miR164b-3p	CATGTGCCCATCTTCCCCATC	21	90		5.26851
		miR164c	TGGAGAAGCAGGGCACGTGCG	21	987		57.778
		miR164d	TGGAGAAGCAGGGCACGTGCT	21	199		11.6493
		miR164e	TGGAGAAGCAGGGCACGTGAG	21	5		0.292695
miR166	12	miR165a	TCGGACCAGGCTTCATCCCCC	21	4718		276.187
		miR165a-3p	TCGGACCAGGCTTCATCCCC	20	4273		250.137
		miR165b-5p	GACTGGATTGTTTGGATCGGG	21	1		0.058539
		miR166a	TCGGACCAGGCTTCATTCCCC	21	76489		4477.59
		miR166d-5p	GGAATGTTGTCTGGCTCGAGG	21	887		51.9241
		miR166e	GGACCAGGCTTCATTCCCC	19	34		1.99033
		miR166e-3p	TTCGGACCAGGCTTCATTCCC	21	71277		4172.49
		miR166g-5p	GGAATGTTGTTTGGCTCGAAG	21	98		5.73683
		miR166h-3p	TCGGACCAGGCTTCATTCCC	20	230		13.464
		miR166m	CGGACCAGGCTTCATTCCCC	20	38		2.22448
		miR166n	TCGGACCAGGCTTCATTCCTT	21	27		1.58055
		miR166u	TTGTCGGACCAGGCTTCATTC	21	33		1.93179
miR167	7	miR167a	TGAAGCTGCCAGCATGATCTA	21	2062		120.708
		miR167b	TGAAGCTGACAGATAAGCTGA	21	1		0.058539
		miR167c	TAAGCTGCCAGCATGATCTTGT	22	42		2.45864
		miR167d	TGAAGCTGCCAGCATGATCT	20	45		2.63426
		miR167f-3p	TCAGATCATGTGGCAGTTTCA	21	1240		72.5884
		miR167f-5p	TGAAGCTGCCAGCGTGATCTT	21	5655		331.038
		miR167h	TGAAGCTGCCAGCGTGATCTTA	22	341		19.9618
miR168	4	miR168a	TCGCTTGGTGCAGGTCGGGAC	21	98127		5744.26
		miR168a-3p	CCCGCCTTGCATCAACTGAAT	21	894		52.3339
		miR168b	TCGCTTGGTGCAGGTCGGG	19	7		0.409773
		miR168b-3p	CCCGCCTTGTATCAAGTGAA	20	6		0.351234
miR169	7	miR169a	CAGCCAAGGATGACTTGCCGGA	22	12		0.702469
		miR169b	CAGCCAAGGATGACTTGCCGG	21	132		7.72715
		miR169b-3p	TGGCAAGTTGTCCTTCGGCTAC	22	168		9.83456
		miR169e	AGCCAAGGATGACTTGCCGG	20	16		0.936625
		miR169g-3p	TCTGGCAAGTTGTCCTTCGGCT	22	11		0.643929
		miR169m	TGAGCCAAAGATGACTTGCCG	21	379		22.1863
		miR169r-3p	GGCACGTGTCGTTGGCTAA	19	17944		1050.42
miR171	2	miR171a	TTGAGCCGTGCCAATATCTCT	21	49		2.86841
		miR171c	TATTGGTGGGTGAATGTAGA	20	2		0.117078
miR172	6	miR172a	AGAATCTTGATGATGCTGCAT	21	909		53.212
		miR172b	AGAATCTGGACTGGCGGCAA	20	9		0.526851
		miR172c	AGAATCTTGATGATGCTGCAG	21	3121		182.7
		miR172d	AGAATCTTGATGATGCTGCAGAA	23	89		5.20997
		miR172e-3p	GAATCTTGATGATGCTGCAT	20	20		1.17078
		miR172k	TGAATCTTATGGACTGTTGCAT	22	6		0.351234
miR390	5	miR390a	AAGCTCAGGAGGGATAGCGCC	21	2022		118.366
		miR390a-3p	CGCTGTCCATCCTGAGTTTCA	21	56		3.27819
		miR390b-5p	TTAGCTCAGGAGGGATAGACA	21	23		1.3464
		miR390c-5p	GAGCTCAGGAGGGATAGCGCC	21	1		0.058539
		miR390e	AGCTCAGGAGGGATAGCGCC	20	132		7.72715
miR391	1	miR391	TTCGCAGGAGAGATAGCGCCA	21	275		16.0982
miR393	1	miR393b-3p	ATCATGCGATCTCATTGGATT	21	59		3.4538
miR394	2	miR394a	TTGGCATTCTGTCCACCTCC	20	26		1.52202
		miR394b-3p	AGGTGGTCATACTGTCAACAG	21	314		18.3813
miR395	2	miR395b	CTGAAGTGTTTGGGGGGACTC	21	14		0.819547
		miR395x	GTGAAGTGTTTGGATCGCGGC	21	4		0.234156
miR396	10	miR396a	TTCCACAGCTTTCTTGAACTG	21	392		22.9473
		miR396b	TTCCACAGCTTTCTTGAACTT	21	93		5.44413
		miR396b-3p	GCTCAAGAAAGCTGTGGGAAA	21	845		49.4655
		miR396a-3p	CGGTTCAATAAAGCTGTGGGA	21	71		4.15627
		miR396c	TCAAGAAAGCTGTGGGAAAAC	21	5		0.292695
		miR396d	AAGAAGCTGTGCGGAAAGATGTC	23	2		0.117078
		miR396e-3p	CTCAAGAAAGCTGTGGGA	18	1		0.058539
		miR396f	TTCCACGGCTTTCTTGAACTG	21	2		0.117078
		miR396g-3p	CTCAAGAAAGCTGTGGGAAAA	21	9		0.526851
		miR396h	CCACAGCTTTCTTGAACTGCA	21	7		0.409773
miR397	1	miR397a	TCATTGAGTGCAGCGTTGATGT	22	30		1.75617
miR398	2	miR398b-5p	GGGACGGACTGGGAACGGCAT	21	28142		1647.41
		miR398c-5p	GGGTCGATATGAGAACACATG	21	8		0.468312
miR399	3	miR399a	CGCCAAAGAGGAAGCGCCCTG	21	3		0.175617
		miR399b	TGCCAAAGGAGAGTTGCCCTG	21	12		0.702469
		miR399g	GGGCTTCTCTCTATTGGCAGG	21	11		0.643929
miR403	1	miR403	TTAGATTCACGCACAAACTCG	21	1053		61.6416
miR408	1	miR408-5p	ACAGGGAACAAGCAGAGCATG	21	400		23.4156
miR482	1	miR482c	GACTTGCGAGGGGTAGAAACG	21	2324		136.045
miR535	2	miR535a	TGACAACGAGAGAGAGCACGC	21	7		0.409773
		miR535b	TGAACAAGGAAAGAGAGCAGG	21	702		41.0944
miR824	2	miR824	TAGACCATTTGTGAGAAGGGA	21	276		16.1568
		miR824-3p	CCTTCTCATCGATGGTCTAGA	21	68		3.98065
miR827	1	miR827a	TTAGATGACCATCAACAAATA	21	27		1.58055
miR828	2	miR828	TCTTGCTTAAATGAGTATTCCA	22	18		1.0537
		miR828-3p	AGATGCTCATCTAAGCAAGCAA	22	15		0.878086
miR2111	2	miR2111a-5p	TAATCTGCATCCTGAGGTTTA	21	16		0.936625
		miR2111b-3p	ATCCTCGGGATACAGATTACC	21	31		1.81471
miR2118	1	miR2118-5p	GTCGATGGAACAATGTAGGCAAGG	24	12723		744.792
Non-conserved miRNA (22)	25
miR400	1	miR400	TATGAGAGTATTATAAGTCAC	21	41		2.4001
miR774	1	miR774b-5p	TGGAGTAGTGAAATGATGGGTGAT	24	5198		304.286
miR812	1	miR812g	TAAGTGGATTTTAAAGTTGGACA	23	1503		87.9842
miR831	1	miR831-5p	TAGAGAGGTATACGGAGATGACGA	24	760		44.4897
miR845	2	miR845a-3p	CTGGCTCTGATACCATGTAGAT	22	1677		98.17
		miR845d	TGGCTCTGATACCATGTAGAG	21	45		2.63426
miR858	2	miR858a	TTTCGTTGTCTGTTCGACCTT	21	58		3.39526
		miR858-3p	GTCGGTCAGACAACGAAGATA	21	95		5.5612
miR859	1	miR859	TTCTCTGTAGTGAAGTCAGGA	21	347		20.313
miR862	1	miR862-3p	ATTGATGGAGCCTACTTGAAG	21	58		3.39526
miR1310	1	miR1310	GAGGCATCGGGGGCGCAACG	20	296		17.3276
miR1510	1	miR1510a-3p	CGGTAGGATCAGGTAAATCAA	21	1905		111.517
miR1511	2	miR1511	ACCTGGCTCTGATACCATGCAGA	23	45		2.63426
		miR1511-3p	ACCTGGCTCTGATACCATGTAGAT	24	8455		494.948
miR1520	1	miR1520g	CAACTCAGAACTGGTACGGACAA	23	6131		358.903
miR1885	1	miR1885b	TACATCTTCTCCGCGGAAGCTC	22	1444		84.5304
miR4378	1	miR4378a	ATAGGACGGCTTAGAATGGTG	21	1082		63.3392
miR5654	1	miR5654a	ATAAATCCCAAGCATCATCCA	21	738		43.2018
miR5763	1	miR5763a	TGGACTACAAAAGACGGTTA	20	669		39.1626
miR5774	1	miR5774a	GCGGGTCGTCACGTGGCATG	20	1234		72.2372
miR6164	1	miR6164a	ACGACATATAATTCGAAACGGAGG	24	615		36.0015
miR7504	1	miR7504a	ATCAAACTGTGATCCATCGGCAT	23	5348		313.067
miR7510	1	miR7510b	AAGAAACATGAACTTTAGGGCTGA	24	171		10.0102
miR7532	1	miR7532a	GAACAGCCTCTGGTCGATGG	20	2304		134.874
miR8041	1	miR8041a-3p	TCTGATGTAAGCAAAGAACCT	21	27		1.58055

## Sheet: Additional file 4D
Additional file 4D. Detailed information of the known miRNAs identified in all three libraries.
miRNA family	No of members	family members	miRNA sequence (5'-3')	Length (nt)	miRNA reads				normalized read count				fold change				miRNA total clean reads
					stage1	stage2	stage3		stage1	stage2	stage3		log2 (stage2/stage1)	log2 (stage3/stage1)	log2 (stage3/stage2)		stage1	stage2	stage3
Conserved miRNA (31)	144
miR156	19	miR156a	TGACAGAAGAGAGTGAGCAC	20	505759	50613	16238		30069.1	2684.56	950.557		-3.48552	-4.98336	-1.49784		16819905	18853348	17082616
		miR156a-3p	TGCTCACGGCTCTTTCTGTCAGT	23	0	138	0		0.01	7.31965	0.01		9.51563	0	-9.51563		16819905	18853348	17082616
		miR156b	CAGAAGATAGAGAGCACAGAT	21	3	0	0		0.17836	0.01	0.01		-4.15672	-4.15672	0		16819905	18853348	17082616
		miR156c	TTGACAGAAGAGAGAGAGCAC	21	250	100	70		14.8633	5.3041	4.09773		-1.48658	-1.85886	-0.372281		16819905	18853348	17082616
		miR156c-3p	GCTCACTGCTCTATCTGTCAGA	22	1495	0	0		88.8828	0.01	0.01		-13.1177	-13.1177	0		16819905	18853348	17082616
		miR156d	TTGACAGAAGAGAGGGAGCAC	21	59	27	29		3.50775	1.43211	1.69763		-1.29241	-1.04702	0.245385		16819905	18853348	17082616
		miR156e	TGACAGAGGAGAGTGAGCAC	20	49	20	13		2.91322	1.06082	0.761008		-1.45743	-1.93663	-0.479197		16819905	18853348	17082616
		miR156f-3p	GCTCACTTCTCTTTCTGTCAGA	22	0	0	70		0.01	0.01	4.09773		0	8.67868	8.67868		16819905	18853348	17082616
		miR156f-5p	CTGACAGAAGAGAGTGAGCA	20	42	28	16		2.49704	1.48515	0.936625		-0.749614	-1.41468	-0.665063		16819905	18853348	17082616
		miR156g	ACAGAAGATAGAGAGCACAGA	21	961	450	260		57.1347	23.8684	15.2202		-1.25926	-1.90838	-0.649122		16819905	18853348	17082616
		miR156h-3p	GCTCACGGCTCTTTCTGTCAGTT	23	1	0	0		0.0594534	0.01	0.01		-2.57176	-2.57176	0		16819905	18853348	17082616
		miR156i-3p	TGCTCACGGCTCTTTCTGTCA	21	1	0	0		0.0594534	0.01	0.01		-2.57176	-2.57176	0		16819905	18853348	17082616
		miR156j	GGACAGAAGAGAGTGAGCAC	20	293	188	130		17.4198	9.9717	7.61008		-0.804819	-1.19475	-0.389929		16819905	18853348	17082616
		miR156k	TGACAGAAGATAGAGAGCACA	21	548	214	140		32.5804	11.3508	8.19547		-1.52122	-1.99111	-0.469892		16819905	18853348	17082616
		miR156q	TGACAGAAGAGAGTGAGCAT	20	4192	1895	1108		249.229	100.513	64.8613		-1.31009	-1.94204	-0.631948		16819905	18853348	17082616
		miR157a	TTGACAGAAGATAGAGAGCAC	21	719515	131867	36053		42777.6	6994.35	2110.51		-2.61259	-4.34119	-1.7286		16819905	18853348	17082616
		miR157a-3p	GCTCTCTAGCCTTCTGTCATC	21	1161	2134	357		69.0254	113.189	20.8984		0.713541	-1.72373	-2.43727		16819905	18853348	17082616
		miR157c-3p	TGCTCTCTATACTTCTGTCACCA	23	49	34	20		2.91322	1.80339	1.17078		-0.691898	-1.31514	-0.623243		16819905	18853348	17082616
		miR157d	TGACAGAAGATAGAGAGCAC	20	21572	9765	5665		1282.53	517.945	331.624		-1.30812	-1.95137	-0.643252		16819905	18853348	17082616
miR158	2	miR158a	TCCCAAACGTAGACAAAGCA	20	345150	517715	194157		20520.3	27460.1	11365.8		0.420283	-0.852359	-1.27264		16819905	18853348	17082616
		miR158b-3p	TCCCAAACGTAGACAAAGC	19	212822	465139	174699		12653	24671.4	10226.7		0.963363	-0.307135	-1.2705		16819905	18853348	17082616
miR159	11	miR159-3p	TCTTTGGATTGAAGGGAGCTC	21	274	0	114		16.2902	0.01	6.67345		-10.6698	-1.2875	9.38229		16819905	18853348	17082616
		miR159a	TTTGGATTGAAGGGAGCTCTA	21	1247	2297	1563		74.1383	121.835	91.4965		0.716638	0.303497	-0.413141		16819905	18853348	17082616
		miR159b	CTTGCATATCTCAGGAGCTTT	21	0	10	5		0.01	0.53041	0.292695		5.72904	4.87133	-0.857708		16819905	18853348	17082616
		miR159c	TTTGGACTTGAGGGAGCGCCTG	22	0	9	0		0.01	0.477369	0.01		5.57703	0	-5.57703		16819905	18853348	17082616
		miR319a-3p	TTGGACTGAAGGGAGCTCCC	20	181	482	546		10.7611	25.5658	31.9623		1.24839	1.57055	0.32216		16819905	18853348	17082616
		miR319a-5p	AGAGCTTCCTTGAGTCCATTC	21	30	98	111		1.7836	5.19802	6.49783		1.54317	1.86517	0.321998		16819905	18853348	17082616
		miR319b-5p	GAGCTTTCTTCGGTCCACTC	20	4535	3554	6364		269.621	188.508	372.542		-0.51631	0.466472	0.982782		16819905	18853348	17082616
		miR319c	TTGGACTGAAGGGAGCTCCTT	21	20	19	6		1.18907	1.00778	0.351234		-0.238652	-1.75932	-1.52067		16819905	18853348	17082616
		miR319e	TTGGACTGAAGGGAGCTCCT	20	1	4	0		0.0594534	0.212164	0.01		1.83535	-2.57176	-4.40711		16819905	18853348	17082616
		miR319g	TTGGACTGAAGGGAGCTCCCTC	22	3	5	6		0.17836	0.265205	0.351234		0.572314	0.977641	0.405326		16819905	18853348	17082616
		miR4414b	TGTAGAATAAGTGGGAGCTAA	21	50911	47004	0		3026.83	2493.14	0.01		-0.279845	-18.2074	-17.9276		16819905	18853348	17082616
miR160	5	miR160a	TGCCTGGCTCCCTGTATGCCA	21	283	230	87		16.8253	12.1994	5.0929		-0.463819	-1.72407	-1.26025		16819905	18853348	17082616
		miR160b	ATGCCTGGCTCCCTGTATGCC	21	1107	595	207		65.8149	31.5594	12.1176		-1.06034	-2.44131	-1.38097		16819905	18853348	17082616
		miR160b-3p	GCGTACAGAGTAGTCAAGCATG	22	3545	0	0		210.762	0.01	0.01		-14.3633	-14.3633	0		16819905	18853348	17082616
		miR160c-3p	GCGTACAAGGAGTCAAGCATG	21	251	95	108		14.9228	5.03889	6.32222		-1.56634	-1.23902	0.327324		16819905	18853348	17082616
		miR160d-3p	CGTACGAGGAGCCAAGCATGA	21	0	2622	4792		0.01	139.073	280.519		13.7636	14.7758	1.01225		16819905	18853348	17082616
miR161	1	miR161	TCAATGCACTGAAAGTGACTA	21	113	15	0		6.71823	0.795615	0.01		-3.07794	-9.39194	-6.314		16819905	18853348	17082616
miR162	4	miR162-3p	GATCGATAAACCTCTGCATC	20	0	5	1		0.01	0.265205	0.058539		4.72904	2.5494	-2.17964		16819905	18853348	17082616
		miR162-5p	TGGAGGCAGCGGTTCATCGATC	22	263	262	93		15.6362	13.8967	5.44413		-0.170147	-1.52212	-1.35197		16819905	18853348	17082616
		miR162a	TCGATAAACCTCTGCATCCAG	21	1851	1428	727		110.048	75.7425	42.5579		-0.53896	-1.37064	-0.831677		16819905	18853348	17082616
		miR162a-5p	GGAGGCAGCGGTTCATCGATC	21	229	299	305		13.6148	15.8593	17.8544		0.220147	0.391102	0.170956		16819905	18853348	17082616
miR164	6	miR164a	TGGAGAAGCAGGGCACGTGCA	21	27436	7974	5965		1631.16	422.949	349.185		-1.94735	-2.22384	-0.27649		16819905	18853348	17082616
		miR164b	TGGAGAAGCAGGGCACGTGC	20	93	65	47		5.52916	3.44766	2.75134		-0.681442	-1.00693	-0.325487		16819905	18853348	17082616
		miR164b-3p	CATGTGCCCATCTTCCCCATC	21	62	69	90		3.68611	3.65983	5.26851		-0.010323	0.515297	0.52562		16819905	18853348	17082616
		miR164c	TGGAGAAGCAGGGCACGTGCG	21	3569	1204	987		212.189	63.8613	57.778		-1.73234	-1.87676	-0.144422		16819905	18853348	17082616
		miR164d	TGGAGAAGCAGGGCACGTGCT	21	691	321	199		41.0823	17.0262	11.6493		-1.27076	-1.81828	-0.547513		16819905	18853348	17082616
		miR164e	TGGAGAAGCAGGGCACGTGAG	21	5	4	5		0.297267	0.212164	0.292695		-0.486579	-0.0223594	0.46422		16819905	18853348	17082616
miR166	14	miR165a	TCGGACCAGGCTTCATCCCCC	21	17500	12125	4718		1040.43	643.122	276.187		-0.694021	-1.91347	-1.21945		16819905	18853348	17082616
		miR165a-3p	TCGGACCAGGCTTCATCCCC	20	15922	11592	4273		946.617	614.851	250.137		-0.622543	-1.92006	-1.29752		16819905	18853348	17082616
		miR165b-5p	GACTGGATTGTTTGGATCGGG	21	3	7	1		0.17836	0.371287	0.058539		1.05774	-1.60732	-2.66506		16819905	18853348	17082616
		miR166a	TCGGACCAGGCTTCATTCCCC	21	270542	190007	76489		16084.6	10078.2	4477.59		-0.674451	-1.84489	-1.17044		16819905	18853348	17082616
		miR166b-5p	GGAATGTTGTCTGGCTCG	18	1	0	0		0.0594534	0.01	0.01		-2.57176	-2.57176	0		16819905	18853348	17082616
		miR166c-5p	GAATGTTGTCTGGACCGAG	19	3	0	0		0.17836	0.01	0.01		-4.15672	-4.15672	0		16819905	18853348	17082616
		miR166d-5p	GGAATGTTGTCTGGCTCGAGG	21	3317	1889	887		197.207	100.194	51.9241		-0.976907	-1.92523	-0.948325		16819905	18853348	17082616
		miR166e	GGACCAGGCTTCATTCCCC	19	106	58	34		6.30206	3.07638	1.99033		-1.03459	-1.66282	-0.628226		16819905	18853348	17082616
		miR166e-3p	TTCGGACCAGGCTTCATTCCC	21	252323	184409	71277		15001.5	9781.23	4172.49		-0.617014	-1.84612	-1.22911		16819905	18853348	17082616
		miR166g-5p	GGAATGTTGTTTGGCTCGAAG	21	352	197	98		20.9276	10.4491	5.73683		-1.00203	-1.86708	-0.86505		16819905	18853348	17082616
		miR166h-3p	TCGGACCAGGCTTCATTCCC	20	337	120	230		20.0358	6.36492	13.464		-1.65437	-0.573474	1.08089		16819905	18853348	17082616
		miR166m	CGGACCAGGCTTCATTCCCC	20	110	61	38		6.53987	3.2355	2.22448		-1.01527	-1.55579	-0.540518		16819905	18853348	17082616
		miR166n	TCGGACCAGGCTTCATTCCTT	21	76	39	27		4.51846	2.0686	1.58055		-1.12718	-1.5154	-0.388223		16819905	18853348	17082616
		miR166u	TTGTCGGACCAGGCTTCATTC	21	97	45	33		5.76698	2.38684	1.93179		-1.27271	-1.57788	-0.305167		16819905	18853348	17082616
miR167	7	miR167a	TGAAGCTGCCAGCATGATCTA	21	1622	2859	2062		96.4334	151.644	120.708		0.653086	0.323911	-0.329174		16819905	18853348	17082616
		miR167b	TGAAGCTGACAGATAAGCTGA	21	1	2	1		0.0594534	0.106082	0.058539		0.835349	-0.0223594	-0.857708		16819905	18853348	17082616
		miR167c	TAAGCTGCCAGCATGATCTTGT	22	97	50	42		5.76698	2.65205	2.45864		-1.12071	-1.22995	-0.109247		16819905	18853348	17082616
		miR167d	TGAAGCTGCCAGCATGATCT	20	56	69	45		3.32939	3.65983	2.63426		0.136518	-0.337861	-0.47438		16819905	18853348	17082616
		miR167f-3p	TCAGATCATGTGGCAGTTTCA	21	1852	1883	1240		110.108	99.8762	72.5884		-0.140702	-0.601103	-0.460401		16819905	18853348	17082616
		miR167f-5p	TGAAGCTGCCAGCGTGATCTT	21	7146	8279	5655		424.854	439.126	331.038		0.0476694	-0.359968	-0.407638		16819905	18853348	17082616
		miR167h	TGAAGCTGCCAGCGTGATCTTA	22	390	542	341		23.1868	28.7482	19.9618		0.310168	-0.216062	-0.526229		16819905	18853348	17082616
miR168	4	miR168a	TCGCTTGGTGCAGGTCGGGAC	21	180103	182311	98127		10707.7	9669.95	5744.26		-0.147072	-0.89846	-0.751388		16819905	18853348	17082616
		miR168a-3p	CCCGCCTTGCATCAACTGAAT	21	2003	1288	894		119.085	68.3168	52.3339		-0.801681	-1.18618	-0.384494		16819905	18853348	17082616
		miR168b	TCGCTTGGTGCAGGTCGGG	19	20	13	7		1.18907	0.689533	0.409773		-0.78614	-1.53693	-0.750793		16819905	18853348	17082616
		miR168b-3p	CCCGCCTTGTATCAAGTGAA	20	17	7	6		1.01071	0.371287	0.351234		-1.44476	-1.52486	-0.0801006		16819905	18853348	17082616
miR169	10	miR169a	CAGCCAAGGATGACTTGCCGGA	22	28	18	12		1.66469	0.954738	0.702469		-0.802081	-1.24475	-0.442671		16819905	18853348	17082616
		miR169b	CAGCCAAGGATGACTTGCCGG	21	494	211	132		29.37	11.1916	7.72715		-1.39192	-1.92633	-0.534413		16819905	18853348	17082616
		miR169b-3p	TGGCAAGTTGTCCTTCGGCTAC	22	550	306	168		32.6994	16.2305	9.83456		-1.01055	-1.73333	-0.722779		16819905	18853348	17082616
		miR169e	AGCCAAGGATGACTTGCCGG	20	54	27	16		3.21048	1.43211	0.936625		-1.16465	-1.77725	-0.612596		16819905	18853348	17082616
		miR169g-3p	TCTGGCAAGTTGTCCTTCGGCT	22	37	20	11		2.19977	1.06082	0.643929		-1.05218	-1.77238	-0.720205		16819905	18853348	17082616
		miR169h	TAGCCAAGGATGACTTGCCTG	21	10	5	0		0.594534	0.265205	0.01		-1.16465	-5.89369	-4.72904		16819905	18853348	17082616
		miR169m	TGAGCCAAAGATGACTTGCCG	21	4326	1551	379		257.195	82.2666	22.1863		-1.64449	-3.53512	-1.89064		16819905	18853348	17082616
		miR169q	TCCAGCCAAGGGACTGTCCATG	22	0	9	0		0.01	0.477369	0.01		5.57703	0	-5.57703		16819905	18853348	17082616
		miR169r-3p	GGCACGTGTCGTTGGCTAA	19	25300	19518	17944		1504.17	1035.25	1050.42		-0.538983	-0.517995	0.0209881		16819905	18853348	17082616
		miR169s	ATGCAGCCAAGGATGACTTGC	21	10	0	0		0.594534	0.01	0.01		-5.89369	-5.89369	0		16819905	18853348	17082616
miR171	5	miR171a	TTGAGCCGTGCCAATATCTCT	21	0	235	49		0.01	12.4646	2.86841		10.2836	8.16411	-2.11952		16819905	18853348	17082616
		miR171a-3p	TGATTGAGCCGCGCCAATA	19	1	0	0		0.0594534	0.01	0.01		-2.57176	-2.57176	0		16819905	18853348	17082616
		miR171b-3p	TTGAGCCGTGCCAATATCTC	20	0	231	0		0.01	12.2525	0.01		10.2589	0	-10.2589		16819905	18853348	17082616
		miR171b-5p	AGATATTAGTGCGGTTCAATC	21	156	0	0		9.27473	0.01	0.01		-9.85716	-9.85716	0		16819905	18853348	17082616
		miR171c	TATTGGTGGGTGAATGTAGA	20	1	4	2		0.0594534	0.212164	0.117078		1.83535	0.977641	-0.857708		16819905	18853348	17082616
miR172	6	miR172a	AGAATCTTGATGATGCTGCAT	21	320	496	909		19.0251	26.3083	53.212		0.467617	1.48385	1.01623		16819905	18853348	17082616
		miR172b	AGAATCTGGACTGGCGGCAA	20	6	14	9		0.35672	0.742574	0.526851		1.05774	0.562603	-0.495138		16819905	18853348	17082616
		miR172c	AGAATCTTGATGATGCTGCAG	21	460	5319	3121		27.3485	282.125	182.7		3.3668	2.73994	-0.626855		16819905	18853348	17082616
		miR172d	AGAATCTTGATGATGCTGCAGAA	23	60	183	89		3.5672	9.7065	5.20997		1.44416	0.546483	-0.897675		16819905	18853348	17082616
		miR172e-3p	GAATCTTGATGATGCTGCAT	20	382	23	20		22.7112	1.21994	1.17078		-4.21852	-4.27786	-0.059342		16819905	18853348	17082616
		miR172k	TGAATCTTATGGACTGTTGCAT	22	6	4	6		0.35672	0.212164	0.351234		-0.749614	-0.0223594	0.727254		16819905	18853348	17082616
miR390	5	miR390a	AAGCTCAGGAGGGATAGCGCC	21	21889	6766	2022		1301.37	358.875	118.366		-1.85848	-3.45871	-1.60023		16819905	18853348	17082616
		miR390a-3p	CGCTGTCCATCCTGAGTTTCA	21	353	131	56		20.987	6.94837	3.27819		-1.59475	-2.67853	-1.08378		16819905	18853348	17082616
		miR390b-5p	TTAGCTCAGGAGGGATAGACA	21	55	21	23		3.26994	1.11386	1.3464		-1.55369	-1.28016	0.273536		16819905	18853348	17082616
		miR390c-5p	GAGCTCAGGAGGGATAGCGCC	21	9	4	1		0.53508	0.212164	0.058539		-1.33458	-3.19228	-1.85771		16819905	18853348	17082616
		miR390e	AGCTCAGGAGGGATAGCGCC	20	498	228	132		29.6078	12.0933	7.72715		-1.29176	-1.93797	-0.646204		16819905	18853348	17082616
miR391	2	miR391	TTCGCAGGAGAGATAGCGCCA	21	4078	5130	275		242.451	272.1	16.0982		0.166446	-3.91272	-4.07916		16819905	18853348	17082616
		miR391-3p	ACGGTATCTCTCCTACGCAAC	21	12	35	0		0.71344	1.85643	0.01		1.37967	-6.15672	-7.53639		16819905	18853348	17082616
miR393	2	miR393a	TCCAAAGGGATCGCATTGATCC	22	1	3	0		0.0594534	0.159123	0.01		1.42031	-2.57176	-3.99207		16819905	18853348	17082616
		miR393b-3p	ATCATGCGATCTCATTGGATT	21	34	33	59		2.02141	1.75035	3.4538		-0.20772	0.772821	0.980541		16819905	18853348	17082616
miR394	2	miR394a	TTGGCATTCTGTCCACCTCC	20	0	40	26		0.01	2.12164	1.52202		7.72904	7.24984	-0.479197		16819905	18853348	17082616
		miR394b-3p	AGGTGGTCATACTGTCAACAG	21	351	193	314		20.8681	10.2369	18.3813		-1.02752	-0.183066	0.844456		16819905	18853348	17082616
miR395	3	miR395a	CTGAAGTGTTTGGGGGAACTC	21	32	0	0		1.90251	0.01	0.01		-7.57176	-7.57176	0		16819905	18853348	17082616
		miR395b	CTGAAGTGTTTGGGGGGACTC	21	0	32	14		0.01	1.69731	0.819547		7.40711	6.35675	-1.05035		16819905	18853348	17082616
		miR395x	GTGAAGTGTTTGGATCGCGGC	21	7	18	4		0.416174	0.954738	0.234156		1.19792	-0.829714	-2.02763		16819905	18853348	17082616
miR396	10	miR396a	TTCCACAGCTTTCTTGAACTG	21	1846	612	392		109.751	32.4611	22.9473		-1.75745	-2.25784	-0.500386		16819905	18853348	17082616
		miR396b	TTCCACAGCTTTCTTGAACTT	21	61	118	93		3.62666	6.25884	5.44413		0.787255	0.586062	-0.201192		16819905	18853348	17082616
		miR396b-3p	GCTCAAGAAAGCTGTGGGAAA	21	682	979	845		40.5472	51.9271	49.4655		0.356886	0.28682	-0.0700657		16819905	18853348	17082616
		miR396a-3p	CGGTTCAATAAAGCTGTGGGA	21	173	52	71		10.2854	2.75813	4.15627		-1.89884	-1.30724	0.591599		16819905	18853348	17082616
		miR396c	TCAAGAAAGCTGTGGGAAAAC	21	0	7	5		0.01	0.371287	0.292695		5.21446	4.87133	-0.343135		16819905	18853348	17082616
		miR396d	AAGAAGCTGTGCGGAAAGATGTC	23	1	6	2		0.0594534	0.318246	0.117078		2.42031	0.977641	-1.44267		16819905	18853348	17082616
		miR396e-3p	CTCAAGAAAGCTGTGGGA	18	5	1	1		0.297267	0.053041	0.058539		-2.48658	-2.34429	0.142292		16819905	18853348	17082616
		miR396f	TTCCACGGCTTTCTTGAACTG	21	3	2	2		0.17836	0.106082	0.117078		-0.749614	-0.607322	0.142292		16819905	18853348	17082616
		miR396g-3p	CTCAAGAAAGCTGTGGGAAAA	21	0	6	9		0.01	0.318246	0.526851		4.99207	5.71932	0.727254		16819905	18853348	17082616
		miR396h	CCACAGCTTTCTTGAACTGCA	21	24	9	7		1.42688	0.477369	0.409773		-1.57969	-1.79997	-0.220278		16819905	18853348	17082616
miR397	1	miR397a	TCATTGAGTGCAGCGTTGATGT	22	2316	172	30		137.694	9.12305	1.75617		-3.91581	-6.29289	-2.37708		16819905	18853348	17082616
miR398	3	miR398b	CAGGAGTGACTGAGAAGACCA	21	799	1630	0		47.5032	86.4568	0.01		0.863953	-12.2138	-13.0778		16819905	18853348	17082616
		miR398b-5p	GGGACGGACTGGGAACGGCAT	21	0	0	28142		0.01	0.01	1647.41		0	17.3298	17.3298		16819905	18853348	17082616
		miR398c-5p	GGGTCGATATGAGAACACATG	21	5	8	8		0.297267	0.424328	0.468312		0.513421	0.655713	0.142292		16819905	18853348	17082616
miR399	4	miR399a	CGCCAAAGAGGAAGCGCCCTG	21	0	1	3		0.01	0.053041	0.175617		2.40711	4.13436	1.72725		16819905	18853348	17082616
		miR399b	TGCCAAAGGAGAGTTGCCCTG	21	49	63	12		2.91322	3.34158	0.702469		0.197919	-2.05211	-2.25003		16819905	18853348	17082616
		miR399f	TGCCAAAGGAGATTTGCCCGG	21	0	6	0		0.01	0.318246	0.01		4.99207	0	-4.99207		16819905	18853348	17082616
		miR399g	GGGCTTCTCTCTATTGGCAGG	21	16	17	11		0.951254	0.901697	0.643929		-0.0771883	-0.562928	-0.485739		16819905	18853348	17082616
miR403	1	miR403	TTAGATTCACGCACAAACTCG	21	2175	1604	1053		129.311	85.0777	61.6416		-0.603992	-1.06887	-0.464877		16819905	18853348	17082616
miR408	3	miR408-5p	ACAGGGAACAAGCAGAGCATG	21	11979	3324	400		712.192	176.308	23.4156		-2.01417	-4.92672	-2.91256		16819905	18853348	17082616
		miR408b	TGCACTGCCTCTTCCCTGGCT	21	10	8	0		0.594534	0.424328	0.01		-0.486579	-5.89369	-5.40711		16819905	18853348	17082616
		miR408d	TGCACTGCCTCTTCCCTGGC	20	9	3	0		0.53508	0.159123	0.01		-1.74961	-5.74168	-3.99207		16819905	18853348	17082616
miR482	3	miR482a-5p	AGAGATGATGTGGGCAATGGGCTG	24	0	2640	0		0.01	140.028	0.01		13.7734	0	-13.7734		16819905	18853348	17082616
		miR482c	GACTTGCGAGGGGTAGAAACG	21	0	0	2324		0.01	0.01	136.045		0	13.7318	13.7318		16819905	18853348	17082616
		miR482c-5p	ATTTGTGGGATATTTGTGATTGGT	24	68	0	0		4.04283	0.01	0.01		-8.65922	-8.65922	0		16819905	18853348	17082616
miR535	2	miR535a	TGACAACGAGAGAGAGCACGC	21	11	15	7		0.653987	0.795615	0.409773		0.282808	-0.674436	-0.957244		16819905	18853348	17082616
		miR535b	TGAACAAGGAAAGAGAGCAGG	21	1391	2106	702		82.6996	111.704	41.0944		0.433732	-1.00894	-1.44267		16819905	18853348	17082616
miR824	2	miR824	TAGACCATTTGTGAGAAGGGA	21	3697	246	276		219.799	13.0481	16.1568		-4.07428	-3.76597	0.308302		16819905	18853348	17082616
		miR824-3p	CCTTCTCATCGATGGTCTAGA	21	772	84	68		45.898	4.45544	3.98065		-3.36479	-3.52735	-0.162563		16819905	18853348	17082616
miR827	1	miR827a	TTAGATGACCATCAACAAATA	21	353	122	27		20.987	6.471	1.58055		-1.69744	-3.731	-2.03356		16819905	18853348	17082616
miR828	2	miR828	TCTTGCTTAAATGAGTATTCCA	22	56	18	18		3.32939	0.954738	1.0537		-1.80208	-1.65979	0.142292		16819905	18853348	17082616
		miR828-3p	AGATGCTCATCTAAGCAAGCAA	22	0	0	15		0.01	0.01	0.878086		0	6.45629	6.45629		16819905	18853348	17082616
miR2111	2	miR2111a-5p	TAATCTGCATCCTGAGGTTTA	21	10	93	16		0.594534	4.93281	0.936625		3.05258	0.655713	-2.39687		16819905	18853348	17082616
		miR2111b-3p	ATCCTCGGGATACAGATTACC	21	0	136	31		0.01	7.21357	1.81471		9.49457	7.5036	-1.99097		16819905	18853348	17082616
miR2118	2	miR1869	TGGAACAATGTAGGCAAGGGAGGT	24	47682	0	0		2834.86	0.01	0.01		-18.1129	-18.1129	0		16819905	18853348	17082616
		miR2118-5p	GTCGATGGAACAATGTAGGCAAGG	24	45147	15700	12723		2684.14	832.743	744.792		-1.68852	-1.84955	-0.161034		16819905	18853348	17082616
Non-conserved miRNA (26)	31
miR400	1	miR400	TATGAGAGTATTATAAGTCAC	21	147	72	41		8.73965	3.81895	2.4001		-1.1944	-1.86448	-0.670081		16819905	18853348	17082616
miR774	1	miR774b-5p	TGGAGTAGTGAAATGATGGGTGAT	24	307	10640	5198		18.2522	564.356	304.286		4.95046	4.05929	-0.891178		16819905	18853348	17082616
miR812	1	miR812g	TAAGTGGATTTTAAAGTTGGACA	23	0	3145	1503		0.01	166.814	87.9842		14.026	13.103	-0.922923		16819905	18853348	17082616
miR825	1	miR825-5p	TCCAGACACCAGCTTGAAGAAG	22	1675	0	0		99.5844	0.01	0.01		-13.2817	-13.2817	0		16819905	18853348	17082616
miR831	1	miR831-5p	TAGAGAGGTATACGGAGATGACGA	24	267	295	760		15.874	15.6471	44.4897		-0.020776	1.4868	1.50758		16819905	18853348	17082616
miR845	2	miR845a-3p	CTGGCTCTGATACCATGTAGAT	22	6548	4491	1677		389.301	238.207	98.17		-0.708669	-1.98753	-1.27886		16819905	18853348	17082616
		miR845d	TGGCTCTGATACCATGTAGAG	21	5187	3454	45		308.385	183.204	2.63426		-0.751283	-6.87119	-6.11991		16819905	18853348	17082616
miR858	2	miR858a	TTTCGTTGTCTGTTCGACCTT	21	22	28	58		1.30797	1.48515	3.39526		0.183272	1.37619	1.19292		16819905	18853348	17082616
		miR858-3p	GTCGGTCAGACAACGAAGATA	21	0	0	95		0.01	0.01	5.5612		0	9.11925	9.11925		16819905	18853348	17082616
miR859	1	miR859	TTCTCTGTAGTGAAGTCAGGA	21	444	956	347		26.3973	50.7072	20.313		0.9418	-0.377983	-1.31978		16819905	18853348	17082616
miR862	1	miR862-3p	ATTGATGGAGCCTACTTGAAG	21	76	224	58		4.51846	11.8812	3.39526		1.39478	-0.412306	-1.80708		16819905	18853348	17082616
miR1310	1	miR1310	GAGGCATCGGGGGCGCAACG	20	1376	273	296		81.8078	14.4802	17.3276		-2.49816	-2.23917	0.258988		16819905	18853348	17082616
miR1510	2	miR1510a-3p	CGGTAGGATCAGGTAAATCAA	21	0	0	1905		0.01	0.01	111.517		0	13.445	13.445		16819905	18853348	17082616
		miR1510b-3p	TCATTGTCGTATCCTGGAA	19	1419	0	0		84.3643	0.01	0.01		-13.0424	-13.0424	0		16819905	18853348	17082616
miR1511	2	miR1511	ACCTGGCTCTGATACCATGCAGA	23	125	98	45		7.43167	5.19802	2.63426		-0.515726	-1.49629	-0.980565		16819905	18853348	17082616
		miR1511-3p	ACCTGGCTCTGATACCATGTAGAT	24	14385	22458	8455		855.237	1191.19	494.948		0.478013	-0.789048	-1.26706		16819905	18853348	17082616
miR1513	1	miR1513a-3p	TTTAAATGTTAGAAGTCAACGGTT	24	484	1001	0		28.7754	53.094	0.01		0.883712	-11.4906	-12.3743		16819905	18853348	17082616
miR1520	1	miR1520g	CAACTCAGAACTGGTACGGACAA	23	36042	7457	6131		2142.82	395.527	358.903		-2.43766	-2.57784	-0.140181		16819905	18853348	17082616
miR1885	1	miR1885b	TACATCTTCTCCGCGGAAGCTC	22	3846	1383	1444		228.658	73.3557	84.5304		-1.64021	-1.43565	0.204561		16819905	18853348	17082616
miR3630	2	miR3630-3p	GGGAATCTCTCTGATGCAC	19	46	0	0		2.73485	0.01	0.01		-8.09532	-8.09532	0		16819905	18853348	17082616
		miR3630-5p	GCAAGTGACGATGAAAAGACA	21	220	52	0		13.0797	2.75813	0.01		-2.24557	-10.3531	-8.10755		16819905	18853348	17082616
miR4378	1	miR4378a	ATAGGACGGCTTAGAATGGTG	21	0	9787	1082		0.01	519.112	63.3392		15.6638	12.6289	-3.03487		16819905	18853348	17082616
miR5654	1	miR5654a	ATAAATCCCAAGCATCATCCA	21	8098	2411	738		481.453	127.882	43.2018		-1.91259	-3.47823	-1.56565		16819905	18853348	17082616
miR5763	1	miR5763a	TGGACTACAAAAGACGGTTA	20	0	370	669		0.01	19.6252	39.1626		10.9385	11.9353	0.996773		16819905	18853348	17082616
miR5774	1	miR5774a	GCGGGTCGTCACGTGGCATG	20	0	0	1234		0.01	0.01	72.2372		0	12.8185	12.8185		16819905	18853348	17082616
miR6164	1	miR6164a	ACGACATATAATTCGAAACGGAGG	24	892	971	615		53.0324	51.5028	36.0015		-0.0422236	-0.558817	-0.516593		16819905	18853348	17082616
miR7504	1	miR7504a	ATCAAACTGTGATCCATCGGCAT	23	45	113	5348		2.6754	5.99363	313.067		1.16367	6.87057	5.7069		16819905	18853348	17082616
miR7510	1	miR7510b	AAGAAACATGAACTTTAGGGCTGA	24	218	383	171		12.9608	20.3147	10.0102		0.648365	-0.372691	-1.02106		16819905	18853348	17082616
miR7532	1	miR7532a	GAACAGCCTCTGGTCGATGG	20	8125	2752	2304		483.059	145.969	134.874		-1.72654	-1.84059	-0.114048		16819905	18853348	17082616
miR8005	1	miR8005a	TTAGAGTTTGGGTTTAGGGTTTA	23	0	1118	0		0.01	59.2998	0.01		12.5338	0	-12.5338		16819905	18853348	17082616
miR8041	1	miR8041a-3p	TCTGATGTAAGCAAAGAACCT	21	18	62	27		1.07016	3.28854	1.58055		1.61962	0.562603	-1.05702		16819905	18853348	17082616
