# Supplementary material for: Transcriptome profiling of root microRNAs reveals novel insights into taproot thickening in radish (Raphanus sativus L.)
Source: BMC Plant Biol. 2015 Feb 3;15:30. doi: 10.1186/s12870-015-0427-3 (PMC4341240; doi:10.1186/s12870-015-0427-3)
Supplement: Additional file 5: — Identification of novel miRNA candidates in three libraries. (A) Potential novel miRNA candidates, (B) novel miRNA candidates with complementary sequences. [file 12870_2015_427_MOESM5_ESM.xlsx]

## Sheet: Additional file 5A
Additional file 5A. Identification of potential novel miRNA candidates in all three libraries.
The new miRNA candidates were named by the form of ‘rsa-nmiR plus number’, e.g., rsa-nmiR1 and then used a, b, or c, plus -arm to differentiate miRNAs from the same family.
mirRNA Family	miRNA name	precursor of miRNA	LP(nt)	precursor of structure	miRNA sequence(5'–3')	Size (nt)	arm	reads count				Normalized reads				sequence(5p)	sequence(3p)	miRNA location	MFE (kcal/mol)	Loci
								stage1	stage2	stage3		stage1	stage2	stage3
rsa-nmiR1	rsa-nmiR1a-5p	CAAAGAAAAGAAAUCAUACUUUCAUUGAUAAUGAAAUCAAUAGAGAGAAUGAUAAUGAGCUCUUACAUGCAAUUCAAAAAUAUAGUAUCUCUUAGAUCCUCUAAUUGCUUGUAAGAGUUGAUGACCAAAUGGGUUAUCCUCUAUUGAUUUCAUCAUCAAUGAAAGGUAUGAUUCCCUUUUUUUGA	185	((((((((.(.((((((((((((((((((.(((((((((((((((............((((((((((.((((((.........((.((((...)))).))..)))))).))))))))))(((((((.....)))))))))))))))))))))).)))))))))).)))))))).).)))))))).	AAAUCAUACUUUCAUUGAUA	20	5p	0	151	0		0	8.00919	0		AAATCATACTTTCATTGATA	TCAATGAAAGGTATGATTCCC	CL10794.Contig2_All:1244:1428:+	-71.3	1
	rsa-nmiR1a-3p				UCAAUGAAAGGUAUGAUUCCC	21	3p	0	111	0		0	5.88755	0
	rsa-nmiR1b-3p	AUAAAGAGUUCAAAGAAAAGAAAUCAUACUUUCAUUGAUAAUGAAAUCAAUAGAGAGAAUGAUAAUGAGCUCUUACAUGCAAUUCAAAAAUAUAGUAUCUCUUAGAUCCUCUAAUUGCUUGUAAGAGUUGAUGACCAAAUGGGUUAUCCUCUAUUGAUUUCAUCAUCAAUGAAAGGUAUGAUUCCCUUUUUUUGAAAUUCUUUGUAAA	208	((((((((((((((((((.(.((((((((((((((((((.(((((((((((((((............((((((((((.((((((.........((.((((...)))).))..)))))).))))))))))(((((((.....)))))))))))))))))))))).)))))))))).)))))))).).)))))))).))))))))))...	CAAUGAAAGGUAUGAUUCCCUU	22	3p	424	0	0		25.2082	0	0		AAATCATACTTTCATTGATA	CAATGAAAGGTATGATTCCCTT	CL10794.Contig2_All:1234:1441:+	-80.1	1
	rsa-nmiR1b-5p				AAAUCAUACUUUCAUUGAUA	20	5p	113	0	0		6.71823	0	0
rsa-nmiR2	rsa-nmiR2-5p	UCGGUAAUAUCAGUUCUCGGAACAGUGAAUGAAGGUCGAUCGAAAUCAGAGAAAUCGGAGAACUGCUUCCUCAAGAACUGACAUAUAGUGUCUUCUUUCAUUCCGGUGGACCGAGCUUCAUUCACUGUUCCAAGAACAGCUUCCUCGAGUA	151	((((........(((((.(((((((((((((((((((.((((.(((.((((((...((((......)))).........(((((...))))))))))).))).)))).))))....))))))))))))))).))))).......))))...	AACAGUGAAUGAAGGUCGAUC	21	5p	0	17	0		0	0.901697	0		AACAGTGAATGAAGGTCGATC	CCGAGCTTCATTCACTGTTCC	Unigene36316_All:82:232:+	-50.9	1
	rsa-nmiR2-3p				CCGAGCUUCAUUCACUGUUCC	21	3p	0	14	0		0	0.742574	0
rsa-nmiR3	rsa-nmiR3-3p	GUUCCGGUGUGGCUCCUCCGUUUCUUGCGUUGUAUGUGUUUUGUUAGCUUGGUUUCACAGGUCCUGAAGUGGUUCAUCUUCAGCUUUGAUUUGUUCCAUUAAAGCGCUGGUGGGGACAGUGUAGAAUAGAGGCGGCGAUUAGGCUU	146	.....(((.(((.((..((((((((...(((.(((.((((((.((((((((((...(((((((((((((........))))))....)))))))...)))))...)))))..))))))..))).))))))))))).))))).))).	ACAGUGUAGAAUAGAGGCGGC	21	3p	0	16	0		0	0.848656	0		CGTTTCTTGCGTTGTATGTGTTT	ACAGTGTAGAATAGAGGCGGC	gi|158920573|gb|EX893544.1|EX893544:483:628:-	-36.4	1
rsa-nmiR4	rsa-nmiR4-3p	CUUGGUCAAGUGUAAUGUAUGUAGUCCAAUCUAUUGAAGUACUAGCACACCAUCUCUAGUGAGGUGAUGUGGUUUGAGUAGUUCAAUACAUUGGACUACAUAUAUUACAUUUGAUCAA	118	.(((((((((((((((((((((((((((((.(((((((.(((((.((((.((((((....)))))).)))).)...)))).))))))).)))))))))))))))))))))))))))))	ACAUUGGACUACAUAUAUUAC	21	3p	0	1298	0		0	68.8472	0		AATGTATGTAGTCCAATCTAT	ACATTGGACTACATATATTAC	CL4756.Contig1_All:969:1086:-	-66.7	1
rsa-nmiR5	rsa-nmiR5-3p	CUCUUCCCAUCCCGUUCAGUUCUCCUUUUGCUUCACAUUGGAUCAGUCUCGUCAAGACUGGUUCGAUACGAAGCAAACGAGAAUUGAACGGAACAAAGCACA	102	...........(((((((((((((..((((((((..(((((((((((((.....)))))))))))))..)))))))).)))))))))))))...........	AGCAAACGAGAAUUGAACGGA	21	3p	697	259	447		41.439	13.7376	26.167		CGTTCAGTTCTCCTTTTGCTTC	AGCAAACGAGAATTGAACGGA	gi|167429570|gb|FD935332.1|FD935332:312:413:-	-46.3	1
rsa-nmiR6	rsa-nmiR6a-3p	CUCGCCAAGCAGGUCGGCGUCCCCGACAUGGUCGUCUUCCUCAACAAAGAGGACCAGGUCGACGACGCCGAGCUGCUCGA	80	.(((...(((((.((((((((..((((.(((((.((((........)))).))))).))))..)))))))).))))))))	AGGACCAGGUCGACGACGCCG	21	3p	27	0	0		1.60524	0	0		GCGTCCCCGACATGGTCGTCT	AGGACCAGGTCGACGACGCCG	gi|332781927|gb|FY437994.1|FY437994:627:706:+	-45.9
	rsa-nmiR6b-3p	CCAAGGAGCACAUCCUACUCGCCAAGCAGGUCGGCGUCCCCGACAUGGUCGUCUUCCUCAACAAGGAGGACCAGGUCGACGACGCCGAGCUCCUCGA	97	...((((((....(((.((.....)).)))((((((((..((((.(((((.((((........)))).))))).))))..))))))))))))))...	AGGACCAGGUCGACGACGCCG	21	3p	27	0	0		1.60524	0	0		GCGTCCCCGACATGGTCGTCT	AGGACCAGGTCGACGACGCCG	gi|154168032|gb|EV539306.1|EV539306:112:208:+	-44.6	2
rsa-nmiR7	rsa-nmiR7-5p	UAAAUACUCUAUAUACUGAAGUUUAUACUCUUCAAUCUAGUUAAAAAAUUUCAAACCACAUUGUACAUUUGAAUUUAUGUACUCUAAACUAUCUUUCAUGUUAUAUAGGAAUUGUAAUAAUUUUUUAAUAUUUAUUCUACUAAAGUUUCAUAUAUUGACUAGAUUAGUGGAAUUAGGAUCAUAAAAUCUUCAUUAUCUAGAGAAAUGA	208	......(((((.(((.((((((((((..((((.......((((((((((.............((((((........))))))................(((((((.......)))))))))))))))))....((((((((((..(.(((.....)))..)..)))))))))).))))..)))))..))))).))).)))))......	AUAUACUGAAGUUUAUACUCU	21	5p	68	97	0		4.04283	5.14497	0		ATATACTGAAGTTTATACTCT	ATCATAAAATCTTCATTATCTAG	gi|161556551|gb|EY928450.1|EY928450:152:359:-	-33.5	1
rsa-nmiR8	rsa-nmiR8-3p	GGACACGUGGCUAUCAUGCGUACAUCGUUAUCUUUUGCUAGGGUCAUGUGGCAAUGAUAUGGGCUUCAAUUUUGGGCUGUAUGUUUUAUCUUGUAAUAUGAUCGGUGGCUGAAUUUAC	118	..((.((((.....)))).))...........(((.((((.((((((((.((((.((((..((((.((....))))))........)))))))).))))))))..)))).))).....	AUCUUGUAAUAUGAUCGGUGG	21	3p	7	0	0		0.416174	0	0		AGGGTCATGTGGCAATGATAT	ATCTTGTAATATGATCGGTGG	CL5049.Contig1_All:258:375:-	-23.9	1
rsa-nmiR9	rsa-nmiR9-5p	AGUCAUCGCACAAGAACUCCGCGCAGACGCUUGCUUUUGGUCCAGUCGCUAUGGUGGUUUCCGGUUUGGUGGCAUUGUUCUUGUGAGAAUAAU	93	.....((.(((((((((.((((.(((((....(((..((((......))))....))).....)))))))))....))))))))).)).....	CAAGAACUCCGCGCAGACGCU	21	5p	7	0	0		0.416174	0	0		CAAGAACTCCGCGCAGACGCT	GGTTTGGTGGCATTGTTCTTGTG	CL10109.Contig1_All:195:287:-	-26.4	1
rsa-nmiR10	rsa-nmiR10-3p	UAGAGUAUAAUGCAGCCAAGGAUGACUUGCCGGAGCGUUAUUAAUCAUGCGUAAAAAAAUAUUGAUGAUAAUGAUGAACAUAAUUCUGGCAAGUUGUCCUUCGGCUACAUUUUGCUCU	118	.((((((.((((.((((((((((((((((((((((((((((((.((((..(((......)))..)))))))))))).......)))))))))))))))))).)))).)))).))))))	UGGCAAGUUGUCCUUCGGCUAC	22	3p	587	0	0		34.8991	0	0		AGCCAAGGATGACTTGCCGGA	TGGCAAGTTGTCCTTCGGCTAC	Unigene10071_All:60:177:+	-52.5	1
	rsa-nmiR10-5p				AGCCAAGGAUGACUUGCCGGA	21	5p	6	0	0		0.35672	0	0
rsa-nmiR11	rsa-nmiR11-5p	GAUCUCGACAGGGUCGAUAUGAGAACACAUGUCCAGUCAACGGCUGUAAUGACGCCACGUCAUUAGAACAAAUCUUCCUUUCCAUGUGUUCUCAGGUCACCCCUGCUGAGCUCU	114	((.((((.(((((..(((.((((((((((((..(((((...)))))((((((((...))))))))(((......))).....)))))))))))).)))..))))).)))).)).	GGGUCGAUAUGAGAACACAUG	21	5p	5	8	8		0.297267	0.424328	0.468312		GGGTCGATATGAGAACACATG	TGTGTTCTCAGGTCACCCCTG	CL705.Contig10_All:155:268:+	-44	1
rsa-nmiR12	rsa-nmiR12-5p	UUGUUGUUGAUAGUGCAAAGUGUAUCAUCUGGCACUCAGAGUUUCAUAGGUAGAUUCUGCUCAGAGAUAAAAUUUGUACUAUCUACCACCU	91	..((.((.(((((((((((...((((.(((((....(((((((((....).)))))))).)))))))))...))))))))))).)).))..	UAGUGCAAAGUGUAUCAUCUGG	22	5p	6	0	0		0.35672	0	0		TAGTGCAAAGTGTATCATCTGG	AGAGATAAAATTTGTACTATC	gi|166120886|gb|FD554907.1|FD554907:44:134:-	-29.5	1
rsa-nmiR13	rsa-nmiR13-3p	AGAGGGUAGAAAUAUCUGCCGACUCAUCCAUCCAAACACUCAUGGUUAUGAAACAAGAAAUGUUAAACCACAGUGACUGUGUAUGAAUGAUGCGGGAGAUGUUUUUCAUCUC	112	.((((..((((((((((.(((..((((.((((((..((((..(((((....((((.....)))).))))).))))..)).).))).))))..))).))))))))))..))))	UAUGAAUGAUGCGGGAGAUGU	21	3p	1065	882	167		63.3178	46.7821	9.77602		ATCTGCCGACTCATCCATCCA	TATGAATGATGCGGGAGATGT	gi|332773864|gb|FY434434.1|FY434434:154:265:+	-33.2	1
rsa-nmiR14	rsa-nmiR14a-5p	AUCGAUUAGAUCUGUCGAAGUCGUUCAUUGAUUUCGUUUGGAAAGGCGACGAGACUUUGGAGAGGUUUAGGAAAGGAGAGUCGAC	85	.((((((((((((.((((((((..((.(((.((((.....))))..))).)))))))).)).)))))))..........))))).	UCUGUCGAAGUCGUUCAUUGAU	22	5p	0	6	0		0	0.318246	0		TCTGTCGAAGTCGTTCATTGAT	GCGACGAGACTTTGGAGAGGTT	gi|154096058|gb|EV529031.1|EV529031:208:292:+	-20.4	2
	rsa-nmiR14b-5p	AUCGAUUAGAUCUGUCGAAGUCGUUCAUUGAUUUCGUUUGGAGAGGCGACGAGACUUUGGAGAGGUUUAGGAGAG	75	.((..((((((((.((((((((..((.(((.((((.....))))..))).)))))))).)).))))))))..)).	UCUGUCGAAGUCGUUCAUUGAU	22	5p	0	6	0		0	0.318246	0		TCTGTCGAAGTCGTTCATTGAT	GCGACGAGACTTTGGAGAGGTT	gi|154165785|gb|EV537059.1|EV537059:203:277:+	-20.6
rsa-nmiR15	rsa-nmiR15-3p	AUUGAUGCGUUUGACGUUUCUCGAACUCAAGACCUCAAUUGGUGACAACUUGUCCAGAGUUGUUAAAAUGGUGAGGUCUUGAGUUCGAGGGACGCCAAGCGCACCGA	107	.(((.((((((((.(((((((((((((((((((((((.....(((((((((.....)))))))))......))))))))))))))))))))))).)))))))).)))	UCUUGAGUUCGAGGGACGCCA	21	3p	140	71	60		8.32347	3.76591	3.51234		ACGTTTCTCGAACTCAAGACC	TCTTGAGTTCGAGGGACGCCA	gi|332793321|gb|FY448651.1|FY448651:343:449:+	-64.5	1
rsa-nmiR16	rsa-nmiR16-5p	CUGAUUCGCUUGGUGCAGGUCGGGAACUGAUUGGCUGACACAGCCACGUGGGUUUUCAUGGUUGGCUCGUGAGCAGGGAUCGGAUCCCGCCUUGUAUCAAGUGAAUCCGA	110	(.(((((((((((((((((.(((((.((((((..(((.(((((((((((((....)))))..))))).)))..))).)))))).))))).))))))))))))))))).).	UGGUGCAGGUCGGGAACUGAU	21	5p	0	16	0		0	0.848656	0		TGGTGCAGGTCGGGAACTGAT	CGGATCCCGCCTTGTATCAAG	gi|161537956|gb|EY910368.1|EY910368:689:798:-	-57.7	1
rsa-nmiR17	rsa-nmiR17-5p	UGACAGCUUAUUUGUAUGGAUCGUUGGAUAAUGAUAUAUAUAUGAGACUCCCUGAAGGAUUGAAAAUGUCAGGGGCAUUGAAAGAAAAACACAGGGAGGUAUGUUCGGUCAAGUUACAGCGAUCACUAUACGGAUUAAAGCAAUCC	146	.((..(((((((((((((((((((((.....((((..((((((....(((((((..........((((((...))))))............)))))))))))))...)))).....)))))))).).))))))))..))))..)).	UUUGUAUGGAUCGUUGGAUA	20	5p	13	0	0		0.772894	0	0		TTTGTATGGATCGTTGGATA	TACAGCGATCACTATACGGATT	CL8884.Contig1_All:1553:1698:-	-40.8	1
rsa-nmiR18	rsa-nmiR18-5p	UGCACCAAAUCUUUCAGCAGAAACUGCCUAAACAAACAUAUCAAUGAAUCAUAUUGUGAGAUUACAGUUAUUGUCUCCUAUUUAAAGCAGUUAUUUAACACAAUUAAUUCGUCGAUAUGCUUUUUAGGCAGUUUCAACUGCAGUCAUAUAGCAUUU	156	(((.......((..(((..(((((((((((((.((.((((((.((((((...((((((((((.((.(((.(((.........)))))).)).))))..))))))..)))))).)))))).)))))))))))))))..))).)).......)))...	AAACUGCCUAAACAAACAUAUC	22	5p	0	20	0		0	1.06082	0		AAACTGCCTAAACAAACATATC	TATGCTTTTTAGGCAGTTTCA	gi|166148496|gb|FD578260.1|FD578260:413:568:+	-39	1
	rsa-nmiR18-3p				UAUGCUUUUUAGGCAGUUUCA	21	3p	0	11	0		0	0.583451	0
rsa-nmiR19	rsa-nmiR19-5p	UAGGGUUCGUAAAGGUUUAGGAUUUAGGGUUCGUAAAGAUUAAGGGUUUAGGGUAUAGGGUUCGUGUAAAGGGUUUAGGGUUCGUGAACCCUAUGGGUUUGGAGUUUAAGGUUUGUGAACCUAAGGGUUUGGGGUUUAGGGAAGGGUUUGGGGUUUAGGGUUCGUGAACCCUAAGGGUUUAGGGUUUAGAGUUCGUGAACCCUAAGGUUUUAGAGUUCGUGAACCCUU	228	.....(((.(.(((.((((((.(((.(((((((((((..(((((..((((((.(((((((((((((................)))))))))))))..)))))).)))))..))))))))))).))).)))))).))).).))).............(((((((((((((.((((((.(((((((((((.......))))))))))).)))))).))))))))))))).	AAAGGUUUAGGAUUUAGGGUU	21	5p	0	12	17		0	0.636492	0.995164		AAAGGTTTAGGATTTAGGGTT	-	Unigene29179_All:31:258:+	-74.2	1
rsa-nmiR20	rsa-nmiR20a-5p	AUCGUCUCAACUUGGAAGGACAGGGGGCAGUUCCUGCUACUUCCAGCUUCUUCUAGGAAGUGGUCGCGAG	70	.((((.(((.(((((((((((.(((((.(((....))).))))).).))))))))))...)))..)))).	AACUUGGAAGGACAGGGGGCA	21	5p	0	8	0		0	0.424328	0		AACTTGGAAGGACAGGGGGCA	-	Unigene33222_All:1:70:+	-22.4	2
	rsa-nmiR20b-5p	AGAUCGUCUCAACUUGGAAGGACAGGGGGCAGUUCCUGCUACUUCCAGCUUCUUCUAGGAAGUGGUCG	68	.(((((.((...(((((((((((.(((((.(((....))).))))).).)))))))))).))))))).	AACUUGGAAGGACAGGGGGCA	21	5p	0	8	0		0	0.424328	0		AACTTGGAAGGACAGGGGGCA	-	gi|166135182|gb|FD567053.1|FD567053:75:142:+	-23.4
rsa-nmiR21	rsa-nmiR21-3p	AAGUUCAUAACCUUAGUCCAUUCCCAUUUUGGGCGGAACCAAUCUACUAAUUCUUUGAUUCCAGUUAGUAAGAGGGAUCUUGAACUAAGAAAUAGAUUCU	100	...........((((((.((.((((.((((((((((((.(((............))).)))).)))..)))))))))...)).))))))...........	AAGAGGGAUCUUGAACUAAGA	21	3p	7	0	0		0.416174	0	0		-	AAGAGGGATCTTGAACTAAGA	gi|158919922|gb|EX891708.1|EX891708:13:112:+	-18.6	1
rsa-nmiR22	rsa-nmiR22-5p	UUCUUUGAUGAAGCGAUGAUGGUGGAACUAGCACAGCAGACAGGUGAUCUGCAUCUCCAGAUGAUGUGAUCUGUCUUUUAUAAAAAGUCGAGAAGUAAUAUGCAGGACUAGUGGUAUCUUCAACUCUCUUUUUAUGUGUAUGGAAGGAA	149	((((((.((((((.(((((.((((..(((((..(.(((..((.((.(((((......))))).)).)).((((.(((((...))))).).))).......))).)..)))))..)))).)))..)).))))........)).)))))).	AAGCGAUGAUGGUGGAACUAG	21	5p	0	0	9		0	0	0.526851		AAGCGATGATGGTGGAACTAG	-	gi|158917995|gb|EX891554.1|EX891554:188:336:-	-31.2	1
rsa-nmiR23	rsa-nmiR23-5p	GAGUCCAACCAAGCGAUUGGUGGUAUGGAGAGUGAUUUCCAUAUUGCCGAGCAAAUGGAUGAACUUG	67	((((.((.(((.((..(((((((((((((((....)))))))))))))))))...))).)).)))).	AAGCGAUUGGUGGUAUGGAGA	21	5p	0	11	0		0	0.583451	0		AAGCGATTGGTGGTATGGAGA	-	Unigene10466_All:125:191:-	-25.9	1
rsa-nmiR24	rsa-nmiR24-3p	UGGAUCUGGAGAUGAAAGACUCCAUUUUUUUUAUGUUAUUCCUCUGUUGAUCAGAGCAAUACAAGAAGACGGAGCCUGUUCCAGAUCC	88	.(((((((((......((.((((.((((((...(((.(((.(((((.....))))).)))))))))))).)))).))..)))))))))	AAUACAAGAAGACGGAGCCUG	21	3p	0	14	0		0	0.742574	0		-	AATACAAGAAGACGGAGCCTG	CL1568.Contig1_All:229:316:-	-30	1
rsa-nmiR25	rsa-nmiR25-5p	UGCUCCACUCACACUUCAAGGUAGAUCUCGGAGAACCGCAAUACAUUCCCAGCUUCUCAAACCUCUGAUACAUAACCGAUCCUCUCUCUUCCCCUAGAGCUUCCACAGUCGACUCCUUGCAUCCGUAAUCCUCAAGGUCUACAGAGAGACCAGAGUCGUAGCUGCUCUUCUGCGACACGCUAGAGUGUACAGCUACCGAGAAUUGCUUUGGACAGAAAGUAAAAAC	226	......(((..(..((((((((((.((((((((((..((............)))))).........(((.(......))))....((((......))))..........((((((.((((....)))).......(((((......))))).))))))((((((..((((((((...))).)))).)..)))))))))))).))))))))))..)..)))......	ACACUUCAAGGUAGAUCUCGG	21	5p	0	0	5		0	0	0.292695		ACACTTCAAGGTAGATCTCGG	-	gi|154164020|gb|EV535294.1|EV535294:387:612:-	-52.6	1
rsa-nmiR26	rsa-nmiR26-5p	GCUGGUGGGGACAGUGUAGAAUAGAGGCGGCGAUUAGGCUUUGGUGACUUUGUUGCAUCUGUGGGAGAUGAUUCUCGAGGCUACUUUAGCUUGAGGAUGUGGUCGGAGGCAGCUGCUCUGACUGCCCGUAGAAGCUCAUGUGCCGUUAGCUGUAACUUGUUGUUUGAAUUUGUCUCGUUUUUGUGUUAGUCUUCGGAGAAGCUGUAGGCUCUACCCGCG	219	((.(((((((((((....(((((((((((((.....(((....((((((((..(((((((.....)))))(((((((((.(((...))))))))))))((((((((((.......)))))))))).))..)))).))))..)))....)))))..)))..)))))....))))))............(((((.(((.....))).)))))))))).)).	ACAGUGUAGAAUAGAGGCGGC	21	5p	0	16	0		0	0.848656	0		ACAGTGTAGAATAGAGGCGGC	-	Unigene6734_All:882:1100:+	-68.4	1
rsa-nmiR27	rsa-nmiR27-3p	UCCACGCGUAUCCCGAAAGUCCAGCAGCUUCUUCAAGAUUUCUUCAAUGGGAAAGAGCUAUGCAAGUCCAUUAACCCUGACGAGGCUGUGGCUUACGGUGCUGCGGUUCA	110	...((.((((.((((.(((.(((.(((((((.(((.(.((.....((((((.....((...))...)))))))).).))).))))))))))))).))).).))))))...	ACGAGGCUGUGGCUUACGGUG	21	3p	0	0	15		0	0	0.878086		-	ACGAGGCTGTGGCTTACGGTG	Unigene26395_All:179:288:+	-30	1
rsa-nmiR28	rsa-nmiR28-3p	UGAUGGGGGUUCUCUCCUAAAUUUUCUUAAUAUACAUGUGUGUAUGUUGUGUUUUGAAAAAAAAAAAAAACAUAUGUGUGUAUGUAUACUAAGAAACUUUAGGAGGGACCGGAAUCCCAUUG	122	.(((((((((((.((((((((.(((((((.((((((((..((((((((...((((......))))...))))))))....)))))))).))))))).))))))))))))).....)))))).	AGAAACUUUAGGAGGGACCGG	21	3p	5	0	0		0.297267	0	0		-	AGAAACTTTAGGAGGGACCGG	Unigene18621_All:4:125:+	-44.1	1
rsa-nmiR29	rsa-nmiR29-3p	UUUUUUUUUUUUUUUUUUUUCUUUUUUUUUUUUUUUUUUUUUUUUUUUUUUUUUUUUUUAGAGCAUUAAUAACUAAGAUUAAUCAUUAUCAUUAUUGUCAAUGGUAGCCACAGAAACACAAAGAUCCAAACGAAGAAGAGAAGAACGGGAACAAAAGAAAAAAACACAA	169	....((((((((((((.(((((.((((((((((((((.(((...(((((.(((((......(.((((.((((.((((((........))).))))))).)))).)......)))))...)))))...))).)))))))))))))).))))).)))))))))))).....	AGAAGAACGGGAACAAAAGAA	21	3p	0	11	8		0	0.583451	0.468312		-	AGAAGAACGGGAACAAAAGAA	gi|158661893|gb|EX771784.1|EX771784:37:205:-	-25.7	1
rsa-nmiR30	rsa-nmiR30-5p	UACGUCUUCAAGAGAACCAGAGGACAUAUAAGCAAAAAUUACUGAUCAAACAAGGAACCACAGGAGGGUAUCUCUUCAAGAUAACAAUUCUGAUACCUGAAGCCUCAUCUCCAGAGUGAGCUCCUUCUCCGGCGUAUUCCCCGACGAUGGCUUCUCUCUCUGAUAGGCGGCGUCUCCUCUUCACUGCUGCUGCUUUAGUUGUCCACACAAUCAGUAAUUUUGCUUAGAUGUCAUCUGGUUCAUUGAUUCUUUA	253	.......((((..((((((((.(((((.(((((((((.((((((((.......(((....(((((..((((((.....)))).))..)))))....(((((((........(((((.(((..((.((..(((.(....).)))..)).))...))).)))))...(((((((............))))))))))))))...))).....))))))))))))))))).))))).)))))))).)))).......	AGAGAACCAGAGGACAUAUAA	21	5p	0	5	0		0	0.265205	0		AGAGAACCAGAGGACATATAA	-	gi|161559495|gb|EY931304.1|EY931304:226:478:+	-79.5	1
rsa-nmiR31	rsa-nmiR31-5p	UAUAUAUAGAAGAGGGUUGAGAGCAGGAUGGAUCUUCAGAACCACUCCACAACCUCCGUUCCCAACCUCUACCCUCUCUUUGCCACCUCUUCUGGCGUCC	100	......(((((((((((.(((((.(((.((((..((..((((...............))))..))..)))).)))))))).))..)))))))))......	AGAGGGUUGAGAGCAGGAUGGAU	23	5p	0	12	0		0	0.636492	0		AGAGGGTTGAGAGCAGGATGGAT	-	gi|154256592|gb|EV567641.1|EV567641:204:303:+	-27.2	1
rsa-nmiR32	rsa-nmiR32-5p	CUUUAAUAAUAGAUGCGAUUGUGAGCAGGCUUACUUGUCAGUGCUAGCUUGUAUGCGCUUUCUAUUACAGCAA	73	......(((((((.(((..(((((((.(((..(((....)))))).)))))))..)))..)))))))......	AGAUGCGAUUGUGAGCAGGCU	21	5p	0	15	0		0	0.795615	0		AGATGCGATTGTGAGCAGGCT	-	gi|332779324|gb|FY435526.1|FY435526:419:491:-	-18.3	1
rsa-nmiR33	rsa-nmiR33-3p	CAUCCUCGUCGGGAUCCUGAUCGGAUCAACCUUCUUCAUCCUCCAGCCUUCUCUCUCCCGUCUAUCCCCGCCGAGUCCACCUCCCUCAUCACCAGAUCCGUCGUGGACAGUAACAACAACUACUCGCCUUCCAAGAUGAGUUUUAAUUACGGCGGAGGUAGUAAGACCGGCCGCGUUCCCGUCGGUAUCGGAGGGCGGAGGCUGAGGAUCGUGGUGACAGGUGGAGCUGGAUUCGUCGGGAGUCAUCUCGUGGAU	255	.((((.((....((((((((.((((((...((((...((((((.(((((((.((((((...(((((.((((((.((((((..(....(((....)))..)..)))))).............(((((.((....)).)))))........)))))).)))))....((((((.........))))))...)))))).)))))))))))))(.((....)).).))))...)))))))))))).))....)).))))	AGCUGGAUUCGUCGGGAGUCA	21	3p	9	0	0		0.53508	0	0		-	AGCTGGATTCGTCGGGAGTCA	gi|158941504|gb|EX903836.1|EX903836:190:444:+	-91.4	1
rsa-nmiR34	rsa-nmiR34-5p	GAGAAAGGAGGACACUUGCAUUGGGACACGCGUUACAAGAUUGCUCUCGAAGCUGCGAAAGGACUCUGUUAUCUCC	76	((((..((((..(..(((((((((((((..(.......)..)).))))))...)))))..)..))))....)))).	AGGACACUUGCAUUGGGACACG	22	5p	0	10	0		0	0.53041	0		AGGACACTTGCATTGGGACACG	-	gi|166139930|gb|FD570991.1|FD570991:1:76:+	-19.5	1
rsa-nmiR35	rsa-nmiR35a-3p	UCGUGGCUGGCUAGAGAUCUCUUCGAUCUCGAUCUCCUCCUCAGAAUCAGCAAGGGAGGGUGAUUUGUUGCCCGAGGAAGAGGGGAGGAUGGGUGGGUUUCUCCAGCGACG	111	.(((.(((((..((((((((.((((.((((..((((.(((((.(...(((((((.........))))))).).))))).)))).)))).)))).))))))))))))).)))	AGGGGAGGAUGGGUGGGUUUC	21	3p	6	0	0		0.35672	0	0		-	AGGGGAGGATGGGTGGGTTTC	gi|167473296|gb|FD958546.1|FD958546:335:445:+	-44.3	2
	rsa-nmiR35b-3p	UGGCUGGCUAGAGAUCUCUUCGAUCUCGAUCUCCUCUUCAGAAUCAGCAAGGGAGGGUGAUUUGUUGCCCGAGGAAGAGGGGAGGAUGGGUGGGUUUCUCCAGCGC	106	..(((((..((((((((..((.((((...((((((((((.......((((.(((......))).)))).....)))))))))))))).)).)))))))))))))..	AGGGGAGGAUGGGUGGGUUUC	21	3p	6	0	0		0.35672	0	0		-	AGGGGAGGATGGGTGGGTTTC	gi|167507240|gb|FD986211.1|FD986211:1:106:-	-42.5
rsa-nmiR36	rsa-nmiR36a-3p	UGGUCGCAGAGCUUGUCGGGGUGUCCCUCGUUGACAGACUCGGAGGUGAACAAAAAAGAUUCCAUCUUUCAAUAUACCUGAAGGUGAUAGUGAUGGAUACUGCUAGAGAAAUGUGGUGG	119	...(((((...(((...(.(((((((.((((((....(((...(((((......((((((...)))))).....)))))...)))..)))))).))))))).)..)))...)))))...	AGUGAUGGAUACUGCUAGAGA	21	3p	9	0	0		0.53508	0	0		-	AGTGATGGATACTGCTAGAGA	CL315.Contig2_All:1422:1540:+	-28.6	2
	rsa-nmiR36b-3p	UGGUCGCAGAGCUUGUCGGGGUGUCCCUCGUUGACAGACUCGGAGGUGAACAAAAAAGAUUCCAUCUUUCAAUCUGAAGGUGAUAGUGAUGGAUACUGCUAGAGAAAUGUGGUGG	115	...(((((...(((...(.(((((((.((((((.((...(((((..((((......((((...)))))))).)))))...)).)))))).))))))).)..)))...)))))...	AGUGAUGGAUACUGCUAGAGA	21	3p	9	0	0		0.53508	0	0		-	AGTGATGGATACTGCTAGAGA	Unigene35313_All:112:226:-	-28
rsa-nmiR37	rsa-nmiR37-5p	UUAUUACCUAAUACGGGUAUAGGAAGGAAUUUUUUUCUUGCGUGUUAUUAUCAAUUUUUUCGUGAGUCCUAAUUAUUUUUUCCCUAGUUCGUUUGGGUUAGGUUGGAG	108	.....((((((.(((((..(((((((((((..((..((((((..................))))))....))..))))))).)))).)))))))))))..........	AUACGGGUAUAGGAAGGAAUU	21	5p	0	9	0		0	0.477369	0		ATACGGGTATAGGAAGGAATT	-	gi|156153998|gb|EW714144.1|EW714144:375:482:+	-21.4	1
rsa-nmiR38	rsa-nmiR38-3p	UACCCCUUCUGUCUUAUUAAUCUUUUGUGUGAACCCAGAUCAAUUACAUCUGAUAUUUUUGUAACUUCCAUAACAAGUUAUGAUGGAUUUUUGGACAUACUGUAAGAUUAACGAGGCCAUAAAACAG	127	..........(((((.((((((((..(((((...(((((..((((.((((..........(((((((.......)))))))))))))))))))).)))))...)))))))).)))))..........	AUACUGUAAGAUUAACGAGGC	21	3p	0	9	0		0	0.477369	0		-	ATACTGTAAGATTAACGAGGC	CL5226.Contig2_All:137:263:+	-25.4	1
rsa-nmiR39	rsa-nmiR39-3p	ACCUGAUGGUGUUGUCGGUACGAAGACGAAUCCAGUGAGGAAUAGGCCUGUUCUGCCUCUGCUUCUUGGCCAGCUUCUUCUUGAUCAUGAACGACUUGUGCGACGGCAUCUUGACGU	117	.......((((((((((.(((.(((.((..(((((.((((((..((((......((....)).....))))...))))))))).....)).)).)))))))))))))))).......	AUGAACGACUUGUGCGACGGC	21	3p	0	9	0		0	0.477369	0		-	ATGAACGACTTGTGCGACGGC	gi|161544597|gb|EY916858.1|EY916858:47:163:-	-30	1
rsa-nmiR40	rsa-nmiR40-3p	ACGAGAGAGAGACAGGGAACAAGCAGAGCAUGGAUUGAGUUUUACCAAAACAUCAAAUGACUAUGUUUGGUCUCUUCCCAUGCACUGCCUCUUCCCUGGCUCCCUCUUUC	110	..(((((.(((.(((((((...((((.((((((...(((....((((((.(((.........))))))))))))...)))))).))))...))))))).))).)))))..	AUGCACUGCCUCUUCCCUGGC	21	3p	1815	256	24		107.908	13.5785	1.40494		-	ATGCACTGCCTCTTCCCTGGC	CL9006.Contig3_All:198:307:+	-45.5	1
rsa-nmiR41	rsa-nmiR41-3p	AAAUGGACGUUUAUGAUUGCGUCGCAUCCGUAUCUGAAGGUAUGUGGAUCGAGCAACGGUAGUUGUUCUCUC	72	....(((((.((((..((((.(((.(((((((((....)))))..)))))))))))..)))).)))))....	AUGUGGAUCGAGCAACGGUAG	21	3p	0	12	0		0	0.636492	0		-	ATGTGGATCGAGCAACGGTAG	gi|158940202|gb|EX902534.1|EX902534:599:670:+	-20.6	1
rsa-nmiR42	rsa-nmiR42-5p	UACUAUUAAAGCAGGAUCCUAUUGAUUUUUUCCCCUACAGUACCCUUUCUUUUCUACUCAUUUCCAUAUAUAUCUCUAAUUUCAUUAAGGGUAUUUAUGUUAUUUAUUAGCUAUACGAUUUUGCCUUAGUUAUUGAAGUUGGGCUUUUUUCAAUGUAAGCCCAAACGGUCGAUAAUGAUUCUGCCUGACAGUGU	194	((((.(((..((((((((.((((((((...........(((((((((.......................................))))))))).......((((.((((((.............)))))).)))).((((((((..........))))))))..))))))))..)))))))).))).)))).	AUUAAAGCAGGAUCCUAUUG	20	5p	11	0	0		0.653987	0	0		ATTAAAGCAGGATCCTATTG	-	Unigene28804_All:1:194:+	-41.12	1
rsa-nmiR43	rsa-nmiR43-5p	GAAAUUUGUGAUUAUUGGUGGGACUUUUGGUUAGUCCUUAGGUUUAAAAAUUCCAAAAAAAAACAUAUAACUGCAAGUGUGAUCCGAUAAGUCCACCAAAUGGUUCUUUAUCAA	114	.........((((((((((((.(((((((((((...(((.((((........................))))..)))..))).)))).))))))))).))))))).........	AUUAUUGGUGGGACUUUUGGUUA	23	5p	0	9	0		0	0.477369	0		ATTATTGGTGGGACTTTTGGTTA	-	gi|158918517|gb|EX891113.1|EX891113:68:181:+	-19.8	1
rsa-nmiR44	rsa-nmiR44-3p	AGGCCGGCCGUCCAUCGCCGGAGAAGAAGACAAGGACGCCAGAGACAAAACCAAACGACCACCACAGGUAUGGUAAGACGUUGGAGGCAGAGCCGAUCGGAACACCGAAACCGGAAGAAAAAGACACACGGACGAAAGAUCCGACCGACGUCGAGGCUAAAAAAACCCUCCGACGUCGGUCAGAUUACACAGAUCUUAACCGGAGAAGAUGAGAGAAGUUGGAGCUUUUCGAUAGAGAGAGAAAACUCGAUACACUGGUUUGCUUGCUGAUUGUUGGGGAUGGAUUGUCACCA	293	.((..(((.(((((((.((.((.((..((.((((.(.(((((........((((.((...((((......))))....)))))).(((...)))..((((....))))..((((...............((((....).)))((((((((((((((..........))).)))))))))))(((((.....)))))...)))).........(((((((....)))))))..((..(((......)))..))..))))).).))))))..)).)).))))))))).))).)).	AUUGUUGGGGAUGGAUUGUCA	21	3p	0	14	0		0	0.742574	0		-	ATTGTTGGGGATGGATTGTCA	CL6706.Contig1_All:407:699:+	-95.2	1
rsa-nmiR45	rsa-nmiR45-5p	CUUUAUCAGGCAACUCGGCAAAGAAGUGGUUGGCCUUUACCAUGAUUCGCUUGCCGACCUGUCCUUUACC	70	........((((..(((((((.((((((((........)))))..)))..)))))))..)))).......	CAACUCGGCAAAGAAGUGGUU	21	5p	7	0	0		0.416174	0	0		CAACTCGGCAAAGAAGTGGTT	-	CL1891.Contig5_All:1:70:-	-21.7	1
rsa-nmiR46	rsa-nmiR46-5p	UGAGGACUGACAGCGCUCUGAAGUUCGGUUGGUUUUUCUUCUUCUACCUGAUUCACAUUGGCUUCUGCAUCUUUGCCGCCAUUGCUCCUCCAAUCUUUUUCCGCGGCUUAUCAUUAACGGGUGUGCUGGCAGCAAUUAAUGUAAUCAGAGCCAGUUUACUAGCCGGAUCUUCUACUUUGUCGGCUUC	187	.((((.(((((((.(....((((((((((((((......((........)).....(((((((.(((.......(((((.......................)))))....((((((..(.(((....))).)..))))))....))))))))))..)))))))))).))))..).)))))))))))	CAGCGCUCUGAAGUUCGGUUG	21	5p	7	0	0		0.416174	0	0		CAGCGCTCTGAAGTTCGGTTG	-	gi|166119227|gb|FD551622.1|FD551622:586:772:+	-51.2	1
rsa-nmiR47	rsa-nmiR47-5p	GUUAACACCCCAUCUUCCUCAGGUGGUAGCUCAUCAAGGUCCUCCUCAGCAGGAGUGUCCAUAUCUUCAACGUAGAAGGCUUGCCCGAACACAGUUGGUUUCCUCAUUCUAUUCUUGAUGUCAAAAUGAAGGAUGCGUCCUUUACCCAAGUGGAGAUCGAUCUUGCCUUCCUUAACAUUGACAAUAGCUCCUGCAGUGGCUAAGAAGGGUCUCCCAAGGAUUAAGGGAUCCUGAGUUUCUUCAUCCAUUUCAAGCACCACAAAGUCUGUGGGGAUCUCACAGUUUCCGACCAUCACAGGGAGGUCUUC	308	...........((((((((..((((((((((.....((((((......((((((((.....(((..((((.((.((((((..(..(((.(.((.((((.......((..(((((((.((......)).))))))).)).......)))).))..).)))..)..))))))....)).))))..)))))))))))(((((....((((((.(((...((((((....))))))))).))))))..))))).......(((((.....)))))))))))...))))....))))))..))))))))....	CAUCUUCCUCAGGUGGUAGCUCA	23	5p	0	9	0		0	0.477369	0		CATCTTCCTCAGGTGGTAGCTCA	-	gi|156173417|gb|EW733563.1|EW733563:324:631:-	-87.6	1
rsa-nmiR48	rsa-nmiR48a-5p	CACACACAUACAUGAUUGUUGCAGUAGUGGUGAUGAUGCGGCAUGGUGGAACUAUAACCAAUGCGUUGCGCAAUCAAUGAUUUAUAAAUUGCUCCCAAGUACCUGAGGGCUGUGUU	116	.(((((....(((((((((.((((((.((((.(((...(.((...)).)...))).)))).)))..))))))))).)))...........((((.((......)).))))))))).	CAUGAUUGUUGCAGUAGUGGU	21	5p	8	0	0		0.475627	0	0		CATGATTGTTGCAGTAGTGGT	-	gi|161517782|gb|EY897669.1|EY897669:396:511:+	-24.7	1
	rsa-nmiR48b-5p	CACACACAUACAUGAUUGUUGCAGUAGUGGUGAUGAUGCGGCAUGGUGGAACUAUAACCAAUGCGUUGCGCAAUCAAUGAUUUAUAAAUUGCUCCCAAGUACCUGAGGGCUGUGUU	116	.(((((....(((((((((.((((((.((((.(((...(.((...)).)...))).)))).)))..))))))))).)))...........((((.((......)).))))))))).	CAUGAUUGUUGCAGUAGUGGUG	22	5p	8	7	9		0.475627	0.371287	0.526851		CATGATTGTTGCAGTAGTGGTG	-	gi|161513753|gb|EY893920.1|EY893920:149:264:-	-24.7	1
rsa-nmiR49	rsa-nmiR49-5p	AAGUGUCAGUCCUAUGAGUUGUGCUUAUGGCUAAACUCCUUAUCAAGGGUAUAUCAUCAGGGCUGAUAUAU	71	..(((((((((((((((..(((((((.(((.(((.....)))))).))))))))))).)))))))))))..	CCUAUGAGUUGUGCUUAUGGCUA	23	5p	0	5	0		0	0.265205	0		CCTATGAGTTGTGCTTATGGCTA	-	gi|161577655|gb|EY949056.1|EY949056:195:265:-	-23.7	1
rsa-nmiR50	rsa-nmiR50-3p	GGUGGCGAGGGAGCUCUCUCUCGGUGGAUAUGAAGCCUUCCUUCUACCUCGUCGAUUAGGUGUAUCGGUGGCGACAGAGCUCUCCUCGACGGCGACGGAGCUCUCCUCGACGGC	114	.((.(((((((((((((.((.(((((((...(((...)))..)))))).((((((..((((...(((....)))....)).))..))))))).)).))))))).))))).).))	CGACGGAGCUCUCCUCGACGGC	22	3p	14	0	0		0.832347	0	0		-	CGACGGAGCTCTCCTCGACGGC	CL11730.Contig1_All:1:114:-	-42	1
rsa-nmiR51	rsa-nmiR51-3p	UCCACUUCUUCUUCUUCUGCUUCCCGCCUCCGGAUUUCGCUGGCUUAGAUGACGGCGGCGGAACCUUGUCCUUCUUUGGCGCCAUGUUGACUUCAAACGGAGACGGAGGAGCAACGGCGAAUUAGUGG	128	.(((((..(((.((...(((((((((.(((((((..((((((((..(((.(((((.((.....)))))))..))).....)))).).)))..))...))))).))).))))))..)).)))..)))))	CGGAGACGGAGGAGCAACGGC	21	3p	0	0	7		0	0	0.409773		-	CGGAGACGGAGGAGCAACGGC	gi|158644525|gb|EX754416.1|EX754416:29:156:-	-42.9	1
rsa-nmiR52	rsa-nmiR52-5p	GAUCCCUCGCCGGAGAUGUUGAAGCACGGCCCGAGUCCGGUGAUCUUCUCCAGCUCCUUUUCCCGGCUGUAAUUCGACAUCUGCGCCGCGAAUUCCUCGGCGACGAGCUCGAAAACGGGUCG	122	(((((.((((((.((((((((((..((((((.((((..((.((...)).)).))))........))))))..)))))))))).))..))))....((((....)))).........))))).	CGGAGAUGUUGAAGCACGGCC	21	5p	0	0	9		0	0	0.526851		CGGAGATGTTGAAGCACGGCC	-	CL12208.Contig2_All:1156:1277:-	-43.6	1
rsa-nmiR53	rsa-nmiR53-3p	AACAAUACAACAGUUCUGGUUCGCUCUUCUGAAUCGAAUACAGGAUUCAUAAAAAUCCCGGGAGCGGGAGCGGGAGCGGGAGUAUCUUC	89	....((((..(.(((((.((((.(.((((((...........(((((......))))))))))).).)))).))))).)..))))....	CGGGAGCGGGAGCGGGAGCGG	21	3p	0	13	16		0	0.689533	0.936625		-	CGGGAGCGGGAGCGGGAGCGG	CL223.Contig3_All:88:176:+	-27.5	1
rsa-nmiR54	rsa-nmiR54a-3p	UGCAUCAUGAUACAUAUAUACAUAGUACAUAUAUGCCUGGCUCCCUGUAUGCCAUACACUAAGCUCAUCGACCAUCGAGGACUUACGUGGAUGGCGUAUGAGGAGCCAAGCAUAUUUUCAUAUGC	125	.((((.((((....................((((((.(((((((.(((((((((..(((((((.((.((((...)))).)))))).)))..))))))))).))))))).))))))..))))))))	CGUAUGAGGAGCCAAGCAUAU	21	3p	0	0	14		0	0	0.819547		-	CGTATGAGGAGCCAAGCATAT	gi|161556978|gb|EY928785.1|EY928785:373:497:-	-48.3	4
	rsa-nmiR54b-3p	UAUGUUGAUGUAUUAUAUAUGUAUAUGCCUGGCUCCCUGUAUGCCAUACACUAAGUUCAUCGACCAUCGGCGACCUCGGUGGAUGGCGUAUGAGGAGCCAAGCAUAUUCUCAGCAU	116	.(((((((............(.((((((.(((((((.(((((((((..((((.((.((.((((...)))).)).)).))))..))))))))).))))))).)))))).))))))))	GCGUAUGAGGAGCCAAGCAUA	21	3p	701	0	0		41.6768	0	0		-	GCGTATGAGGAGCCAAGCATA	gi|158915937|gb|EX888945.1|EX888945:467:582:+	-48.7
	rsa-nmiR54c-3p	AUAUGUUGAUGUAUUAUAUAUGUAUAUGCCUGGCUCCCUGUAUGCCAUACACUAAGUUCAUCGACCAUCGGCGACCUCCGUGGAUGGCGUAUGAGGAGCCAAGCAUAUUCUCAGCAUA	118	.((((((((............(.((((((.(((((((.(((((((((..(((..((.((.((((...)))).)).))..)))..))))))))).))))))).)))))).)))))))))	GCGUAUGAGGAGCCAAGCAUAU	22	3p	0	8	0		0	0.424328	0		-	GCGTATGAGGAGCCAAGCATAT	Unigene13876_All:325:442:-	-48.3
	rsa-nmiR54d-3p	UGCAUCAUGAUACAUAUAUACAUAGUACAUAUAUGCCUGGCUCCCUGUAUGCCAUACACUAAGCUCAUCGACCAUCGAGGACUUACGUGGAUGGCGUAUGAGGAGCCAAGCAUAUUUUCAUAUGC	125	.((((.((((....................((((((.(((((((.(((((((((..(((((((.((.((((...)))).)))))).)))..))))))))).))))))).))))))..))))))))	GCGUAUGAGGAGCCAAGCAUAU	22	3p	0	8	14		0	0.424328	0.819547		-	GCGTATGAGGAGCCAAGCATAT	gi|167432585|gb|FD941248.1|FD941248:279:403:+	-48.3
rsa-nmiR55	rsa-nmiR55-3p	GGAGAGUACAACUACAGCAACUACGAGAUUACACACGACAAUUGUAGAAAUACUUAUCCGACUAGGACCCUUCUUCUUCUUGCUUUGAUUUAGCAGAGCCUGAGGUUUUAUCCUCGCCAUUGCACCCCCUUUUUUUAUCUCACAAGCAAAUAACUGAUACAACUUGUUCUCUUCUAGUGGAUUCCGAGCUGUAGUCUCGGGGAGAUGUAGUGACCCUCG	219	.(((.((.((.(((((.(..((.(((((((((((.((......(((....)))..((((.(((((((..............((((((......))))))..((((......))))((....))..................(((((................)))))....)))))))))))..)).).))))))))))))..).))))))))).))).	CUGUAGUCUCGGGGAGAUGUA	21	3p	0	0	13		0	0	0.761008		-	CTGTAGTCTCGGGGAGATGTA	CL10455.Contig3_All:739:957:+	-48.5	1
rsa-nmiR56	rsa-nmiR56-5p	UGAUCGGAUGGAGGAUUACGAGAUGCAGCCAGAUCCGCCGGCGAUGGACGAAGGUGAUCCUAAUUACGACGAGGAGAAGUUCGCGGAAGGUGGUGGUGGUGACGUGGCGGUGGAGGUUGUGAAAGGGGAGGUUGAGGUGGCGAAAGAAGCGCCGGGAGGUGUGGCUAGGGUGGAGGUUGAUCCUCUCGCUUGAUCAG	197	(((((((.(((((((((((...((.((((((.(((..((((((.....((..(.(..((((..(((((((........((.((((.................)))))).......)))))))...))))......).)..)).......))))))..))).))))).).))....).)))))))).)).))))))).	GAGGAUUACGAGAUGCAGCCA	21	5p	0	9	0		0	0.477369	0		GAGGATTACGAGATGCAGCCA	-	gi|161547091|gb|EY918851.1|EY918851:187:383:-	-61.1	1
rsa-nmiR57	rsa-nmiR57-5p	AGAGAGCGAUGAUAAUGAUGAUGAUGAUGUUACCAUAGAACAAUCCAACGCUGACAUCUUCUGAUGAAUUUUACAUCAUGCACUACCAUCUGAAUCUCGCUCUCC	105	.((((((((.(((...((((.(((((((((.......((....)).........((((....))))......))))))).))....))))...))))))))))).	GAUAAUGAUGAUGAUGAUGUUA	22	5p	15	0	0		0.891801	0	0		GATAATGATGATGATGATGTTA	-	CL11847.Contig1_All:200:304:-	-27.1	1
rsa-nmiR58	rsa-nmiR58-3p	AGGUAUCAUUUUUUGUUUGUGUUAGUAUCAGUCUGGUUAUUAGUUAUUUUCUCUCAUGGUUUCUUUUUUUUCUUUGCCAUCAUGGUUUUAUCUAUAAACAAUUCGAAGCUCCCUUUGUUUCACAACAAUUGAUCUUCAAAUAACCAACACUUAAUAUAUCUUUGUGUUAUUAUCGUUGUUUAACUGUUUUGUAAAUGUCGAUAUUAGUGAUGGGCCUAACUCACACCCAAAAGUUAGCU	239	.(((.....((((((...((((.(((...((.((.(((((((((...........(((((...............)))))..(((((.............(((.((((.((...(((((....)))))..)).)))).)))))))).....(((((((....)))))))..((((..(((((.(......))))))..))))))))))))).)).)).))).)))).))))))...)))	GAUGGGCCUAACUCACACCCA	21	3p	0	226	213		0	11.9873	12.4688		-	GATGGGCCTAACTCACACCCA	Unigene30642_All:84:322:-	-35.4	1
rsa-nmiR59	rsa-nmiR59-3p	CUACAACCACAGAAGUCUUUUCUACAACUGCUCACCUAAUCGACAUAUACUAAAGGGAUACAAGCACUGAUUCAACCCCAGAUGACUCCUCCAAGACCGUACAACCUUACCAACGCAAAAUCUAAAUCUCGAAAGAAGCUAAGAAACGCCAAAAAUACAAGAACCCAUAUAAACCAUAAAUUAAACUAUAGAGGAUGAGGGAGGAUUUAUAGCGGCGGUGAGAAUUAUGACCCACCACGGAGAGAGAUCGGCGGCUAAAGAAUUCUUUUCUUUUUCUUUUUUAUUACCUGUGCGGCGGCAGAGAGAAUUUUCGGUUGUCC	320	..((((((...(((((.((((((.(..((((.((..((((...............((((.((.....))))))..((((.(((..(((((((.....((((....((((((..(((.((((((...(((((......((........))..............((..((((...............))))..)).)))))..))))))...)))..))))))...)))).........)))).)))))))).))..((((((.....)))))).........))))..)).))))..).)))))).))))).))))))..	GCGGCAGAGAGAAUUUUCGGUUG	23	3p	0	0	7		0	0	0.409773		-	GCGGCAGAGAGAATTTTCGGTTG	gi|158660830|gb|EX770721.1|EX770721:1:320:-	-59.6	1
rsa-nmiR60	rsa-nmiR60-5p	GUUGAAUGUGGCUCAUAAUCAGUUGUCGGGGAAGAUUCCGGCGAGUGUUUGUGAGCUUCCCAAGCUUGAGAACUUCACUUACAGCU	86	.(((...(.(((((((((.((.((((((((......)))))))).)).))))))))).).)))(((((((.......)))).))).	GCUCAUAAUCAGUUGUCGGG	20	5p	14	0	0		0.832347	0	0		GCTCATAATCAGTTGTCGGG	-	CL10088.Contig1_All:312:397:-	-30.7	1
rsa-nmiR61	rsa-nmiR61-5p	UCUUUUGAGGGGAAUGUUGUCUGGCUCGAGGACUCUGGCUCUAUCUACUCAUGUUGGAUCGUCUUCGAUCUAAUCGAAUCAAACUUCUAUGUUUGAGAUCUGAUUAGGGUUUUAGCGUUGUCGGACCAGGCUUCAUUCCCCCCAAUUAU	149	....(((.((((((((..((((((.((((.(((.(((((((((((...((..(((((((((....)))))))))....((((((......))))))))...)).))))))..))).))).)))).))))))..)))))))).)))....	GGAAUGUUGUCUGGCUCGAGG	21	5p	3318	1889	640		197.266	100.194	37.465		GGAATGTTGTCTGGCTCGAGG	-	CL7248.Contig3_All:173:321:+	-59.6	1
rsa-nmiR62	rsa-nmiR62-3p	GACAAGGAUUCUUCGACGGGAAGGGGCUUUCUCUUUUGAGGGGAAUGUUGUUUGGCUCGAAGACUCUAGCUA	72	.....(((.(((((((....(((.(((.(((((((...))))))).))).)))...))))))).))).....	GGAAUGUUGUUUGGCUCGAAG	21	3p	354	198	71		21.0465	10.5021	4.15627		-	GGAATGTTGTTTGGCTCGAAG	CL7248.Contig2_All:66:137:-	-20	1
rsa-nmiR63	rsa-nmiR63a-5p	GACAGUUGCUGGAGGCAGCGGUUCAUCGAUCAAUUCCUGUGAAUAGUGAUGUUGGAAACAAUUUUACUUGGAAAGCAUGAAUCGAUCGAUAAACCUCUGCAUCCAGUGCUUCUCCUUCCUGAUUUGUCU	129	(((((..((((((.((((.((((.(((((((.((((.(((....(((((.((((....)))).)))))......))).)))).))))))).)))).)))).))))))................))))).	GGAGGCAGCGGUUCAUCGAUC	21	5p	487	0	390		28.9538	0	22.8302		GGAGGCAGCGGTTCATCGATC	-	Unigene9985_All:220:348:-	-45.5	4
	rsa-nmiR63b-5p	GAAAGUCACUGGAGGCAGCGGUUCAUCGAUCUCUUCCUGUGGAUUUUUUUGUUUGUUUCUUUGUUGUUGUUGGAAAGAGAUUAAAAGCACGAACAGAUCGAUAAACCUCUGCAUCCAGCGGUUGCC	126	.....((.(((((.((((.((((.((((((((.(((.(((.....((((.((((.(((((...........))))).)))).))))))).))).)))))))).)))).)))).))))).)).....	GGAGGCAGCGGUUCAUCGAUC	21	5p	463	0	336		27.5269	0	19.6691		GGAGGCAGCGGTTCATCGATC	-	gi|166102495|gb|FD536486.1|FD536486:3:128:+	-42.1
	rsa-nmiR63c-5p	GACAGUUGCUGGAGGCAGCGGUUCAUCGAUCUCUUCCUGAGAAUUUUUUUUUGGAAAGAAAGGAAGAUAAAAAUUAAAAGCAUGAACAGAUCGAUAAACCUCUGCAUCCAGCGGUUUAC	119	.....((((((((.((((.((((.((((((((((((((.....(((((....)))))...))))))).....................))))))).)))).)))).)))))))).....	GGAGGCAGCGGUUCAUCGAUC	21	5p	463	0	336		27.5269	0	19.6691		GGAGGCAGCGGTTCATCGATC	-	gi|167433042|gb|FD938184.1|FD938184:417:535:+	-41.2
	rsa-nmiR63d-3p	GGAAAGUCACUGGAGGCAGCGGUUCAUCGAUCUCUUCCUGUGGAUUUUUUUGUUUGUUUCUUUGUUGUUGUUGGAAAGAGAUUAAAAGCACGAACAGAUCGAUAAACCUCUGCAUCCAGCGGUUGCCU	128	((..((((.(((((.((((.((((.((((((((.(((.(((.....((((.((((.(((((...........))))).)))).))))))).))).)))))))).)))).)))).))))).)))).)).	UGGAGGCAGCGGUUCAUCGAUC	22	3p	0	435	0		0	23.0728	0		TGGAGGCAGCGGTTCATCGATC	-	gi|166102495|gb|FD536486.1|FD536486:2:129:+	-43.1
rsa-nmiR64	rsa-nmiR64-3p	GUAACAAGUGUGAUCUCGAGAGCAUUAGAGCGGUGAGUGUUGAGGAAGGGAAAGGCCUUGCGGAGUCUCAUGGUUUGUUUUUCAUGGAGACAUCAGCGCUUGAUUCGACCAAUGUGAAGACGGCUUUUGAGAUGGUCAUUCGUGAGAUCUAUGGUAACAUCAGUAGGAAGCAGCUUAACUCUGAUUCUUACAAAGAGGAACUAACUGUGAAUCGGGUUAGUUUGGUCCAGAACGAGAAUGAAGGGACAAAGGCGUUUUCUUGCUGUUCGAGUUAAUGUCUCUUUGUAACCGGUUUUUUUUUUGGGUCCUGAGAGUUAUAAUGUAACAUCCCGAGUUGUGAUAUAUACGGAAAAG	354	....(((((((((((((.((((.....((((.(((((..((..(.((((......)))).).))..))))).))))....))).).))))..))).))))))......((.(((((...(((((((..(.((((..((((.((((..(((..((........(((((((.(((.......))).)))))))......(((((((((........)))))))))..(((((((.((((((...((.(((((((((((..((((.....))))..)))))))..))))..)).)))))).))))))).))..))).))))))))...))))).)))))))..)))))..)).....	GUAACAUCCCGAGUUGUGAUAUA	23	3p	0	9	0		0	0.477369	0		-	GTAACATCCCGAGTTGTGATATA	gi|161565017|gb|EY936122.1|EY936122:28:381:-	-91.8	1
rsa-nmiR65	rsa-nmiR65a-5p	UGCAACUCCGGUGACCGGCGCGUGGCGGCUCCCUUAGCGCCACCGCCGGUACCGUUAGCCUCGCUUUCGUUGUG	74	.(((((..(((((.((((((.((((((.((.....)))))))))))))))))))..(((...)))...))))).	GUGACCGGCGCGUGGCGGCUC	21	5p	0	6	9		0	0.318246	0.526851		GTGACCGGCGCGTGGCGGCTC	-	gi|166125390|gb|FD559175.1|FD559175:71:144:+	-34.2	3
	rsa-nmiR65b-5p	UGUAUCUCCGGUGACCGGCGCGUGGCGGCUCCGUUAGCGCCACCGUCGGUCCCGUUCGUUUC	62	........(((.((((((((.((((((.((.....)))))))))))))))))))........	GUGACCGGCGCGUGGCGGCUC	21	5p	0	6	0		0	0.318246	0		GTGACCGGCGCGTGGCGGCTC	-	CL7118.Contig4_All:789:850:-	-31.6
	rsa-nmiR65c-5p	CGGUGACCGGCGCGUGGCGGCUCCCUUAGCGCCACCGCCGGUACCGU	47	(((((.((((((.((((((.((.....))))))))))))))))))).	GUGACCGGCGCGUGGCGGCUC	21	5p	0	6	9		0	0.318246	0.526851		GTGACCGGCGCGTGGCGGCTC	-	Unigene28537_All:967:1013:-	-32.5
rsa-nmiR66	rsa-nmiR66-3p	CGGCGGUGGAUCCGCUUCUGAGAGAUUUAGAUGGGAAGAAAGAGAGUUUCCGGCGCAACGUGGUGUCUAUGGCGGCUGAGCUUAAGCAAGUGAAAGGCCGUUUGGUUUCUCAAGAACAAUUCUUUGCUAAAGAAAGCCUUUCUAGAAAAGUAUGUCCCUUUUGUAGUAUUUGUUGGACAUGGGUUUUACCCCCA	194	.((.((((((((((..(((((.((((.......(((((........)))))(((((......)))))...(((((((..((((....))))....))))))).(.(((((..((..(((....)))))..))))).)....(((.(((((.......))))).))).)))).)))))..)))).)))))).)).	GUUGGACAUGGGUUUUACCCCCA	23	3p	0	7	6		0	0.371287	0.351234		-	GTTGGACATGGGTTTTACCCCCA	CL2366.Contig1_All:1:194:-	-47.8	1
rsa-nmiR67	rsa-nmiR67-5p	UCUUGCUUCUUAGGUUUGUAGUUUAUAGGCAUGUCAUCCAUAAGGGAUUGUAUCGGUUUCUGUUCUUGCCUAUGUUCUUGAAUCGUUGCAAGU	93	.(((((..(...((((((.((..((((((((.(.........((((((((...))))))))...).))))))))..)))))))))..))))).	UAGGUUUGUAGUUUAUAGGCA	21	5p	7	18	0		0.416174	0.954738	0		TAGGTTTGTAGTTTATAGGCA	-	gi|166096772|gb|FD531385.1|FD531385:384:476:+	-22.1	1
rsa-nmiR68	rsa-nmiR68-3p	AAUUAGAAUUUAGGGUUUAGUGUUCUAUAUUAUUUAGAAAUAUAUUUUGAUAUUUGAAUUUAGGAUUUACAUUUAGAUUAAUAUUUACAUUUGGAUUAGGGUUUAGAAUUGGAUUAGGGUUUAGUGAUUAGAAUUUAGGGUUUAAUAUUUAUAA	154	...((((..(((((.(((((.((((((.((((((.(((....((.((((((.(((((((((..((((((.((.(((((....))))).)).)))))).))))))))))))))).))...)))))))))))))))))))).)))))..))))...	UAGUGAUUAGAAUUUAGGGUUUA	23	3p	0	0	8		0	0	0.468312		-	TAGTGATTAGAATTTAGGGTTTA	Unigene28808_All:79:232:-	-20.4	1
rsa-nmiR69	rsa-nmiR69-5p	CCAUCUUGCUUAUAAGUAGAGGACUCACUGGCGCAGUUUGCAUCAGCACUUUCAGGUAACCGACGCCUGUGCUACUCUCCUUGUCGAAGGAGAAAGUUCAAGAAGCUGAAUUUAGGAAGAGUCGGCCUGUGAAUGCGGAUGACUGCCAUAACACGUUGAGUGGUCUGGGUUUCUUUAUUGUAAGUUGUAUUUAUUCCCAUGACUUCACCUAGGUUAUCUCUGGAACUAAACGUUAGGAGUUAUGUCAAUUUAUGUAAAUCUAUAAAUUAGCAACGAUGGU	280	(((((((((((((((((.((.(((((.((((((.(((((.....(((((....((((.......)))))))))..(((((((....)))))))(((((((......)))))))....((((..((((((((((.((((....)))).....(((.....)))(((((((......(((........)))......)))).))))))))..)))))..)))).)))))...)))))))))))...)).)))))))..............))))).))))).	UAUAAGUAGAGGACUCACUGG	21	5p	0	0	6		0	0	0.351234		TATAAGTAGAGGACTCACTGG	-	CL6204.Contig2_All:513:792:-	-77.9	1
rsa-nmiR70	rsa-nmiR70-5p	CCACUCCGCAUAUGGGACAAGUAUGCGACGAGGGGGCUUUAGCUUUCUUUAUCAAUCCAGAGAGGUUCUCAUUGUUGUUAUGCUUCUUGUGGCUCGCGCUGUGGC	105	((((..(((.(((((((..((((((((((((((((((.....((((((..........)))))))))))).)))))).)))))))))))))....)))..)))).	UAUGGGACAAGUAUGCGACGA	21	5p	0	0	10		0	0	0.58539		TATGGGACAAGTATGCGACGA	-	gi|161561152|gb|EY932766.1|EY932766:221:325:-	-31.2	1
rsa-nmiR71	rsa-nmiR71-3p	CCCUGUCACCAUUCUUAACUGGUCCUUCGUCAGAAACGACCAGCCCAGGCACGAAACCUGUUACCAGAUUGCUUUGGCCAUCAAGGACGAAGUUGAGGAUCUUGAGAAAGG	111	.(((.(((..((((((((((.((((((.(((......)))..(((.(((((......(((....)))..))))).)))....))))))..))))))))))..)))...)))	UCAAGGACGAAGUUGAGGAUC	21	3p	0	7	0		0	0.371287	0		-	TCAAGGACGAAGTTGAGGATC	CL3726.Contig2_All:1789:1899:+	-30.8	1
rsa-nmiR72	rsa-nmiR72-3p	AGAUUAUAAAUGGGUUAAGGCUGUCUGUGGGUUUCAUUGUCCGUUUUGAAGAGGUGGAGAUUUGUGUUUGGAGUAGGAUGACUUAGUCCCCUAGCUAUGUGAUACUUACUCUUUUUCCCACAUUAGAGUUUUGUCCCAUUUUGGGUUU	148	.((((..(((((((.(((((((.(.((((((...((((.((((((((...)))))))).)...)))...((((((((((.((.((((......)))).)).)).))))))))....))))))..).))))))).)))))))..)))).	UCCCACAUUAGAGUUUUGUCCCA	23	3p	0	7	0		0	0.371287	0		-	TCCCACATTAGAGTTTTGTCCCA	CL7069.Contig1_All:32:179:+	-42.7	1
rsa-nmiR73	rsa-nmiR73a-3p	UAGCCUUUGCGGGGGACACGGAUAAAGGAAUGUUGGAUGUGUUGAACGGAUGCAAGAAGCUGAGGAAGCUGGAGAUUAGGGAUAGUCCGUUUGGGAACGCUGCGCUUCUUGCUGAUGUCGGUAAGUACGAAACAAUGCGGUCCCUUUGGAUGUCGUCUUGUGAAGUAACGCU	172	.(((((((((((((((((....((((((.((((((..((((((..((.((((((((((((..((....((.(((((((....)))))...)).))....))..)))))))))....))).)).))))))...))))...)).))))))..)))).))))))))))....)))	UCCCUUUGGAUGUCGUCUUGUG	22	3p	56	35	0		3.32939	1.85643	0		-	TCCCTTTGGATGTCGTCTTGTG	gi|166105866|gb|FD536894.1|FD536894:404:575:-	-46.2	2
	rsa-nmiR73b-5p	AACAAUGCGGUCCCUUUGGAUGUCGUCUUGUGAAGUAACGCUCGGCGGAUGCAAGAGGCCCGCGAGGAA	69	.....(((((.((.((((.((.(((((..(((......)))..))))))).)))).)).))))).....	UCCCUUUGGAUGUCGUCUUGUG	22	5p	0	0	36		0	0	2.10741		TCCCTTTGGATGTCGTCTTGTG	-	gi|166105866|gb|FD536894.1|FD536894:377:445:-	-23.2
rsa-nmiR74	rsa-nmiR74-5p	UUGCUGAAGCUCGGGUUCCGGUAGAAAACGGGCGGGUUGACGCCGUUAUUAACGGAAUCAGGUGAGCUCAUUAA	74	....(((.((((((((((((...((.(((((.((......))))))).))..)))))))...))))))))....	UCGGGUUCCGGUAGAAAACGG	21	5p	0	0	9		0	0	0.526851		TCGGGTTCCGGTAGAAAACGG	-	Unigene1163_All:619:692:+	-25.5	1
rsa-nmiR75	rsa-nmiR75-3p	CUUGUGAUGAUAAUCCAACUCCCAAAGACCAAAUCAAUACCAUCAAACAAAUGAUAAGAACUUGUUGUUGUUUCGGUCUUGGAGUCAGAUUAUCAUCACAAC	102	.((((((((((((((..(((((..((((((.((.(((((.((....................)).))))).)).)))))))))))..)))))))))))))).	UCUUGGAGUCAGAUUAUCAUC	21	3p	0	7	0		0	0.371287	0		-	TCTTGGAGTCAGATTATCATC	CL10155.Contig1_All:1345:1446:+	-37.5	1
rsa-nmiR76	rsa-nmiR76-5p	GGUGAAUGUAGAGGUUCACCUUGGGGGUGAAGGUAAGUUUUGUUCUUUUAUUUACAUGGAACCAUACACUAAAAGAUUAUUACACAAAACAUAUACCUCUCCAACAAUAUCACAUAAAAGUCCAUGUACGAAAAUAACGAAGAUAAACAAUCUAAAAGAUAAUAUAAAUGAAAACGGAAUUGGAAGACAAUAUCAUUGACUUUGACUAGUAGCAUCAAAAGUCAAUGUCACACUUGGUCCUCUGGAACUGAAACCCGCUGGUUACAUUAGAGGAACUGAGAGGAACCUUGAGAUCACACCUAACCUUGGGCUUGAACCUCCACGACUUGAUCA	333	(((.(((((.(((((((((((.(((((((.(((((.((((((((((((((.....(((....)))....))))))).......)))))))...))))).............((((........)))).............((((.....)))).........................((((.....))))..((((((((((..............))))))))))((.(.(((((((((((((...((.((((....)))).))))))))).)))))).)))............))))...))).)))..)))))))).)))..)).))).	UGAAUGUAGAGGUUCACCUU	20	5p	0	8	0		0	0.424328	0		TGAATGTAGAGGTTCACCTT	-	CL8536.Contig1_All:1:333:+	-71.3	1
rsa-nmiR77	rsa-nmiR77-5p	GCUGAGAUGGUGAUUGAGCCGCGCCAAUAUCCCUUGCGCGAGAAUGGUGUGGUGGUCGCCGGUGGUUGCUAUUAGCU	77	(((((..((((((((..(((((((((...((........))...)))))))))))))))))..........))))).	UGAUUGAGCCGCGCCAAUAUC	21	5p	60	0	0		3.5672	0	0		TGATTGAGCCGCGCCAATATC	-	CL8156.Contig2_All:1115:1191:+	-27	1
rsa-nmiR78	rsa-nmiR78-5p	AUUCGCUUGGUGCAGGUCAGGACUGAUUGGCUGACACGACCACAGAGGUGCUUUUGCCUUAUUGGUUUGUAAGCAGGGAUUGGCUCCCGCCUUGCAUCAACUGAAUC	107	(((((.((((((((((.(.(((((((((.(((.(((.(((((..(((((......)))))..)))))))).)))...)))))).))).).)))))))))).))))).	UGCAGGUCAGGACUGAUUGGC	21	5p	0	0	5		0	0	0.292695		TGCAGGTCAGGACTGATTGGC	-	CL9711.Contig3_All:54:160:+	-41.2	1
rsa-nmiR79	rsa-nmiR79-3p	AGCUUGCUGCUGGCGGAUUCUUCAAAAAGUUUAUGUUUGAUUCUGCAUUUUCCUUUAAAUAUGGACAUAUGAAGAAAGGCCAGUCUCAUGUA	92	.((.((..((((((...(((((((....((((((((((((..............))))))))))))...)))))))..))))))..)).)).	UGGACAUAUGAAGAAAGGCCA	21	3p	5	0	0		0.297267	0	0		-	TGGACATATGAAGAAAGGCCA	CL3528.Contig1_All:1161:1252:-	-26.8	1
rsa-nmiR80	rsa-nmiR80-5p	AGCGUGAGAGUGUAUGUUACAGAUGUGGAUGUAAGGGACAUUGGUCUCGUACCUGUCGUACUCCUCCACAUCUCUGUAAGUUAUAUCAAGAGUCCACGAA	100	..((((.(((((((..(((((((((((((.(...(.((((..(((.....))))))).)...).))))))..)))))))..)))))......))))))..	UGUAUGUUACAGAUGUGGAUG	21	5p	0	0	8		0	0	0.468312		TGTATGTTACAGATGTGGATG	-	CL1950.Contig3_All:82:181:-	-29.1	1
rsa-nmiR81	rsa-nmiR81-3p	UAAUUAUUGGGUCUGGUUCGGUUCAGUUUCUAUGGUUCGGUUUGGAUUGUAACCAAUGUUUGAAAUCUUUUAAAACUGUUGUAAUCUGUGUAAAAUGUGGAGAGUGAAUUGUGAGGAAAAAAAAAAAA	128	...........(((....(((((((.((((((((........(((((((((((.....((((((....))))))...))))))))))).......)))))))).)))))))...)))...........	UGUGGAGAGUGAAUUGUGAGGAA	23	3p	0	11	0		0	0.583451	0		-	TGTGGAGAGTGAATTGTGAGGAA	gi|166151433|gb|FD582078.1|FD582078:9:136:-	-24.4	1
rsa-nmiR82	rsa-nmiR82-5p	UCAUAUUACAUGUUUUGUGCGUGAAUCUAAUUCAUAUGCUCAUGUAAUAAUCCUAUCUUGUUGUUGGAUUAGAUUCACGCACAAACUCGUAAUCUGU	97	.((.(((((..((((.((((((((((((((((((...((....................))...))))))))))))))))))))))..))))).)).	UGUUUUGUGCGUGAAUCUAAUU	22	5p	0	29	41		0	1.53819	2.4001		TGTTTTGTGCGTGAATCTAATT	-	Unigene36456_All:52:148:+	-35.1	1
rsa-nmiR83	rsa-nmiR83-3p	ACCGACGAGAAGGAGUCGAUAUCGAUCGACAUAACCAAAUCUGCCACGACCGAUGACAAAACAUUUACAUCGAUCAAAAUUUAUUCCGGUCAGGUAUUUCGUUCUAACUUGUUACA	116	...((((((..((((.((((((((((((..((((.............((.(((((............))))).)).....))))..))))).))))..)))))))..))))))...	UUCCGGUCAGGUAUUUCGUUCUA	23	3p	0	12	0		0	0.636492	0		-	TTCCGGTCAGGTATTTCGTTCTA	gi|158659385|gb|EX769276.1|EX769276:124:239:-	-20.1	1
rsa-nmiR84	rsa-nmiR84a-3p	GGGGAGUCUAUGCUUACGCUGCCGCUCAGGUGAAGAAGGCCAUGGAGGUGACACAUUACCUGGGAGGUGAAAACUAUGUUUUCUGGGGUGGUCGUGAAGGUUAUCAGACACUU	113	.((..((((..((((.(((.(((((((....(((((..(((....((((((....))))))....)))..........)))))..))))))).))).))))....)))).)).	UUCUGGGGUGGUCGUGAAGGUUA	23	3p	0	11	0		0	0.583451	0		-	TTCTGGGGTGGTCGTGAAGGTTA	gi|154181418|gb|EV550758.1|EV550758:1:113:+	-30.8	2
	rsa-nmiR84b-3p	UGGAGUCUAUGCUUACGCUGCCGCUCAGGUGAAGAAGGCCAUGAAGGUGACACAUUACCUGGGAGGUGAAAACUAUGUUUUCUGGGGUGGUCGUGAAGGUUAUCAGACACUU	112	.((.((((..((((.(((.(((((((....(((((..(((....((((((....))))))....)))..........)))))..))))))).))).))))....)))).)).	UUCUGGGGUGGUCGUGAAGGUUA	23	3p	0	11	0		0	0.583451	0		-	TTCTGGGGTGGTCGTGAAGGTTA	gi|156174868|gb|EW735014.1|EW735014:119:230:+	-30.3
rsa-nmiR85	rsa-nmiR85-5p	ACAGAUUUCUUUGGCAUUCUGUCCACCUCCUUCUACAUAUACAAGCAAUUUAUAUAUAUGCAUGGUGUGAAAGAUGGAGGUGGUCAUACUGUCAACAGACAUCUGUU	107	((((((.(((((((((...((.((((((((.(((.(((((.((.(((...........))).)))))))..))).)))))))).))...)))))).))).)))))).	UUGGCAUUCUGUCCACCUCCUUC	23	5p	13	0	0		0.772894	0	0		TTGGCATTCTGTCCACCTCCTTC	-	Unigene1059_All:163:269:-	-41.2	1
rsa-nmiR86	rsa-nmiR86-3p	UAAGGAGAUUAAAGUAAUUGUGAUUUGUGAAAGUCUCGUGCCUUCUUUCAAAGUGUCCAACUUCAUCAUCUUGGGACUUCUCAGUAGGCAUCUAUCUCGGUG	102	....(((((..........(.(((((....))))).)((((((.((....((((.(((((..........)))))))))...)).))))))..)))))....	UUGGGACUUCUCAGUAGGCAUC	22	3p	0	0	7		0	0	0.409773		-	TTGGGACTTCTCAGTAGGCATC	gi|167482224|gb|FD969116.1|FD969116:167:268:+	-19	1
rsa-nmiR87	rsa-nmiR87-3p	GUUUUGAAGAUGCUUCUGUUUGAAGCAGAGGCGAAGAUGUUUAUCAUCUCUCGUUUAGAUGGUGUCGACUGUCUGAUCUCUUUGACCAUGGAGGUUUUCAUUCCUCCCCUUUAUUGUUUCGAACAAGAUUGUCAACUUGAAGAA	144	.((((.(((.(((.(((((((((((((((((((((((((.....))))).))).(((((((((....))))))))).............(((((........)))))))))...)))))))))).)))..).)).))).)))).	UUGUUUCGAACAAGAUUGUCA	21	3p	0	11	0		0	0.583451	0		-	TTGTTTCGAACAAGATTGTCA	gi|167445323|gb|FD952581.1|FD952581:233:376:-	-43.7	1
rsa-nmiR88	rsa-nmiR88-3p	UUAUUUGGUAAAGAUUUUACGGAAAUCGAAAUCGAAAAUUCUUUAAUUAAGAGUUUUUUGGUUUCGGUUUCCGUAAAGUUCUUAACAAGCAA	92	...((((.(((.(((((((((((((((((((((((((((((((.....))))).)))))))))))))))))))))))))).))).))))...	UUUCGGUUUCCGUAAAGUUCU	21	3p	0	9	0		0	0.477369	0		-	TTTCGGTTTCCGTAAAGTTCT	gi|332769965|gb|FY430057.1|FY430057:547:638:-	-38.1	1
rsa-nmiR89	rsa-nmiR89-5p	UUUUUAUAUUUUUGGAUUUUAUGAAGUUCGCUUUUGUUUAGUUGUUACUUAUCACCACUUUCUCAUCAUCCACCUGUUUAUUUAUAAACAGUGGUGGAUUUGUAGUGCUAUUUAUGCUUCUUUUUUUUUUUGCUAUUCCUCCCAACUUUUUUUUUUUCCUUGUUUCAUUAAUAAAAGUACUUCGCAUGAAAAAAAAAAAAAAAAAAA	207	........(((((...(((((((((((..(((((((((....((..((.......((((....((..(((((((((((((....))))))..))))))).)).))))........((..............))............................))..))..))))))))))))))..))))))...)))))........	UUUGGAUUUUAUGAAGUUCGC	21	5p	0	5	0		0	0.265205	0		TTTGGATTTTATGAAGTTCGC	-	gi|166143855|gb|FD573988.1|FD573988:2:208:-	-27.1	1
rsa-nmiR90	rsa-nmiR90-3p	UGCAGAAGGAGACAGAGCUAUCAAAUGAGACACCUGCCUCUCCAUUCUCUCCACAGACUAGGACUCAAGAUUUUUCCCCUAAUGUGAAGCAUUUUUAAUAAUUUUAUCAAGAAAGUACUAAAUGUGGUAUCAUUACAAAACACAUAUGUUAUAUAGGAUGGCUUUUGGCACUUUCAGGAUGGGUUUCCAGAAAAA	195	...((((((((((((.....((....)).....)))..))))).))))((.((((...((((...............)))).)))).))..(((((......((((((..((((((.(((((...(.((((.(((...((((....))))...))))))).).))))).))))))..))))))......))))).	UUUUGGCACUUUCAGGAUGGGUU	23	3p	0	10	0		0	0.53041	0		-	TTTTGGCACTTTCAGGATGGGTT	gi|167503105|gb|FD983220.1|FD983220:15:209:+	-35.3	1
LP: The length of precursor
MFE: minimal folding free energy

## Sheet: Additional file 5B
Additional file 5B. Identification of novel miRNA candidates with complementary sequences in all three libraries.
mirRNA Family	miRNA name	precursor of miRNA	LP(nt)	precursor of structure	miRNA sequence(5'–3')	Size (nt)	arm	reads count				Normalized reads				sequence(5p)	sequence(3p)	miRNA location	MFE (kcal/mol)	Loci
								stage1	stage2	stage3		stage1	stage2	stage3
rsa-nmiR1	rsa-nmiR1a-5p	CAAAGAAAAGAAAUCAUACUUUCAUUGAUAAUGAAAUCAAUAGAGAGAAUGAUAAUGAGCUCUUACAUGCAAUUCAAAAAUAUAGUAUCUCUUAGAUCCUCUAAUUGCUUGUAAGAGUUGAUGACCAAAUGGGUUAUCCUCUAUUGAUUUCAUCAUCAAUGAAAGGUAUGAUUCCCUUUUUUUGA	185	((((((((.(.((((((((((((((((((.(((((((((((((((............((((((((((.((((((.........((.((((...)))).))..)))))).))))))))))(((((((.....)))))))))))))))))))))).)))))))))).)))))))).).)))))))).	AAAUCAUACUUUCAUUGAUA	20	5p	0	151	0		0	8.00919	0		AAATCATACTTTCATTGATA	TCAATGAAAGGTATGATTCCC	CL10794.Contig2_All:1244:1428:+	-71.3	2
	rsa-nmiR1a-3p				UCAAUGAAAGGUAUGAUUCCC	21	3p	0	111	0		0	5.88755	0
rsa-nmiR1	rsa-nmiR1b-3p	AUAAAGAGUUCAAAGAAAAGAAAUCAUACUUUCAUUGAUAAUGAAAUCAAUAGAGAGAAUGAUAAUGAGCUCUUACAUGCAAUUCAAAAAUAUAGUAUCUCUUAGAUCCUCUAAUUGCUUGUAAGAGUUGAUGACCAAAUGGGUUAUCCUCUAUUGAUUUCAUCAUCAAUGAAAGGUAUGAUUCCCUUUUUUUGAAAUUCUUUGUAAA	208	((((((((((((((((((.(.((((((((((((((((((.(((((((((((((((............((((((((((.((((((.........((.((((...)))).))..)))))).))))))))))(((((((.....)))))))))))))))))))))).)))))))))).)))))))).).)))))))).))))))))))...	CAAUGAAAGGUAUGAUUCCCUU	22	3p	424	0	0		25.2082	0	0		AAATCATACTTTCATTGATA	CAATGAAAGGTATGATTCCCTT	CL10794.Contig2_All:1234:1441:+	-80.1
	rsa-nmiR1b-5p				AAAUCAUACUUUCAUUGAUA	20	5p	113	0	0		6.71823	0	0
rsa-nmiR2	rsa-nmiR2-5p	UCGGUAAUAUCAGUUCUCGGAACAGUGAAUGAAGGUCGAUCGAAAUCAGAGAAAUCGGAGAACUGCUUCCUCAAGAACUGACAUAUAGUGUCUUCUUUCAUUCCGGUGGACCGAGCUUCAUUCACUGUUCCAAGAACAGCUUCCUCGAGUA	151	((((........(((((.(((((((((((((((((((.((((.(((.((((((...((((......)))).........(((((...))))))))))).))).)))).))))....))))))))))))))).))))).......))))...	AACAGUGAAUGAAGGUCGAUC	21	5p	0	17	0		0	0.901697	0		AACAGTGAATGAAGGTCGATC	CCGAGCTTCATTCACTGTTCC	Unigene36316_All:82:232:+	-50.9	1
	rsa-nmiR2-3p				CCGAGCUUCAUUCACUGUUCC	21	3p	0	14	0		0	0.742574	0
rsa-nmiR10	rsa-nmiR10-3p	UAGAGUAUAAUGCAGCCAAGGAUGACUUGCCGGAGCGUUAUUAAUCAUGCGUAAAAAAAUAUUGAUGAUAAUGAUGAACAUAAUUCUGGCAAGUUGUCCUUCGGCUACAUUUUGCUCU	118	.((((((.((((.((((((((((((((((((((((((((((((.((((..(((......)))..)))))))))))).......)))))))))))))))))).)))).)))).))))))	UGGCAAGUUGUCCUUCGGCUAC	22	3p	587	0	0		34.8991	0	0		AGCCAAGGATGACTTGCCGGA	TGGCAAGTTGTCCTTCGGCTAC	Unigene10071_All:60:177:+	-52.5	1
	rsa-nmiR10-5p				AGCCAAGGAUGACUUGCCGGA	21	5p	6	0	0		0.35672	0	0
rsa-nmiR18	rsa-nmiR18-5p	UGCACCAAAUCUUUCAGCAGAAACUGCCUAAACAAACAUAUCAAUGAAUCAUAUUGUGAGAUUACAGUUAUUGUCUCCUAUUUAAAGCAGUUAUUUAACACAAUUAAUUCGUCGAUAUGCUUUUUAGGCAGUUUCAACUGCAGUCAUAUAGCAUUU	156	(((.......((..(((..(((((((((((((.((.((((((.((((((...((((((((((.((.(((.(((.........)))))).)).))))..))))))..)))))).)))))).)))))))))))))))..))).)).......)))...	AAACUGCCUAAACAAACAUAUC	22	5p	0	20	0		0	1.06082	0		AAACTGCCTAAACAAACATATC	TATGCTTTTTAGGCAGTTTCA	gi|166148496|gb|FD578260.1|FD578260:413:568:+	-39	1
	rsa-nmiR18-3p				UAUGCUUUUUAGGCAGUUUCA	21	3p	0	11	0		0	0.583451	0
