# Supplementary material for: Transcriptome profiling of root microRNAs reveals novel insights into taproot thickening in radish (Raphanus sativus L.)
Source: BMC Plant Biol. 2015 Feb 3;15:30. doi: 10.1186/s12870-015-0427-3 (PMC4341240; doi:10.1186/s12870-015-0427-3)
Supplement: Additional file 6: — The secondary structures of novel Raphanus sativus miRNA precursors. [file 12870_2015_427_MOESM6_ESM.xlsx]

## Sheet: Sheet1
Additional file 6. The secondary structures of novel Raphanus sativus miRNA precursors.The mature miRNAs are in blue and complementary miRNAs are in red. (“.” represent base mismatches, “(” represent base matches) Secondary structures of novel miRNAs.
rsa-nmiR1a-5p
mireap-plant
NAU_YH_Stage2-m0004 CL10794.Contig2_All:1244:1428:+ 185(nt) -71.30(kcal/mol)
CAAAGAAAAGAAATCATACTTTCATTGATAATGAAATCAATAGAGAGAATGATAATGAGCTCTTACATGCAATTCAAAAATATAGTATCTCTTAGATCCTCTAATTGCTTGTAAGAGTTGATGACCAAATGGGTTATCCTCTATTGATTTCATCATCAATGAAAGGTATGATTCCCTTTTTTTGA NAU_YH_Stage2-m0004 268
((((((((.(.((((((((((((((((((.(((((((((((((((............((((((((((.((((((.........((.((((...)))).))..)))))).))))))))))(((((((.....)))))))))))))))))))))).)))))))))).)))))))).).)))))))).
**********AAATCATACTTTCATTGATA*********************************************************************************************************************************************************** NAU_YH_Stage2-m0004-5p 151
***********************************************************************************************************************************************************TCAATGAAAGGTATGATTCCC********* NAU_YH_Stage2-m0004-3p 111
//
rsa-nmiR1b-3p
mireap-plant
NAU_YH_Stage1-m0007 CL10794.Contig2_All:1234:1441:+ 208(nt) -80.10(kcal/mol)
ATAAAGAGTTCAAAGAAAAGAAATCATACTTTCATTGATAATGAAATCAATAGAGAGAATGATAATGAGCTCTTACATGCAATTCAAAAATATAGTATCTCTTAGATCCTCTAATTGCTTGTAAGAGTTGATGACCAAATGGGTTATCCTCTATTGATTTCATCATCAATGAAAGGTATGATTCCCTTTTTTTGAAATTCTTTGTAAA NAU_YH_Stage1-m0007 542
((((((((((((((((((.(.((((((((((((((((((.(((((((((((((((............((((((((((.((((((.........((.((((...)))).))..)))))).))))))))))(((((((.....)))))))))))))))))))))).)))))))))).)))))))).).)))))))).))))))))))...
********************AAATCATACTTTCATTGATA************************************************************************************************************************************************************************ NAU_YH_Stage1-m0007-5p 113
**********************************************************************************************************************************************************************CAATGAAAGGTATGATTCCCTT******************** NAU_YH_Stage1-m0007-3p 424
rsa-nmiR2-5p
mireap-plant
NAU_YH_Stage2-m0053 Unigene36316_All:82:232:+ 151(nt) -50.90(kcal/mol)
TCGGTAATATCAGTTCTCGGAACAGTGAATGAAGGTCGATCGAAATCAGAGAAATCGGAGAACTGCTTCCTCAAGAACTGACATATAGTGTCTTCTTTCATTCCGGTGGACCGAGCTTCATTCACTGTTCCAAGAACAGCTTCCTCGAGTA NAU_YH_Stage2-m0053 31
((((........(((((.(((((((((((((((((((.((((.(((.((((((...((((......)))).........(((((...))))))))))).))).)))).))))....))))))))))))))).))))).......))))...
********************AACAGTGAATGAAGGTCGATC************************************************************************************************************** NAU_YH_Stage2-m0053-5p 17
**************************************************************************************************************CCGAGCTTCATTCACTGTTCC******************** NAU_YH_Stage2-m0053-3p 14
rsa-nmiR3-3p
mireap-plant
NAU_YH_Stage2-m0083 gi|158920573|gb|EX893544.1|EX893544:483:628:- 146(nt) -36.40(kcal/mol)
GTTCCGGTGTGGCTCCTCCGTTTCTTGCGTTGTATGTGTTTTGTTAGCTTGGTTTCACAGGTCCTGAAGTGGTTCATCTTCAGCTTTGATTTGTTCCATTAAAGCGCTGGTGGGGACAGTGTAGAATAGAGGCGGCGATTAGGCTT NAU_YH_Stage2-m0083 17
.....(((.(((.((..((((((((...(((.(((.((((((.((((((((((...(((((((((((((........))))))....)))))))...)))))...)))))..))))))..))).))))))))))).))))).))).
*******************************************************************************************************************ACAGTGTAGAATAGAGGCGGC********** NAU_YH_Stage2-m0083-3p 16
rsa-nmiR4-3p
mireap-plant
NAU_YH_Stage2-m0014 CL4756.Contig1_All:969:1086:- 118(nt) -66.70(kcal/mol)
CTTGGTCAAGTGTAATGTATGTAGTCCAATCTATTGAAGTACTAGCACACCATCTCTAGTGAGGTGATGTGGTTTGAGTAGTTCAATACATTGGACTACATATATTACATTTGATCAA NAU_YH_Stage2-m0014 1313
.(((((((((((((((((((((((((((((.(((((((.(((((.((((.((((((....)))))).)))).)...)))).))))))).)))))))))))))))))))))))))))))
***************************************************************************************ACATTGGACTACATATATTAC********** NAU_YH_Stage2-m0014-3p 1298
rsa-nmiR5-3p
mireap-plant
NAU_YH_Stage1-m0116 gi|167429570|gb|FD935332.1|FD935332:312:413:- 102(nt) -46.30(kcal/mol)
CTCTTCCCATCCCGTTCAGTTCTCCTTTTGCTTCACATTGGATCAGTCTCGTCAAGACTGGTTCGATACGAAGCAAACGAGAATTGAACGGAACAAAGCACA NAU_YH_Stage1-m0116 701
...........(((((((((((((..((((((((..(((((((((((((.....)))))))))))))..)))))))).)))))))))))))...........
***********************************************************************AGCAAACGAGAATTGAACGGA********** NAU_YH_Stage1-m0116-3p 697
rsa-nmiR6a-3p
mireap-plant
NAU_YH_Stage1-m0134 gi|332781927|gb|FY437994.1|FY437994:627:706:+ 80(nt) -45.90(kcal/mol)
CTCGCCAAGCAGGTCGGCGTCCCCGACATGGTCGTCTTCCTCAACAAAGAGGACCAGGTCGACGACGCCGAGCTGCTCGA NAU_YH_Stage1-m0134 28
.(((...(((((.((((((((..((((.(((((.((((........)))).))))).))))..)))))))).))))))))
*************************************************AGGACCAGGTCGACGACGCCG********** NAU_YH_Stage1-m0134-3p 27
rsa-nmiR6b-3p
mireap-plant
NAU_YH_Stage1-m0073 gi|154168032|gb|EV539306.1|EV539306:112:208:+ 97(nt) -44.60(kcal/mol)
CCAAGGAGCACATCCTACTCGCCAAGCAGGTCGGCGTCCCCGACATGGTCGTCTTCCTCAACAAGGAGGACCAGGTCGACGACGCCGAGCTCCTCGA NAU_YH_Stage1-m0073 28
...((((((....(((.((.....)).)))((((((((..((((.(((((.((((........)))).))))).))))..))))))))))))))...
******************************************************************AGGACCAGGTCGACGACGCCG********** NAU_YH_Stage1-m0073-3p 27
rsa-nmiR7-5p
mireap-plant
NAU_YH_Stage1-m0095 gi|161556551|gb|EY928450.1|EY928450:152:359:- 208(nt) -33.50(kcal/mol)
TAAATACTCTATATACTGAAGTTTATACTCTTCAATCTAGTTAAAAAATTTCAAACCACATTGTACATTTGAATTTATGTACTCTAAACTATCTTTCATGTTATATAGGAATTGTAATAATTTTTTAATATTTATTCTACTAAAGTTTCATATATTGACTAGATTAGTGGAATTAGGATCATAAAATCTTCATTATCTAGAGAAATGA NAU_YH_Stage1-m0095 74
......(((((.(((.((((((((((..((((.......((((((((((.............((((((........))))))................(((((((.......)))))))))))))))))....((((((((((..(.(((.....)))..)..)))))))))).))))..)))))..))))).))).)))))......
**********ATATACTGAAGTTTATACTCT********************************************************************************************************************************************************************************* NAU_YH_Stage1-m0095-5p 68
rsa-nmiR8-3p
mireap-plant
NAU_YH_Stage1-m0025 CL5049.Contig1_All:258:375:- 118(nt) -23.90(kcal/mol)
GGACACGTGGCTATCATGCGTACATCGTTATCTTTTGCTAGGGTCATGTGGCAATGATATGGGCTTCAATTTTGGGCTGTATGTTTTATCTTGTAATATGATCGGTGGCTGAATTTAC NAU_YH_Stage1-m0025 9
..((.((((.....)))).))...........(((.((((.((((((((.((((.((((..((((.((....))))))........)))))))).))))))))..)))).))).....
***************************************************************************************ATCTTGTAATATGATCGGTGG********** NAU_YH_Stage1-m0025-3p 7
rsa-nmiR9-5p
mireap-plant
NAU_YH_Stage1-m0003 CL10109.Contig1_All:195:287:- 93(nt) -26.40(kcal/mol)
AGTCATCGCACAAGAACTCCGCGCAGACGCTTGCTTTTGGTCCAGTCGCTATGGTGGTTTCCGGTTTGGTGGCATTGTTCTTGTGAGAATAAT NAU_YH_Stage1-m0003 9
.....((.(((((((((.((((.(((((....(((..((((......))))....))).....)))))))))....))))))))).)).....
**********CAAGAACTCCGCGCAGACGCT************************************************************** NAU_YH_Stage1-m0003-5p 7
rsa-nmiR10-3p
mireap-plant
NAU_YH_Stage1-m0050 Unigene10071_All:60:177:+ 118(nt) -52.50(kcal/mol)
TAGAGTATAATGCAGCCAAGGATGACTTGCCGGAGCGTTATTAATCATGCGTAAAAAAATATTGATGATAATGATGAACATAATTCTGGCAAGTTGTCCTTCGGCTACATTTTGCTCT NAU_YH_Stage1-m0050 623
.((((((.((((.((((((((((((((((((((((((((((((.((((..(((......)))..)))))))))))).......)))))))))))))))))).)))).)))).))))))
*************AGCCAAGGATGACTTGCCGGA************************************************************************************ NAU_YH_Stage1-m0050-5p 6
**************************************************************************************TGGCAAGTTGTCCTTCGGCTAC********** NAU_YH_Stage1-m0050-3p 587
rsa-nmiR11-5p
mireap-plant
NAU_YH_Stage1-m0028 CL705.Contig10_All:155:268:+ 114(nt) -44.00(kcal/mol)
GATCTCGACAGGGTCGATATGAGAACACATGTCCAGTCAACGGCTGTAATGACGCCACGTCATTAGAACAAATCTTCCTTTCCATGTGTTCTCAGGTCACCCCTGCTGAGCTCT NAU_YH_Stage1-m0028 8
((.((((.(((((..(((.((((((((((((..(((((...)))))((((((((...))))))))(((......))).....)))))))))))).)))..))))).)))).)).
**********GGGTCGATATGAGAACACATG*********************************************************************************** NAU_YH_Stage1-m0028-5p 5
rsa-nmiR12-5p
mireap-plant
NAU_YH_Stage1-m0107 gi|166120886|gb|FD554907.1|FD554907:44:134:- 91(nt) -29.50(kcal/mol)
TTGTTGTTGATAGTGCAAAGTGTATCATCTGGCACTCAGAGTTTCATAGGTAGATTCTGCTCAGAGATAAAATTTGTACTATCTACCACCT NAU_YH_Stage1-m0107 7
..((.((.(((((((((((...((((.(((((....(((((((((....).)))))))).)))))))))...))))))))))).)).))..
**********TAGTGCAAAGTGTATCATCTGG*********************************************************** NAU_YH_Stage1-m0107-5p 6
rsa-nmiR13-3p
mireap-plant
NAU_YH_Stage1-m0130 gi|332773864|gb|FY434434.1|FY434434:154:265:+ 112(nt) -33.20(kcal/mol)
AGAGGGTAGAAATATCTGCCGACTCATCCATCCAAACACTCATGGTTATGAAACAAGAAATGTTAAACCACAGTGACTGTGTATGAATGATGCGGGAGATGTTTTTCATCTC NAU_YH_Stage1-m0130 1066
.((((..((((((((((.(((..((((.((((((..((((..(((((....((((.....)))).))))).))))..)).).))).))))..))).))))))))))..))))
*********************************************************************************TATGAATGATGCGGGAGATGT********** NAU_YH_Stage1-m0130-3p 1065
rsa-nmiR14a-5p
mireap-plant
NAU_YH_Stage2-m0061 gi|154165785|gb|EV537059.1|EV537059:203:277:+ 75(nt) -20.60(kcal/mol)
ATCGATTAGATCTGTCGAAGTCGTTCATTGATTTCGTTTGGAGAGGCGACGAGACTTTGGAGAGGTTTAGGAGAG NAU_YH_Stage2-m0061 8
.((..((((((((.((((((((..((.(((.((((.....))))..))).)))))))).)).))))))))..)).
**********TCTGTCGAAGTCGTTCATTGAT******************************************* NAU_YH_Stage2-m0061-5p 6
rsa-nmiR14b-5p
mireap-plant
NAU_YH_Stage2-m0061 gi|154165785|gb|EV537059.1|EV537059:203:277:+ 75(nt) -20.60(kcal/mol)
ATCGATTAGATCTGTCGAAGTCGTTCATTGATTTCGTTTGGAGAGGCGACGAGACTTTGGAGAGGTTTAGGAGAG NAU_YH_Stage2-m0061 8
.((..((((((((.((((((((..((.(((.((((.....))))..))).)))))))).)).))))))))..)).
**********TCTGTCGAAGTCGTTCATTGAT******************************************* NAU_YH_Stage2-m0061-5p 6
rsa-nmiR15-3p
mireap-plant
NAU_YH_Stage2-m0147 gi|332793321|gb|FY448651.1|FY448651:343:449:+ 107(nt) -64.50(kcal/mol)
ATTGATGCGTTTGACGTTTCTCGAACTCAAGACCTCAATTGGTGACAACTTGTCCAGAGTTGTTAAAATGGTGAGGTCTTGAGTTCGAGGGACGCCAAGCGCACCGA NAU_YH_Stage2-m0147 73
.(((.((((((((.(((((((((((((((((((((((.....(((((((((.....)))))))))......))))))))))))))))))))))).)))))))).)))
****************************************************************************TCTTGAGTTCGAGGGACGCCA********** NAU_YH_Stage2-m0147-3p 71
rsa-nmiR16-5p
mireap-plant
NAU_YH_Stage2-m0092 gi|161537956|gb|EY910368.1|EY910368:689:798:- 110(nt) -57.70(kcal/mol)
CTGATTCGCTTGGTGCAGGTCGGGAACTGATTGGCTGACACAGCCACGTGGGTTTTCATGGTTGGCTCGTGAGCAGGGATCGGATCCCGCCTTGTATCAAGTGAATCCGA NAU_YH_Stage2-m0092 18
(.(((((((((((((((((.(((((.((((((..(((.(((((((((((((....)))))..))))).)))..))).)))))).))))).))))))))))))))))).).
**********TGGTGCAGGTCGGGAACTGAT******************************************************************************* NAU_YH_Stage2-m0092-5p 16
rsa-nmiR17-5p
mireap-plant
NAU_YH_Stage1-m0047 CL8884.Contig1_All:1553:1698:- 146(nt) -40.80(kcal/mol)
TGACAGCTTATTTGTATGGATCGTTGGATAATGATATATATATGAGACTCCCTGAAGGATTGAAAATGTCAGGGGCATTGAAAGAAAAACACAGGGAGGTATGTTCGGTCAAGTTACAGCGATCACTATACGGATTAAAGCAATCC NAU_YH_Stage1-m0047 15
.((..(((((((((((((((((((((.....((((..((((((....(((((((..........((((((...))))))............)))))))))))))...)))).....)))))))).).))))))))..))))..)).
**********TTTGTATGGATCGTTGGATA******************************************************************************************************************** NAU_YH_Stage1-m0047-5p 13
rsa-nmiR18-5p
mireap-plant
NAU_YH_Stage1-m0114 gi|166148496|gb|FD578260.1|FD578260:423:556:+ 134(nt) -38.50(kcal/mol)
CTTTCAGCAGAAACTGCCTAAACAAACATATCAATGAATCATATTGTGAGATTACAGTTATTGTCTCCTATTTAAAGCAGTTATTTAACACAATTAATTCGTCGATATGCTTTTTAGGCAGTTTCAACTGCAGT NAU_YH_Stage1-m0114 32
....(((..(((((((((((((.((.((((((.((((((...((((((((((.((.(((.(((.........)))))).)).))))..))))))..)))))).)))))).)))))))))))))))..)))....
**********AAACTGCCTAAACAAACATATC****************************************************************************************************** NAU_YH_Stage1-m0114-5p 28
*********************************************************************************************************TATGCTTTTTAGGCAGTTTCA******** NAU_YH_Stage1-m0114-3p 3
rsa-nmiR19-5p
mireap-plant
NAU_YH_Stage2-m0048 Unigene29179_All:31:258:+ 228(nt) -74.20(kcal/mol)
TAGGGTTCGTAAAGGTTTAGGATTTAGGGTTCGTAAAGATTAAGGGTTTAGGGTATAGGGTTCGTGTAAAGGGTTTAGGGTTCGTGAACCCTATGGGTTTGGAGTTTAAGGTTTGTGAACCTAAGGGTTTGGGGTTTAGGGAAGGGTTTGGGGTTTAGGGTTCGTGAACCCTAAGGGTTTAGGGTTTAGAGTTCGTGAACCCTAAGGTTTTAGAGTTCGTGAACCCTT NAU_YH_Stage2-m0048 13
.....(((.(.(((.((((((.(((.(((((((((((..(((((..((((((.(((((((((((((................)))))))))))))..)))))).)))))..))))))))))).))).)))))).))).).))).............(((((((((((((.((((((.(((((((((((.......))))))))))).)))))).))))))))))))).
**********AAAGGTTTAGGATTTAGGGTT***************************************************************************************************************************************************************************************************** NAU_YH_Stage2-m0048-5p 12
rsa-nmiR20a-5p
mireap-plant
NAU_YH_Stage2-m0051 Unigene33222_All:1:70:+ 70(nt) -22.40(kcal/mol)
ATCGTCTCAACTTGGAAGGACAGGGGGCAGTTCCTGCTACTTCCAGCTTCTTCTAGGAAGTGGTCGCGAG NAU_YH_Stage2-m0051 9
.((((.(((.(((((((((((.(((((.(((....))).))))).).))))))))))...)))..)))).
********AACTTGGAAGGACAGGGGGCA***************************************** NAU_YH_Stage2-m0051-5p 8
rsa-nmiR20b-5p
mireap-plant
NAU_YH_Stage2-m0110 gi|166135182|gb|FD567053.1|FD567053:75:142:+ 68(nt) -23.40(kcal/mol)
AGATCGTCTCAACTTGGAAGGACAGGGGGCAGTTCCTGCTACTTCCAGCTTCTTCTAGGAAGTGGTCG NAU_YH_Stage2-m0110 8
.(((((.((...(((((((((((.(((((.(((....))).))))).).)))))))))).))))))).
**********AACTTGGAAGGACAGGGGGCA************************************* NAU_YH_Stage2-m0110-5p 8
rsa-nmiR21-3p
mireap-plant
NAU_YH_Stage1-m0087 gi|158919922|gb|EX891708.1|EX891708:13:112:+ 100(nt) -18.60(kcal/mol)
AAGTTCATAACCTTAGTCCATTCCCATTTTGGGCGGAACCAATCTACTAATTCTTTGATTCCAGTTAGTAAGAGGGATCTTGAACTAAGAAATAGATTCT NAU_YH_Stage1-m0087 8
...........((((((.((.((((.((((((((((((.(((............))).)))).)))..)))))))))...)).))))))...........
*********************************************************************AAGAGGGATCTTGAACTAAGA********** NAU_YH_Stage1-m0087-3p 7
rsa-nmiR22-5p
mireap-plant
NAU_YH_Stage3-m0070 gi|158917995|gb|EX891554.1|EX891554:188:336:- 149(nt) -31.20(kcal/mol)
TTCTTTGATGAAGCGATGATGGTGGAACTAGCACAGCAGACAGGTGATCTGCATCTCCAGATGATGTGATCTGTCTTTTATAAAAAGTCGAGAAGTAATATGCAGGACTAGTGGTATCTTCAACTCTCTTTTTATGTGTATGGAAGGAA NAU_YH_Stage3-m0070 10
((((((.((((((.(((((.((((..(((((..(.(((..((.((.(((((......))))).)).)).((((.(((((...))))).).))).......))).)..)))))..)))).)))..)).))))........)).)))))).
**********AAGCGATGATGGTGGAACTAG********************************************************************************************************************** NAU_YH_Stage3-m0070-5p 9
rsa-nmiR23-5p
mireap-plant
NAU_YH_Stage2-m0041 Unigene10466_All:125:191:- 67(nt) -25.90(kcal/mol)
GAGTCCAACCAAGCGATTGGTGGTATGGAGAGTGATTTCCATATTGCCGAGCAAATGGATGAACTTG NAU_YH_Stage2-m0041 12
((((.((.(((.((..(((((((((((((((....)))))))))))))))))...))).)).)))).
**********AAGCGATTGGTGGTATGGAGA************************************ NAU_YH_Stage2-m0041-5p 11
rsa-nmiR24-3p
mireap-plant
NAU_YH_Stage2-m0007 CL1568.Contig1_All:229:316:- 88(nt) -30.00(kcal/mol)
TGGATCTGGAGATGAAAGACTCCATTTTTTTTATGTTATTCCTCTGTTGATCAGAGCAATACAAGAAGACGGAGCCTGTTCCAGATCC NAU_YH_Stage2-m0007 15
.(((((((((......((.((((.((((((...(((.(((.(((((.....))))).)))))))))))).)))).))..)))))))))
*********************************************************AATACAAGAAGACGGAGCCTG********** NAU_YH_Stage2-m0007-3p 14
rsa-nmiR25-5p
mireap-plant
NAU_YH_Stage3-m0053 gi|154164020|gb|EV535294.1|EV535294:387:612:- 226(nt) -52.60(kcal/mol)
TGCTCCACTCACACTTCAAGGTAGATCTCGGAGAACCGCAATACATTCCCAGCTTCTCAAACCTCTGATACATAACCGATCCTCTCTCTTCCCCTAGAGCTTCCACAGTCGACTCCTTGCATCCGTAATCCTCAAGGTCTACAGAGAGACCAGAGTCGTAGCTGCTCTTCTGCGACACGCTAGAGTGTACAGCTACCGAGAATTGCTTTGGACAGAAAGTAAAAAC NAU_YH_Stage3-m0053 6
......(((..(..((((((((((.((((((((((..((............)))))).........(((.(......))))....((((......))))..........((((((.((((....)))).......(((((......))))).))))))((((((..((((((((...))).)))).)..)))))))))))).))))))))))..)..)))......
**********ACACTTCAAGGTAGATCTCGG*************************************************************************************************************************************************************************************************** NAU_YH_Stage3-m0053-5p 5
rsa-nmiR26-5p
mireap-plant
NAU_YH_Stage2-m0056 Unigene6734_All:882:1100:+ 219(nt) -68.40(kcal/mol)
GCTGGTGGGGACAGTGTAGAATAGAGGCGGCGATTAGGCTTTGGTGACTTTGTTGCATCTGTGGGAGATGATTCTCGAGGCTACTTTAGCTTGAGGATGTGGTCGGAGGCAGCTGCTCTGACTGCCCGTAGAAGCTCATGTGCCGTTAGCTGTAACTTGTTGTTTGAATTTGTCTCGTTTTTGTGTTAGTCTTCGGAGAAGCTGTAGGCTCTACCCGCG NAU_YH_Stage2-m0056 17
((.(((((((((((....(((((((((((((.....(((....((((((((..(((((((.....)))))(((((((((.(((...))))))))))))((((((((((.......)))))))))).))..)))).))))..)))....)))))..)))..)))))....))))))............(((((.(((.....))).)))))))))).)).
**********ACAGTGTAGAATAGAGGCGGC******************************************************************************************************************************************************************************************** NAU_YH_Stage2-m0056-5p 16
rsa-nmiR27-3p
mireap-plant
NAU_YH_Stage3-m0039 Unigene26395_All:179:288:+ 110(nt) -30.00(kcal/mol)
TCCACGCGTATCCCGAAAGTCCAGCAGCTTCTTCAAGATTTCTTCAATGGGAAAGAGCTATGCAAGTCCATTAACCCTGACGAGGCTGTGGCTTACGGTGCTGCGGTTCA NAU_YH_Stage3-m0039 15
...((.((((.((((.(((.(((.(((((((.(((.(.((.....((((((.....((...))...)))))))).).))).))))))))))))).))).).))))))...
*******************************************************************************ACGAGGCTGTGGCTTACGGTG********** NAU_YH_Stage3-m0039-3p 15
rsa-nmiR28-3p
mireap-plant
NAU_YH_Stage1-m0058 Unigene18621_All:4:125:+ 122(nt) -44.10(kcal/mol)
TGATGGGGGTTCTCTCCTAAATTTTCTTAATATACATGTGTGTATGTTGTGTTTTGAAAAAAAAAAAAAACATATGTGTGTATGTATACTAAGAAACTTTAGGAGGGACCGGAATCCCATTG NAU_YH_Stage1-m0058 5
.(((((((((((.((((((((.(((((((.((((((((..((((((((...((((......))))...))))))))....)))))))).))))))).))))))))))))).....)))))).
*******************************************************************************************AGAAACTTTAGGAGGGACCGG********** NAU_YH_Stage1-m0058-3p 5
rsa-nmiR29-3p
mireap-plant
NAU_YH_Stage2-m0080 gi|158661893|gb|EX771784.1|EX771784:37:205:- 169(nt) -25.70(kcal/mol)
TTTTTTTTTTTTTTTTTTTTCTTTTTTTTTTTTTTTTTTTTTTTTTTTTTTTTTTTTTTAGAGCATTAATAACTAAGATTAATCATTATCATTATTGTCAATGGTAGCCACAGAAACACAAAGATCCAAACGAAGAAGAGAAGAACGGGAACAAAAGAAAAAAACACAA NAU_YH_Stage2-m0080 11
....((((((((((((.(((((.((((((((((((((.(((...(((((.(((((......(.((((.((((.((((((........))).))))))).)))).)......)))))...)))))...))).)))))))))))))).))))).)))))))))))).....
******************************************************************************************************************************************AGAAGAACGGGAACAAAAGAA********** NAU_YH_Stage2-m0080-3p 11
rsa-nmiR30-5p
mireap-plant
NAU_YH_Stage2-m0099 gi|161559495|gb|EY931304.1|EY931304:226:478:+ 253(nt) -79.50(kcal/mol)
TACGTCTTCAAGAGAACCAGAGGACATATAAGCAAAAATTACTGATCAAACAAGGAACCACAGGAGGGTATCTCTTCAAGATAACAATTCTGATACCTGAAGCCTCATCTCCAGAGTGAGCTCCTTCTCCGGCGTATTCCCCGACGATGGCTTCTCTCTCTGATAGGCGGCGTCTCCTCTTCACTGCTGCTGCTTTAGTTGTCCACACAATCAGTAATTTTGCTTAGATGTCATCTGGTTCATTGATTCTTTA NAU_YH_Stage2-m0099 5
.......((((..((((((((.(((((.(((((((((.((((((((.......(((....(((((..((((((.....)))).))..)))))....(((((((........(((((.(((..((.((..(((.(....).)))..)).))...))).)))))...(((((((............))))))))))))))...))).....))))))))))))))))).))))).)))))))).)))).......
**********AGAGAACCAGAGGACATATAA****************************************************************************************************************************************************************************************************************************** NAU_YH_Stage2-m0099-5p 5
rsa-nmiR31-5p
mireap-plant
NAU_YH_Stage2-m0071 gi|154256592|gb|EV567641.1|EV567641:204:303:+ 100(nt) -27.20(kcal/mol)
TATATATAGAAGAGGGTTGAGAGCAGGATGGATCTTCAGAACCACTCCACAACCTCCGTTCCCAACCTCTACCCTCTCTTTGCCACCTCTTCTGGCGTCC NAU_YH_Stage2-m0071 12
......(((((((((((.(((((.(((.((((..((..((((...............))))..))..)))).)))))))).))..)))))))))......
**********AGAGGGTTGAGAGCAGGATGGAT******************************************************************* NAU_YH_Stage2-m0071-5p 12
rsa-nmiR32-5p
mireap-plant
NAU_YH_Stage2-m0140 gi|332779324|gb|FY435526.1|FY435526:419:491:- 73(nt) -18.30(kcal/mol)
CTTTAATAATAGATGCGATTGTGAGCAGGCTTACTTGTCAGTGCTAGCTTGTATGCGCTTTCTATTACAGCAA NAU_YH_Stage2-m0140 15
......(((((((.(((..(((((((.(((..(((....)))))).)))))))..)))..)))))))......
**********AGATGCGATTGTGAGCAGGCT****************************************** NAU_YH_Stage2-m0140-5p 15
rsa-nmiR33-3p
mireap-plant
NAU_YH_Stage1-m0088 gi|158941504|gb|EX903836.1|EX903836:190:444:+ 255(nt) -91.40(kcal/mol)
CATCCTCGTCGGGATCCTGATCGGATCAACCTTCTTCATCCTCCAGCCTTCTCTCTCCCGTCTATCCCCGCCGAGTCCACCTCCCTCATCACCAGATCCGTCGTGGACAGTAACAACAACTACTCGCCTTCCAAGATGAGTTTTAATTACGGCGGAGGTAGTAAGACCGGCCGCGTTCCCGTCGGTATCGGAGGGCGGAGGCTGAGGATCGTGGTGACAGGTGGAGCTGGATTCGTCGGGAGTCATCTCGTGGAT NAU_YH_Stage1-m0088 10
.((((.((....((((((((.((((((...((((...((((((.(((((((.((((((...(((((.((((((.((((((..(....(((....)))..)..)))))).............(((((.((....)).)))))........)))))).)))))....((((((.........))))))...)))))).)))))))))))))(.((....)).).))))...)))))))))))).))....)).))))
********************************************************************************************************************************************************************************************************************************AGCTGGATTCGTCGGGAGTCA********** NAU_YH_Stage1-m0088-3p 9
rsa-nmiR34-5p
mireap-plant
NAU_YH_Stage2-m0111 gi|166139930|gb|FD570991.1|FD570991:1:76:+ 76(nt) -19.50(kcal/mol)
GAGAAAGGAGGACACTTGCATTGGGACACGCGTTACAAGATTGCTCTCGAAGCTGCGAAAGGACTCTGTTATCTCC NAU_YH_Stage2-m0111 11
((((..((((..(..(((((((((((((..(.......)..)).))))))...)))))..)..))))....)))).
********AGGACACTTGCATTGGGACACG********************************************** NAU_YH_Stage2-m0111-5p 10
rsa-nmiR35a-3p
mireap-plant
NAU_YH_Stage1-m0123 gi|167473296|gb|FD958546.1|FD958546:335:445:+ 111(nt) -44.30(kcal/mol)
TCGTGGCTGGCTAGAGATCTCTTCGATCTCGATCTCCTCCTCAGAATCAGCAAGGGAGGGTGATTTGTTGCCCGAGGAAGAGGGGAGGATGGGTGGGTTTCTCCAGCGACG NAU_YH_Stage1-m0123 6
.(((.(((((..((((((((.((((.((((..((((.(((((.(...(((((((.........))))))).).))))).)))).)))).)))).))))))))))))).)))
********************************************************************************AGGGGAGGATGGGTGGGTTTC********** NAU_YH_Stage1-m0123-3p 6
rsa-nmiR35b-3p
mireap-plant
NAU_YH_Stage1-m0128 gi|167507240|gb|FD986211.1|FD986211:1:106:- 106(nt) -42.50(kcal/mol)
TGGCTGGCTAGAGATCTCTTCGATCTCGATCTCCTCTTCAGAATCAGCAAGGGAGGGTGATTTGTTGCCCGAGGAAGAGGGGAGGATGGGTGGGTTTCTCCAGCGC NAU_YH_Stage1-m0128 6
..(((((..((((((((..((.((((...((((((((((.......((((.(((......))).)))).....)))))))))))))).)).)))))))))))))..
*****************************************************************************AGGGGAGGATGGGTGGGTTTC******** NAU_YH_Stage1-m0128-3p 6
rsa-nmiR36a-3p
mireap-plant
NAU_YH_Stage1-m0017 CL315.Contig2_All:1422:1540:+ 119(nt) -28.60(kcal/mol)
TGGTCGCAGAGCTTGTCGGGGTGTCCCTCGTTGACAGACTCGGAGGTGAACAAAAAAGATTCCATCTTTCAATATACCTGAAGGTGATAGTGATGGATACTGCTAGAGAAATGTGGTGG NAU_YH_Stage1-m0017 10
...(((((...(((...(.(((((((.((((((....(((...(((((......((((((...)))))).....)))))...)))..)))))).))))))).)..)))...)))))...
****************************************************************************************AGTGATGGATACTGCTAGAGA********** NAU_YH_Stage1-m0017-3p 9
rsa-nmiR36b-3p
mireap-plant
NAU_YH_Stage1-m0066 Unigene35313_All:112:226:- 115(nt) -28.00(kcal/mol)
TGGTCGCAGAGCTTGTCGGGGTGTCCCTCGTTGACAGACTCGGAGGTGAACAAAAAAGATTCCATCTTTCAATCTGAAGGTGATAGTGATGGATACTGCTAGAGAAATGTGGTGG NAU_YH_Stage1-m0066 10
...(((((...(((...(.(((((((.((((((.((...(((((..((((......((((...)))))))).)))))...)).)))))).))))))).)..)))...)))))...
************************************************************************************AGTGATGGATACTGCTAGAGA********** NAU_YH_Stage1-m0066-3p 9
rsa-nmiR37-5p
mireap-plant
NAU_YH_Stage2-m0074 gi|156153998|gb|EW714144.1|EW714144:375:482:+ 108(nt) -21.40(kcal/mol)
TTATTACCTAATACGGGTATAGGAAGGAATTTTTTTCTTGCGTGTTATTATCAATTTTTTCGTGAGTCCTAATTATTTTTTCCCTAGTTCGTTTGGGTTAGGTTGGAG NAU_YH_Stage2-m0074 10
.....((((((.(((((..(((((((((((..((..((((((..................))))))....))..))))))).)))).)))))))))))..........
**********ATACGGGTATAGGAAGGAATT***************************************************************************** NAU_YH_Stage2-m0074-5p 9
rsa-nmiR38-3p
mireap-plant
NAU_YH_Stage2-m0016 CL5226.Contig2_All:137:263:+ 127(nt) -25.40(kcal/mol)
TACCCCTTCTGTCTTATTAATCTTTTGTGTGAACCCAGATCAATTACATCTGATATTTTTGTAACTTCCATAACAAGTTATGATGGATTTTTGGACATACTGTAAGATTAACGAGGCCATAAAACAG NAU_YH_Stage2-m0016 9
..........(((((.((((((((..(((((...(((((..((((.((((..........(((((((.......)))))))))))))))))))).)))))...)))))))).)))))..........
************************************************************************************************ATACTGTAAGATTAACGAGGC********** NAU_YH_Stage2-m0016-3p 9
rsa-nmiR39-3p
mireap-plant
NAU_YH_Stage2-m0094 gi|161544597|gb|EY916858.1|EY916858:47:163:- 117(nt) -30.00(kcal/mol)
ACCTGATGGTGTTGTCGGTACGAAGACGAATCCAGTGAGGAATAGGCCTGTTCTGCCTCTGCTTCTTGGCCAGCTTCTTCTTGATCATGAACGACTTGTGCGACGGCATCTTGACGT NAU_YH_Stage2-m0094 10
.......((((((((((.(((.(((.((..(((((.((((((..((((......((....)).....))))...))))))))).....)).)).)))))))))))))))).......
**************************************************************************************ATGAACGACTTGTGCGACGGC********** NAU_YH_Stage2-m0094-3p 9
rsa-nmiR40-3p
mireap-plant
NAU_YH_Stage1-m0048 CL9006.Contig3_All:198:307:+ 110(nt) -45.50(kcal/mol)
ACGAGAGAGAGACAGGGAACAAGCAGAGCATGGATTGAGTTTTACCAAAACATCAAATGACTATGTTTGGTCTCTTCCCATGCACTGCCTCTTCCCTGGCTCCCTCTTTC NAU_YH_Stage1-m0048 1815
..(((((.(((.(((((((...((((.((((((...(((....((((((.(((.........))))))))))))...)))))).))))...))))))).))).)))))..
*******************************************************************************ATGCACTGCCTCTTCCCTGGC********** NAU_YH_Stage1-m0048-3p 1815
rsa-nmiR41-3p
mireap-plant
NAU_YH_Stage2-m0086 gi|158940202|gb|EX902534.1|EX902534:599:670:+ 72(nt) -20.60(kcal/mol)
AAATGGACGTTTATGATTGCGTCGCATCCGTATCTGAAGGTATGTGGATCGAGCAACGGTAGTTGTTCTCTC NAU_YH_Stage2-m0086 12
....(((((.((((..((((.(((.(((((((((....)))))..)))))))))))..)))).)))))....
*****************************************ATGTGGATCGAGCAACGGTAG********** NAU_YH_Stage2-m0086-3p 12
rsa-nmiR42-5p
mireap-plant
NAU_YH_Stage1-m0063 Unigene28804_All:1:194:+ 194(nt) -41.12(kcal/mol)
TACTATTAAAGCAGGATCCTATTGATTTTTTCCCCTACAGTACCCTTTCTTTTCTACTCATTTCCATATATATCTCTAATTTCATTAAGGGTATTTATGTTATTTATTAGCTATACGATTTTGCCTTAGTTATTGAAGTTGGGCTTTTTTCAATGTAAGCCCAAACGGTCGATAATGATTCTGCCTGACAGTGT NAU_YH_Stage1-m0063 11
((((.(((..((((((((.((((((((...........(((((((((.......................................))))))))).......((((.((((((.............)))))).)))).((((((((..........))))))))..))))))))..)))))))).))).)))).
****ATTAAAGCAGGATCCTATTG************************************************************************************************************************************************************************** NAU_YH_Stage1-m0063-5p 11
rsa-nmiR43-5p
mireap-plant
NAU_YH_Stage2-m0082 gi|158918517|gb|EX891113.1|EX891113:68:181:+ 114(nt) -19.80(kcal/mol)
GAAATTTGTGATTATTGGTGGGACTTTTGGTTAGTCCTTAGGTTTAAAAATTCCAAAAAAAAACATATAACTGCAAGTGTGATCCGATAAGTCCACCAAATGGTTCTTTATCAA NAU_YH_Stage2-m0082 9
.........((((((((((((.(((((((((((...(((.((((........................))))..)))..))).)))).))))))))).))))))).........
**********ATTATTGGTGGGACTTTTGGTTA********************************************************************************* NAU_YH_Stage2-m0082-5p 9
rsa-nmiR44-3p
mireap-plant
NAU_YH_Stage2-m0017 CL6706.Contig1_All:407:699:+ 293(nt) -95.20(kcal/mol)
AGGCCGGCCGTCCATCGCCGGAGAAGAAGACAAGGACGCCAGAGACAAAACCAAACGACCACCACAGGTATGGTAAGACGTTGGAGGCAGAGCCGATCGGAACACCGAAACCGGAAGAAAAAGACACACGGACGAAAGATCCGACCGACGTCGAGGCTAAAAAAACCCTCCGACGTCGGTCAGATTACACAGATCTTAACCGGAGAAGATGAGAGAAGTTGGAGCTTTTCGATAGAGAGAGAAAACTCGATACACTGGTTTGCTTGCTGATTGTTGGGGATGGATTGTCACCA NAU_YH_Stage2-m0017 14
.((..(((.(((((((.((.((.((..((.((((.(.(((((........((((.((...((((......))))....)))))).(((...)))..((((....))))..((((...............((((....).)))((((((((((((((..........))).)))))))))))(((((.....)))))...)))).........(((((((....)))))))..((..(((......)))..))..))))).).))))))..)).)).))))))))).))).)).
*****************************************************************************************************************************************************************************************************************************************************************************ATTGTTGGGGATGGATTGTCA*** NAU_YH_Stage2-m0017-3p 14
rsa-nmiR45-5p
mireap-plant
NAU_YH_Stage1-m0015 CL1891.Contig5_All:1:70:- 70(nt) -21.70(kcal/mol)
CTTTATCAGGCAACTCGGCAAAGAAGTGGTTGGCCTTTACCATGATTCGCTTGCCGACCTGTCCTTTACC NAU_YH_Stage1-m0015 7
........((((..(((((((.((((((((........)))))..)))..)))))))..)))).......
**********CAACTCGGCAAAGAAGTGGTT*************************************** NAU_YH_Stage1-m0015-5p 7
rsa-nmiR46-5p
mireap-plant
NAU_YH_Stage1-m0106 gi|166119227|gb|FD551622.1|FD551622:586:772:+ 187(nt) -51.20(kcal/mol)
TGAGGACTGACAGCGCTCTGAAGTTCGGTTGGTTTTTCTTCTTCTACCTGATTCACATTGGCTTCTGCATCTTTGCCGCCATTGCTCCTCCAATCTTTTTCCGCGGCTTATCATTAACGGGTGTGCTGGCAGCAATTAATGTAATCAGAGCCAGTTTACTAGCCGGATCTTCTACTTTGTCGGCTTC NAU_YH_Stage1-m0106 7
.((((.(((((((.(....((((((((((((((......((........)).....(((((((.(((.......(((((.......................)))))....((((((..(.(((....))).)..))))))....))))))))))..)))))))))).))))..).)))))))))))
**********CAGCGCTCTGAAGTTCGGTTG************************************************************************************************************************************************************ NAU_YH_Stage1-m0106-5p 7
rsa-nmiR47-5p
mireap-plant
NAU_YH_Stage2-m0075 gi|156173417|gb|EW733563.1|EW733563:324:631:- 308(nt) -87.60(kcal/mol)
GTTAACACCCCATCTTCCTCAGGTGGTAGCTCATCAAGGTCCTCCTCAGCAGGAGTGTCCATATCTTCAACGTAGAAGGCTTGCCCGAACACAGTTGGTTTCCTCATTCTATTCTTGATGTCAAAATGAAGGATGCGTCCTTTACCCAAGTGGAGATCGATCTTGCCTTCCTTAACATTGACAATAGCTCCTGCAGTGGCTAAGAAGGGTCTCCCAAGGATTAAGGGATCCTGAGTTTCTTCATCCATTTCAAGCACCACAAAGTCTGTGGGGATCTCACAGTTTCCGACCATCACAGGGAGGTCTTC NAU_YH_Stage2-m0075 9
...........((((((((..((((((((((.....((((((......((((((((.....(((..((((.((.((((((..(..(((.(.((.((((.......((..(((((((.((......)).))))))).)).......)))).))..).)))..)..))))))....)).))))..)))))))))))(((((....((((((.(((...((((((....))))))))).))))))..))))).......(((((.....)))))))))))...))))....))))))..))))))))....
**********CATCTTCCTCAGGTGGTAGCTCA*********************************************************************************************************************************************************************************************************************************************************************************** NAU_YH_Stage2-m0075-5p 9
rsa-nmiR48a-5p
mireap-plant
NAU_YH_Stage1-m0093 gi|161517782|gb|EY897669.1|EY897669:396:511:+ 116(nt) -24.70(kcal/mol)
CACACACATACATGATTGTTGCAGTAGTGGTGATGATGCGGCATGGTGGAACTATAACCAATGCGTTGCGCAATCAATGATTTATAAATTGCTCCCAAGTACCTGAGGGCTGTGTT NAU_YH_Stage1-m0093 8
.(((((....(((((((((.((((((.((((.(((...(.((...)).)...))).)))).)))..))))))))).)))...........((((.((......)).))))))))).
**********CATGATTGTTGCAGTAGTGGT************************************************************************************* NAU_YH_Stage1-m0093-5p 8
rsa-nmiR48b-5p
mireap-plant
NAU_YH_Stage1-m0090 gi|161513753|gb|EY893920.1|EY893920:149:264:- 116(nt) -24.70(kcal/mol)
CACACACATACATGATTGTTGCAGTAGTGGTGATGATGCGGCATGGTGGAACTATAACCAATGCGTTGCGCAATCAATGATTTATAAATTGCTCCCAAGTACCTGAGGGCTGTGTT NAU_YH_Stage1-m0090 8
.(((((....(((((((((.((((((.((((.(((...(.((...)).)...))).)))).)))..))))))))).)))...........((((.((......)).))))))))).
**********CATGATTGTTGCAGTAGTGGTG************************************************************************************ NAU_YH_Stage1-m0090-5p 8
rsa-nmiR49-5p
mireap-plant
NAU_YH_Stage2-m0101 gi|161577655|gb|EY949056.1|EY949056:195:265:- 71(nt) -23.70(kcal/mol)
AAGTGTCAGTCCTATGAGTTGTGCTTATGGCTAAACTCCTTATCAAGGGTATATCATCAGGGCTGATATAT NAU_YH_Stage2-m0101 5
..(((((((((((((((..(((((((.(((.(((.....)))))).))))))))))).)))))))))))..
**********CCTATGAGTTGTGCTTATGGCTA************************************** NAU_YH_Stage2-m0101-5p 5
rsa-nmiR50-3p
mireap-plant
NAU_YH_Stage1-m0011 CL11730.Contig1_All:1:114:- 114(nt) -42.00(kcal/mol)
GGTGGCGAGGGAGCTCTCTCTCGGTGGATATGAAGCCTTCCTTCTACCTCGTCGATTAGGTGTATCGGTGGCGACAGAGCTCTCCTCGACGGCGACGGAGCTCTCCTCGACGGC NAU_YH_Stage1-m0011 15
.((.(((((((((((((.((.(((((((...(((...)))..)))))).((((((..((((...(((....)))....)).))..))))))).)).))))))).))))).).))
********************************************************************************************CGACGGAGCTCTCCTCGACGGC NAU_YH_Stage1-m0011-3p 14
rsa-nmiR51-3p
mireap-plant
NAU_YH_Stage3-m0064 gi|158644525|gb|EX754416.1|EX754416:29:156:- 128(nt) -42.90(kcal/mol)
TCCACTTCTTCTTCTTCTGCTTCCCGCCTCCGGATTTCGCTGGCTTAGATGACGGCGGCGGAACCTTGTCCTTCTTTGGCGCCATGTTGACTTCAAACGGAGACGGAGGAGCAACGGCGAATTAGTGG NAU_YH_Stage3-m0064 8
.(((((..(((.((...(((((((((.(((((((..((((((((..(((.(((((.((.....)))))))..))).....)))).).)))..))...))))).))).))))))..)).)))..)))))
*************************************************************************************************CGGAGACGGAGGAGCAACGGC********** NAU_YH_Stage3-m0064-3p 7
rsa-nmiR52-5p
mireap-plant
NAU_YH_Stage3-m0002 CL12208.Contig2_All:1156:1277:- 122(nt) -43.60(kcal/mol)
GATCCCTCGCCGGAGATGTTGAAGCACGGCCCGAGTCCGGTGATCTTCTCCAGCTCCTTTTCCCGGCTGTAATTCGACATCTGCGCCGCGAATTCCTCGGCGACGAGCTCGAAAACGGGTCG NAU_YH_Stage3-m0002 9
(((((.((((((.((((((((((..((((((.((((..((.((...)).)).))))........))))))..)))))))))).))..))))....((((....)))).........))))).
**********CGGAGATGTTGAAGCACGGCC******************************************************************************************* NAU_YH_Stage3-m0002-5p 9
rsa-nmiR53-3p
mireap-plant
NAU_YH_Stage2-m0009 CL223.Contig3_All:88:176:+ 89(nt) -27.50(kcal/mol)
AACAATACAACAGTTCTGGTTCGCTCTTCTGAATCGAATACAGGATTCATAAAAATCCCGGGAGCGGGAGCGGGAGCGGGAGTATCTTC NAU_YH_Stage2-m0009 13
....((((..(.(((((.((((.(.((((((...........(((((......))))))))))).).)))).))))).)..))))....
**********************************************************CGGGAGCGGGAGCGGGAGCGG********** NAU_YH_Stage2-m0009-3p 13
rsa-nmiR54a-3p
mireap-plant
NAU_YH_Stage3-m0075 gi|161556978|gb|EY928785.1|EY928785:373:497:- 125(nt) -48.30(kcal/mol)
TGCATCATGATACATATATACATAGTACATATATGCCTGGCTCCCTGTATGCCATACACTAAGCTCATCGACCATCGAGGACTTACGTGGATGGCGTATGAGGAGCCAAGCATATTTTCATATGC NAU_YH_Stage3-m0075 14
.((((.((((....................((((((.(((((((.(((((((((..(((((((.((.((((...)))).)))))).)))..))))))))).))))))).))))))..))))))))
**********************************************************************************************CGTATGAGGAGCCAAGCATAT********** NAU_YH_Stage3-m0075-3p 14
rsa-nmiR54b-3p
mireap-plant
NAU_YH_Stage1-m0085 gi|158915937|gb|EX888945.1|EX888945:467:582:+ 116(nt) -48.70(kcal/mol)
TATGTTGATGTATTATATATGTATATGCCTGGCTCCCTGTATGCCATACACTAAGTTCATCGACCATCGGCGACCTCGGTGGATGGCGTATGAGGAGCCAAGCATATTCTCAGCAT NAU_YH_Stage1-m0085 703
.(((((((............(.((((((.(((((((.(((((((((..((((.((.((.((((...)))).)).)).))))..))))))))).))))))).)))))).))))))))
*************************************************************************************GCGTATGAGGAGCCAAGCATA********** NAU_YH_Stage1-m0085-3p 701
rsa-nmiR54c-3p
mireap-plant
NAU_YH_Stage2-m0044 Unigene13876_All:325:442:- 118(nt) -48.30(kcal/mol)
ATATGTTGATGTATTATATATGTATATGCCTGGCTCCCTGTATGCCATACACTAAGTTCATCGACCATCGGCGACCTCCGTGGATGGCGTATGAGGAGCCAAGCATATTCTCAGCATA NAU_YH_Stage2-m0044 8
.((((((((............(.((((((.(((((((.(((((((((..(((..((.((.((((...)))).)).))..)))..))))))))).))))))).)))))).)))))))))
**************************************************************************************GCGTATGAGGAGCCAAGCATAT********** NAU_YH_Stage2-m0044-3p 8
rsa-nmiR54d-3p
mireap-plant
NAU_YH_Stage2-m0119 gi|167432585|gb|FD941248.1|FD941248:279:403:+ 125(nt) -48.30(kcal/mol)
TGCATCATGATACATATATACATAGTACATATATGCCTGGCTCCCTGTATGCCATACACTAAGCTCATCGACCATCGAGGACTTACGTGGATGGCGTATGAGGAGCCAAGCATATTTTCATATGC NAU_YH_Stage2-m0119 7
.((((.((((....................((((((.(((((((.(((((((((..(((((((.((.((((...)))).)))))).)))..))))))))).))))))).))))))..))))))))
*********************************************************************************************GCGTATGAGGAGCCAAGCATAT********** NAU_YH_Stage2-m0119-3p 7
rsa-nmiR55-3p
mireap-plant
NAU_YH_Stage3-m0001 CL10455.Contig3_All:739:957:+ 219(nt) -48.50(kcal/mol)
GGAGAGTACAACTACAGCAACTACGAGATTACACACGACAATTGTAGAAATACTTATCCGACTAGGACCCTTCTTCTTCTTGCTTTGATTTAGCAGAGCCTGAGGTTTTATCCTCGCCATTGCACCCCCTTTTTTTATCTCACAAGCAAATAACTGATACAACTTGTTCTCTTCTAGTGGATTCCGAGCTGTAGTCTCGGGGAGATGTAGTGACCCTCG NAU_YH_Stage3-m0001 13
.(((.((.((.(((((.(..((.(((((((((((.((......(((....)))..((((.(((((((..............((((((......))))))..((((......))))((....))..................(((((................)))))....)))))))))))..)).).))))))))))))..).))))))))).))).
********************************************************************************************************************************************************************************************CTGTAGTCTCGGGGAGATGTA********** NAU_YH_Stage3-m0001-3p 13
rsa-nmiR56-5p
mireap-plant
NAU_YH_Stage2-m0095 gi|161547091|gb|EY918851.1|EY918851:187:383:- 197(nt) -61.10(kcal/mol)
TGATCGGATGGAGGATTACGAGATGCAGCCAGATCCGCCGGCGATGGACGAAGGTGATCCTAATTACGACGAGGAGAAGTTCGCGGAAGGTGGTGGTGGTGACGTGGCGGTGGAGGTTGTGAAAGGGGAGGTTGAGGTGGCGAAAGAAGCGCCGGGAGGTGTGGCTAGGGTGGAGGTTGATCCTCTCGCTTGATCAG NAU_YH_Stage2-m0095 10
(((((((.(((((((((((...((.((((((.(((..((((((.....((..(.(..((((..(((((((........((.((((.................)))))).......)))))))...))))......).)..)).......))))))..))).))))).).))....).)))))))).)).))))))).
**********GAGGATTACGAGATGCAGCCA********************************************************************************************************************************************************************** NAU_YH_Stage2-m0095-5p 9
rsa-nmiR57-5p
mireap-plant
NAU_YH_Stage1-m0012 CL11847.Contig1_All:200:304:- 105(nt) -27.10(kcal/mol)
AGAGAGCGATGATAATGATGATGATGATGTTACCATAGAACAATCCAACGCTGACATCTTCTGATGAATTTTACATCATGCACTACCATCTGAATCTCGCTCTCC NAU_YH_Stage1-m0012 16
.((((((((.(((...((((.(((((((((.......((....)).........((((....))))......))))))).))....))))...))))))))))).
**********GATAATGATGATGATGATGTTA************************************************************************* NAU_YH_Stage1-m0012-5p 15
rsa-nmiR58-3p
mireap-plant
NAU_YH_Stage2-m0049 Unigene30642_All:84:322:- 239(nt) -35.40(kcal/mol)
AGGTATCATTTTTTGTTTGTGTTAGTATCAGTCTGGTTATTAGTTATTTTCTCTCATGGTTTCTTTTTTTTCTTTGCCATCATGGTTTTATCTATAAACAATTCGAAGCTCCCTTTGTTTCACAACAATTGATCTTCAAATAACCAACACTTAATATATCTTTGTGTTATTATCGTTGTTTAACTGTTTTGTAAATGTCGATATTAGTGATGGGCCTAACTCACACCCAAAAGTTAGCT NAU_YH_Stage2-m0049 233
.(((.....((((((...((((.(((...((.((.(((((((((...........(((((...............)))))..(((((.............(((.((((.((...(((((....)))))..)).)))).)))))))).....(((((((....)))))))..((((..(((((.(......))))))..))))))))))))).)).)).))).)))).))))))...)))
****************************************************************************************************************************************************************************************************************GATGGGCCTAACTCACACCCA********** NAU_YH_Stage2-m0049-3p 226
rsa-nmiR59-3p
mireap-plant
NAU_YH_Stage3-m0067 gi|158660830|gb|EX770721.1|EX770721:1:320:- 320(nt) -59.60(kcal/mol)
CTACAACCACAGAAGTCTTTTCTACAACTGCTCACCTAATCGACATATACTAAAGGGATACAAGCACTGATTCAACCCCAGATGACTCCTCCAAGACCGTACAACCTTACCAACGCAAAATCTAAATCTCGAAAGAAGCTAAGAAACGCCAAAAATACAAGAACCCATATAAACCATAAATTAAACTATAGAGGATGAGGGAGGATTTATAGCGGCGGTGAGAATTATGACCCACCACGGAGAGAGATCGGCGGCTAAAGAATTCTTTTCTTTTTCTTTTTTATTACCTGTGCGGCGGCAGAGAGAATTTTCGGTTGTCC NAU_YH_Stage3-m0067 8
..((((((...(((((.((((((.(..((((.((..((((...............((((.((.....))))))..((((.(((..(((((((.....((((....((((((..(((.((((((...(((((......((........))..............((..((((...............))))..)).)))))..))))))...)))..))))))...)))).........)))).)))))))).))..((((((.....)))))).........))))..)).))))..).)))))).))))).))))))..
******************************************************************************************************************************************************************************************************************************************************************************************************GCGGCAGAGAGAATTTTCGGTTG*** NAU_YH_Stage3-m0067-3p 7
rsa-nmiR60-5p
mireap-plant
NAU_YH_Stage1-m0001 CL10088.Contig1_All:312:397:- 86(nt) -30.70(kcal/mol)
GTTGAATGTGGCTCATAATCAGTTGTCGGGGAAGATTCCGGCGAGTGTTTGTGAGCTTCCCAAGCTTGAGAACTTCACTTACAGCT NAU_YH_Stage1-m0001 14
.(((...(.(((((((((.((.((((((((......)))))))).)).))))))))).).)))(((((((.......)))).))).
**********GCTCATAATCAGTTGTCGGG******************************************************** NAU_YH_Stage1-m0001-5p 14
rsa-nmiR61-5p
mireap-plant
NAU_YH_Stage1-m0041 CL7248.Contig3_All:173:321:+ 149(nt) -59.60(kcal/mol)
TCTTTTGAGGGGAATGTTGTCTGGCTCGAGGACTCTGGCTCTATCTACTCATGTTGGATCGTCTTCGATCTAATCGAATCAAACTTCTATGTTTGAGATCTGATTAGGGTTTTAGCGTTGTCGGACCAGGCTTCATTCCCCCCAATTAT NAU_YH_Stage1-m0041 3321
....(((.((((((((..((((((.((((.(((.(((((((((((...((..(((((((((....)))))))))....((((((......))))))))...)).))))))..))).))).)))).))))))..)))))))).)))....
**********GGAATGTTGTCTGGCTCGAGG********************************************************************************************************************** NAU_YH_Stage1-m0041-5p 3318
rsa-nmiR62-3p
mireap-plant
NAU_YH_Stage1-m0040 CL7248.Contig2_All:66:137:- 72(nt) -20.00(kcal/mol)
GACAAGGATTCTTCGACGGGAAGGGGCTTTCTCTTTTGAGGGGAATGTTGTTTGGCTCGAAGACTCTAGCTA NAU_YH_Stage1-m0040 361
.....(((.(((((((....(((.(((.(((((((...))))))).))).)))...))))))).))).....
*****************************************GGAATGTTGTTTGGCTCGAAG********** NAU_YH_Stage1-m0040-3p 354
rsa-nmiR63a-5p
mireap-plant
NAU_YH_Stage1-m0071 Unigene9985_All:220:348:- 129(nt) -45.50(kcal/mol)
GACAGTTGCTGGAGGCAGCGGTTCATCGATCAATTCCTGTGAATAGTGATGTTGGAAACAATTTTACTTGGAAAGCATGAATCGATCGATAAACCTCTGCATCCAGTGCTTCTCCTTCCTGATTTGTCT NAU_YH_Stage1-m0071 493
(((((..((((((.((((.((((.(((((((.((((.(((....(((((.((((....)))).)))))......))).)))).))))))).)))).)))).))))))................))))).
**********GGAGGCAGCGGTTCATCGATC************************************************************************************************** NAU_YH_Stage1-m0071-5p 487
rsa-nmiR63b-5p
mireap-plant
NAU_YH_Stage3-m0078 gi|166102495|gb|FD536486.1|FD536486:3:128:+ 126(nt) -42.10(kcal/mol)
GAAAGTCACTGGAGGCAGCGGTTCATCGATCTCTTCCTGTGGATTTTTTTGTTTGTTTCTTTGTTGTTGTTGGAAAGAGATTAAAAGCACGAACAGATCGATAAACCTCTGCATCCAGCGGTTGCC NAU_YH_Stage3-m0078 337
.....((.(((((.((((.((((.((((((((.(((.(((.....((((.((((.(((((...........))))).)))).))))))).))).)))))))).)))).)))).))))).)).....
**********GGAGGCAGCGGTTCATCGATC*********************************************************************************************** NAU_YH_Stage3-m0078-5p 336
rsa-nmiR63c-5p
mireap-plant
NAU_YH_Stage1-m0120 gi|167433042|gb|FD938184.1|FD938184:417:535:+ 119(nt) -41.20(kcal/mol)
GACAGTTGCTGGAGGCAGCGGTTCATCGATCTCTTCCTGAGAATTTTTTTTTGGAAAGAAAGGAAGATAAAAATTAAAAGCATGAACAGATCGATAAACCTCTGCATCCAGCGGTTTAC NAU_YH_Stage1-m0120 463
.....((((((((.((((.((((.((((((((((((((.....(((((....)))))...))))))).....................))))))).)))).)))).)))))))).....
**********GGAGGCAGCGGTTCATCGATC**************************************************************************************** NAU_YH_Stage1-m0120-5p 463
rsa-nmiR63d-3p
mireap-plant
NAU_YH_Stage1-m0100 gi|166102495|gb|FD536486.1|FD536486:3:128:+ 126(nt) -42.10(kcal/mol)
GAAAGTCACTGGAGGCAGCGGTTCATCGATCTCTTCCTGTGGATTTTTTTGTTTGTTTCTTTGTTGTTGTTGGAAAGAGATTAAAAGCACGAACAGATCGATAAACCTCTGCATCCAGCGGTTGCC NAU_YH_Stage1-m0100 464
.....((.(((((.((((.((((.((((((((.(((.(((.....((((.((((.(((((...........))))).)))).))))))).))).)))))))).)))).)))).))))).)).....
**********GGAGGCAGCGGTTCATCGATC*********************************************************************************************** NAU_YH_Stage1-m0100-5p 463
rsa-nmiR64-3p
mireap-plant
NAU_YH_Stage2-m0100 gi|161565017|gb|EY936122.1|EY936122:28:381:- 354(nt) -91.80(kcal/mol)
GTAACAAGTGTGATCTCGAGAGCATTAGAGCGGTGAGTGTTGAGGAAGGGAAAGGCCTTGCGGAGTCTCATGGTTTGTTTTTCATGGAGACATCAGCGCTTGATTCGACCAATGTGAAGACGGCTTTTGAGATGGTCATTCGTGAGATCTATGGTAACATCAGTAGGAAGCAGCTTAACTCTGATTCTTACAAAGAGGAACTAACTGTGAATCGGGTTAGTTTGGTCCAGAACGAGAATGAAGGGACAAAGGCGTTTTCTTGCTGTTCGAGTTAATGTCTCTTTGTAACCGGTTTTTTTTTTGGGTCCTGAGAGTTATAATGTAACATCCCGAGTTGTGATATATACGGAAAAG NAU_YH_Stage2-m0100 10
....(((((((((((((.((((.....((((.(((((..((..(.((((......)))).).))..))))).))))....))).).))))..))).))))))......((.(((((...(((((((..(.((((..((((.((((..(((..((........(((((((.(((.......))).)))))))......(((((((((........)))))))))..(((((((.((((((...((.(((((((((((..((((.....))))..)))))))..))))..)).)))))).))))))).))..))).))))))))...))))).)))))))..)))))..)).....
*********************************************************************************************************************************************************************************************************************************************************************************************************************************GTAACATCCCGAGTTGTGATATA********** NAU_YH_Stage2-m0100-3p 9
rsa-nmiR65a-5p
mireap-plant
NAU_YH_Stage2-m0108 gi|166125390|gb|FD559175.1|FD559175:71:144:+ 74(nt) -34.20(kcal/mol)
TGCAACTCCGGTGACCGGCGCGTGGCGGCTCCCTTAGCGCCACCGCCGGTACCGTTAGCCTCGCTTTCGTTGTG NAU_YH_Stage2-m0108 6
.(((((..(((((.((((((.((((((.((.....)))))))))))))))))))..(((...)))...))))).
**********GTGACCGGCGCGTGGCGGCTC******************************************* NAU_YH_Stage2-m0108-5p 6
rsa-nmiR65b-5p
mireap-plant
NAU_YH_Stage2-m0032 CL7118.Contig4_All:789:850:- 62(nt) -31.60(kcal/mol)
TGTATCTCCGGTGACCGGCGCGTGGCGGCTCCGTTAGCGCCACCGTCGGTCCCGTTCGTTTC NAU_YH_Stage2-m0032 6
........(((.((((((((.((((((.((.....)))))))))))))))))))........
**********GTGACCGGCGCGTGGCGGCTC******************************* NAU_YH_Stage2-m0032-5p 6
rsa-nmiR65c-5p
mireap-plant
NAU_YH_Stage2-m0047 Unigene28537_All:967:1013:- 47(nt) -32.50(kcal/mol)
CGGTGACCGGCGCGTGGCGGCTCCCTTAGCGCCACCGCCGGTACCGT NAU_YH_Stage2-m0047 6
(((((.((((((.((((((.((.....))))))))))))))))))).
**GTGACCGGCGCGTGGCGGCTC************************ NAU_YH_Stage2-m0047-5p 6
rsa-nmiR66-3p
mireap-plant
NAU_YH_Stage2-m0010 CL2366.Contig1_All:1:194:- 194(nt) -47.80(kcal/mol)
CGGCGGTGGATCCGCTTCTGAGAGATTTAGATGGGAAGAAAGAGAGTTTCCGGCGCAACGTGGTGTCTATGGCGGCTGAGCTTAAGCAAGTGAAAGGCCGTTTGGTTTCTCAAGAACAATTCTTTGCTAAAGAAAGCCTTTCTAGAAAAGTATGTCCCTTTTGTAGTATTTGTTGGACATGGGTTTTACCCCCA NAU_YH_Stage2-m0010 7
.((.((((((((((..(((((.((((.......(((((........)))))(((((......)))))...(((((((..((((....))))....))))))).(.(((((..((..(((....)))))..))))).)....(((.(((((.......))))).))).)))).)))))..)))).)))))).)).
***************************************************************************************************************************************************************************GTTGGACATGGGTTTTACCCCCA NAU_YH_Stage2-m0010-3p 7
rsa-nmiR67-5p
mireap-plant
NAU_YH_Stage1-m0098 gi|166096772|gb|FD531385.1|FD531385:384:476:+ 93(nt) -22.10(kcal/mol)
TCTTGCTTCTTAGGTTTGTAGTTTATAGGCATGTCATCCATAAGGGATTGTATCGGTTTCTGTTCTTGCCTATGTTCTTGAATCGTTGCAAGT NAU_YH_Stage1-m0098 7
.(((((..(...((((((.((..((((((((.(.........((((((((...))))))))...).))))))))..)))))))))..))))).
**********TAGGTTTGTAGTTTATAGGCA************************************************************** NAU_YH_Stage1-m0098-5p 7
rsa-nmiR68-3p
mireap-plant
NAU_YH_Stage3-m0042 Unigene28808_All:79:232:- 154(nt) -20.40(kcal/mol)
AATTAGAATTTAGGGTTTAGTGTTCTATATTATTTAGAAATATATTTTGATATTTGAATTTAGGATTTACATTTAGATTAATATTTACATTTGGATTAGGGTTTAGAATTGGATTAGGGTTTAGTGATTAGAATTTAGGGTTTAATATTTATAA NAU_YH_Stage3-m0042 8
...((((..(((((.(((((.((((((.((((((.(((....((.((((((.(((((((((..((((((.((.(((((....))))).)).)))))).))))))))))))))).))...)))))))))))))))))))).)))))..))))...
*************************************************************************************************************************TAGTGATTAGAATTTAGGGTTTA********** NAU_YH_Stage3-m0042-3p 8
rsa-nmiR69-5p
mireap-plant
NAU_YH_Stage3-m0009 CL6204.Contig2_All:513:792:- 280(nt) -77.90(kcal/mol)
CCATCTTGCTTATAAGTAGAGGACTCACTGGCGCAGTTTGCATCAGCACTTTCAGGTAACCGACGCCTGTGCTACTCTCCTTGTCGAAGGAGAAAGTTCAAGAAGCTGAATTTAGGAAGAGTCGGCCTGTGAATGCGGATGACTGCCATAACACGTTGAGTGGTCTGGGTTTCTTTATTGTAAGTTGTATTTATTCCCATGACTTCACCTAGGTTATCTCTGGAACTAAACGTTAGGAGTTATGTCAATTTATGTAAATCTATAAATTAGCAACGATGGT NAU_YH_Stage3-m0009 6
(((((((((((((((((.((.(((((.((((((.(((((.....(((((....((((.......)))))))))..(((((((....)))))))(((((((......)))))))....((((..((((((((((.((((....)))).....(((.....)))(((((((......(((........)))......)))).))))))))..)))))..)))).)))))...)))))))))))...)).)))))))..............))))).))))).
**********TATAAGTAGAGGACTCACTGG********************************************************************************************************************************************************************************************************************************************************* NAU_YH_Stage3-m0009-5p 6
rsa-nmiR70-5p
mireap-plant
NAU_YH_Stage3-m0076 gi|161561152|gb|EY932766.1|EY932766:221:325:- 105(nt) -31.20(kcal/mol)
CCACTCCGCATATGGGACAAGTATGCGACGAGGGGGCTTTAGCTTTCTTTATCAATCCAGAGAGGTTCTCATTGTTGTTATGCTTCTTGTGGCTCGCGCTGTGGC NAU_YH_Stage3-m0076 10
((((..(((.(((((((..((((((((((((((((((.....((((((..........)))))))))))).)))))).)))))))))))))....)))..)))).
**********TATGGGACAAGTATGCGACGA************************************************************************** NAU_YH_Stage3-m0076-5p 10
rsa-nmiR71-3p
mireap-plant
NAU_YH_Stage2-m0012 CL3726.Contig2_All:1789:1899:+ 111(nt) -30.80(kcal/mol)
CCCTGTCACCATTCTTAACTGGTCCTTCGTCAGAAACGACCAGCCCAGGCACGAAACCTGTTACCAGATTGCTTTGGCCATCAAGGACGAAGTTGAGGATCTTGAGAAAGG NAU_YH_Stage2-m0012 7
.(((.(((..((((((((((.((((((.(((......)))..(((.(((((......(((....)))..))))).)))....))))))..))))))))))..)))...)))
********************************************************************************TCAAGGACGAAGTTGAGGATC********** NAU_YH_Stage2-m0012-3p 7
rsa-nmiR72-3p
mireap-plant
NAU_YH_Stage2-m0031 CL7069.Contig1_All:32:179:+ 148(nt) -42.70(kcal/mol)
AGATTATAAATGGGTTAAGGCTGTCTGTGGGTTTCATTGTCCGTTTTGAAGAGGTGGAGATTTGTGTTTGGAGTAGGATGACTTAGTCCCCTAGCTATGTGATACTTACTCTTTTTCCCACATTAGAGTTTTGTCCCATTTTGGGTTT NAU_YH_Stage2-m0031 7
.((((..(((((((.(((((((.(.((((((...((((.((((((((...)))))))).)...)))...((((((((((.((.((((......)))).)).)).))))))))....))))))..).))))))).)))))))..)))).
*******************************************************************************************************************TCCCACATTAGAGTTTTGTCCCA********** NAU_YH_Stage2-m0031-3p 7
rsa-nmiR73a-3p
mireap-plant
NAU_YH_Stage1-m0102 gi|166105866|gb|FD536894.1|FD536894:404:575:- 172(nt) -46.20(kcal/mol)
TAGCCTTTGCGGGGGACACGGATAAAGGAATGTTGGATGTGTTGAACGGATGCAAGAAGCTGAGGAAGCTGGAGATTAGGGATAGTCCGTTTGGGAACGCTGCGCTTCTTGCTGATGTCGGTAAGTACGAAACAATGCGGTCCCTTTGGATGTCGTCTTGTGAAGTAACGCT NAU_YH_Stage1-m0102 56
.(((((((((((((((((....((((((.((((((..((((((..((.((((((((((((..((....((.(((((((....)))))...)).))....))..)))))))))....))).)).))))))...))))...)).))))))..)))).))))))))))....)))
********************************************************************************************************************************************TCCCTTTGGATGTCGTCTTGTG********** NAU_YH_Stage1-m0102-3p 56
rsa-nmiR73b-5p
mireap-plant
NAU_YH_Stage3-m0079 gi|166105866|gb|FD536894.1|FD536894:377:445:- 69(nt) -23.20(kcal/mol)
AACAATGCGGTCCCTTTGGATGTCGTCTTGTGAAGTAACGCTCGGCGGATGCAAGAGGCCCGCGAGGAA NAU_YH_Stage3-m0079 36
.....(((((.((.((((.((.(((((..(((......)))..))))))).)))).)).))))).....
**********TCCCTTTGGATGTCGTCTTGTG************************************* NAU_YH_Stage3-m0079-5p 36
rsa-nmiR74-5p
mireap-plant
NAU_YH_Stage3-m0034 Unigene1163_All:619:692:+ 74(nt) -25.50(kcal/mol)
TTGCTGAAGCTCGGGTTCCGGTAGAAAACGGGCGGGTTGACGCCGTTATTAACGGAATCAGGTGAGCTCATTAA NAU_YH_Stage3-m0034 9
....(((.((((((((((((...((.(((((.((......))))))).))..)))))))...))))))))....
**********TCGGGTTCCGGTAGAAAACGG******************************************* NAU_YH_Stage3-m0034-5p 9
rsa-nmiR75-3p
mireap-plant
NAU_YH_Stage2-m0001 CL10155.Contig1_All:1345:1446:+ 102(nt) -37.50(kcal/mol)
CTTGTGATGATAATCCAACTCCCAAAGACCAAATCAATACCATCAAACAAATGATAAGAACTTGTTGTTGTTTCGGTCTTGGAGTCAGATTATCATCACAAC NAU_YH_Stage2-m0001 7
.((((((((((((((..(((((..((((((.((.(((((.((....................)).))))).)).)))))))))))..)))))))))))))).
****************************************************************************TCTTGGAGTCAGATTATCATC***** NAU_YH_Stage2-m0001-3p 7
rsa-nmiR76-5p
mireap-plant
NAU_YH_Stage2-m0038 CL8536.Contig1_All:1:333:+ 333(nt) -71.30(kcal/mol)
GGTGAATGTAGAGGTTCACCTTGGGGGTGAAGGTAAGTTTTGTTCTTTTATTTACATGGAACCATACACTAAAAGATTATTACACAAAACATATACCTCTCCAACAATATCACATAAAAGTCCATGTACGAAAATAACGAAGATAAACAATCTAAAAGATAATATAAATGAAAACGGAATTGGAAGACAATATCATTGACTTTGACTAGTAGCATCAAAAGTCAATGTCACACTTGGTCCTCTGGAACTGAAACCCGCTGGTTACATTAGAGGAACTGAGAGGAACCTTGAGATCACACCTAACCTTGGGCTTGAACCTCCACGACTTGATCA NAU_YH_Stage2-m0038 8
(((.(((((.(((((((((((.(((((((.(((((.((((((((((((((.....(((....)))....))))))).......)))))))...))))).............((((........)))).............((((.....)))).........................((((.....))))..((((((((((..............))))))))))((.(.(((((((((((((...((.((((....)))).))))))))).)))))).)))............))))...))).)))..)))))))).)))..)).))).
**TGAATGTAGAGGTTCACCTT*********************************************************************************************************************************************************************************************************************************************************************************************************************** NAU_YH_Stage2-m0038-5p 8
rsa-nmiR77-5p
mireap-plant
NAU_YH_Stage1-m0042 CL8156.Contig2_All:1115:1191:+ 77(nt) -27.00(kcal/mol)
GCTGAGATGGTGATTGAGCCGCGCCAATATCCCTTGCGCGAGAATGGTGTGGTGGTCGCCGGTGGTTGCTATTAGCT NAU_YH_Stage1-m0042 61
(((((..((((((((..(((((((((...((........))...)))))))))))))))))..........))))).
**********TGATTGAGCCGCGCCAATATC********************************************** NAU_YH_Stage1-m0042-5p 60
rsa-nmiR78-5p
mireap-plant
NAU_YH_Stage3-m0031 CL9711.Contig3_All:54:160:+ 107(nt) -41.20(kcal/mol)
ATTCGCTTGGTGCAGGTCAGGACTGATTGGCTGACACGACCACAGAGGTGCTTTTGCCTTATTGGTTTGTAAGCAGGGATTGGCTCCCGCCTTGCATCAACTGAATC NAU_YH_Stage3-m0031 6
(((((.((((((((((.(.(((((((((.(((.(((.(((((..(((((......)))))..)))))))).)))...)))))).))).).)))))))))).))))).
**********TGCAGGTCAGGACTGATTGGC**************************************************************************** NAU_YH_Stage3-m0031-5p 5
rsa-nmiR79-3p
mireap-plant
NAU_YH_Stage1-m0023 CL3528.Contig1_All:1161:1252:- 92(nt) -26.80(kcal/mol)
AGCTTGCTGCTGGCGGATTCTTCAAAAAGTTTATGTTTGATTCTGCATTTTCCTTTAAATATGGACATATGAAGAAAGGCCAGTCTCATGTA NAU_YH_Stage1-m0023 5
.((.((..((((((...(((((((....((((((((((((..............))))))))))))...)))))))..))))))..)).)).
*************************************************************TGGACATATGAAGAAAGGCCA********** NAU_YH_Stage1-m0023-3p 5
rsa-nmiR80-5p
mireap-plant
NAU_YH_Stage3-m0004 CL1950.Contig3_All:82:181:- 100(nt) -29.10(kcal/mol)
AGCGTGAGAGTGTATGTTACAGATGTGGATGTAAGGGACATTGGTCTCGTACCTGTCGTACTCCTCCACATCTCTGTAAGTTATATCAAGAGTCCACGAA NAU_YH_Stage3-m0004 8
..((((.(((((((..(((((((((((((.(...(.((((..(((.....))))))).)...).))))))..)))))))..)))))......))))))..
**********TGTATGTTACAGATGTGGATG********************************************************************* NAU_YH_Stage3-m0004-5p 8
rsa-nmiR81-3p
mireap-plant
NAU_YH_Stage2-m0116 gi|166151433|gb|FD582078.1|FD582078:9:136:- 128(nt) -24.40(kcal/mol)
TAATTATTGGGTCTGGTTCGGTTCAGTTTCTATGGTTCGGTTTGGATTGTAACCAATGTTTGAAATCTTTTAAAACTGTTGTAATCTGTGTAAAATGTGGAGAGTGAATTGTGAGGAAAAAAAAAAAA NAU_YH_Stage2-m0116 11
...........(((....(((((((.((((((((........(((((((((((.....((((((....))))))...))))))))))).......)))))))).)))))))...)))...........
***********************************************************************************************TGTGGAGAGTGAATTGTGAGGAA********** NAU_YH_Stage2-m0116-3p 11
rsa-nmiR82-5p
mireap-plant
NAU_YH_Stage2-m0054 Unigene36456_All:52:148:+ 97(nt) -35.10(kcal/mol)
TCATATTACATGTTTTGTGCGTGAATCTAATTCATATGCTCATGTAATAATCCTATCTTGTTGTTGGATTAGATTCACGCACAAACTCGTAATCTGT NAU_YH_Stage2-m0054 29
.((.(((((..((((.((((((((((((((((((...((....................))...))))))))))))))))))))))..))))).)).
**********TGTTTTGTGCGTGAATCTAATT***************************************************************** NAU_YH_Stage2-m0054-5p 29
rsa-nmiR83-3p
mireap-plant
NAU_YH_Stage2-m0079 gi|158659385|gb|EX769276.1|EX769276:124:239:- 116(nt) -20.10(kcal/mol)
ACCGACGAGAAGGAGTCGATATCGATCGACATAACCAAATCTGCCACGACCGATGACAAAACATTTACATCGATCAAAATTTATTCCGGTCAGGTATTTCGTTCTAACTTGTTACA NAU_YH_Stage2-m0079 12
...((((((..((((.((((((((((((..((((.............((.(((((............))))).)).....))))..))))).))))..)))))))..))))))...
***********************************************************************************TTCCGGTCAGGTATTTCGTTCTA********** NAU_YH_Stage2-m0079-3p 12
rsa-nmiR84a-3p
mireap-plant
NAU_YH_Stage2-m0069 gi|154181418|gb|EV550758.1|EV550758:1:113:+ 113(nt) -30.80(kcal/mol)
GGGGAGTCTATGCTTACGCTGCCGCTCAGGTGAAGAAGGCCATGGAGGTGACACATTACCTGGGAGGTGAAAACTATGTTTTCTGGGGTGGTCGTGAAGGTTATCAGACACTT NAU_YH_Stage2-m0069 11
.((..((((..((((.(((.(((((((....(((((..(((....((((((....))))))....)))..........)))))..))))))).))).))))....)))).)).
********************************************************************************TTCTGGGGTGGTCGTGAAGGTTA********** NAU_YH_Stage2-m0069-3p 11
rsa-nmiR84b-3p
mireap-plant
NAU_YH_Stage2-m0076 gi|156174868|gb|EW735014.1|EW735014:119:230:+ 112(nt) -30.30(kcal/mol)
TGGAGTCTATGCTTACGCTGCCGCTCAGGTGAAGAAGGCCATGAAGGTGACACATTACCTGGGAGGTGAAAACTATGTTTTCTGGGGTGGTCGTGAAGGTTATCAGACACTT NAU_YH_Stage2-m0076 11
.((.((((..((((.(((.(((((((....(((((..(((....((((((....))))))....)))..........)))))..))))))).))).))))....)))).)).
*******************************************************************************TTCTGGGGTGGTCGTGAAGGTTA********** NAU_YH_Stage2-m0076-3p 11
rsa-nmiR85-5p
mireap-plant
NAU_YH_Stage1-m0051 Unigene1059_All:163:269:- 107(nt) -41.20(kcal/mol)
ACAGATTTCTTTGGCATTCTGTCCACCTCCTTCTACATATACAAGCAATTTATATATATGCATGGTGTGAAAGATGGAGGTGGTCATACTGTCAACAGACATCTGTT NAU_YH_Stage1-m0051 13
((((((.(((((((((...((.((((((((.(((.(((((.((.(((...........))).)))))))..))).)))))))).))...)))))).))).)))))).
**********TTGGCATTCTGTCCACCTCCTTC************************************************************************** NAU_YH_Stage1-m0051-5p 13
rsa-nmiR86-3p
mireap-plant
NAU_YH_Stage3-m0095 gi|167482224|gb|FD969116.1|FD969116:167:268:+ 102(nt) -19.00(kcal/mol)
TAAGGAGATTAAAGTAATTGTGATTTGTGAAAGTCTCGTGCCTTCTTTCAAAGTGTCCAACTTCATCATCTTGGGACTTCTCAGTAGGCATCTATCTCGGTG NAU_YH_Stage3-m0095 7
....(((((..........(.(((((....))))).)((((((.((....((((.(((((..........)))))))))...)).))))))..)))))....
**********************************************************************TTGGGACTTCTCAGTAGGCATC********** NAU_YH_Stage3-m0095-3p 7
rsa-nmiR87-3p
mireap-plant
NAU_YH_Stage2-m0123 gi|167445323|gb|FD952581.1|FD952581:233:376:- 144(nt) -43.70(kcal/mol)
GTTTTGAAGATGCTTCTGTTTGAAGCAGAGGCGAAGATGTTTATCATCTCTCGTTTAGATGGTGTCGACTGTCTGATCTCTTTGACCATGGAGGTTTTCATTCCTCCCCTTTATTGTTTCGAACAAGATTGTCAACTTGAAGAA NAU_YH_Stage2-m0123 12
.((((.(((.(((.(((((((((((((((((((((((((.....))))).))).(((((((((....))))))))).............(((((........)))))))))...)))))))))).)))..).)).))).)))).
*****************************************************************************************************************TTGTTTCGAACAAGATTGTCA********** NAU_YH_Stage2-m0123-3p 11
rsa-nmiR88-3p
mireap-plant
NAU_YH_Stage2-m0138 gi|332769965|gb|FY430057.1|FY430057:547:638:- 92(nt) -38.10(kcal/mol)
TTATTTGGTAAAGATTTTACGGAAATCGAAATCGAAAATTCTTTAATTAAGAGTTTTTTGGTTTCGGTTTCCGTAAAGTTCTTAACAAGCAA NAU_YH_Stage2-m0138 10
...((((.(((.(((((((((((((((((((((((((((((((.....))))).)))))))))))))))))))))))))).))).))))...
*************************************************************TTTCGGTTTCCGTAAAGTTCT********** NAU_YH_Stage2-m0138-3p 9
rsa-nmiR89-5p
mireap-plant
NAU_YH_Stage2-m0113 gi|166143855|gb|FD573988.1|FD573988:2:208:- 207(nt) -27.10(kcal/mol)
TTTTTATATTTTTGGATTTTATGAAGTTCGCTTTTGTTTAGTTGTTACTTATCACCACTTTCTCATCATCCACCTGTTTATTTATAAACAGTGGTGGATTTGTAGTGCTATTTATGCTTCTTTTTTTTTTTGCTATTCCTCCCAACTTTTTTTTTTTCCTTGTTTCATTAATAAAAGTACTTCGCATGAAAAAAAAAAAAAAAAAAA NAU_YH_Stage2-m0113 6
........(((((...(((((((((((..(((((((((....((..((.......((((....((..(((((((((((((....))))))..))))))).)).))))........((..............))............................))..))..))))))))))))))..))))))...)))))........
**********TTTGGATTTTATGAAGTTCGC******************************************************************************************************************************************************************************** NAU_YH_Stage2-m0113-5p 5
rsa-nmiR90-3p
mireap-plant
NAU_YH_Stage2-m0135 gi|167503105|gb|FD983220.1|FD983220:15:209:+ 195(nt) -35.30(kcal/mol)
TGCAGAAGGAGACAGAGCTATCAAATGAGACACCTGCCTCTCCATTCTCTCCACAGACTAGGACTCAAGATTTTTCCCCTAATGTGAAGCATTTTTAATAATTTTATCAAGAAAGTACTAAATGTGGTATCATTACAAAACACATATGTTATATAGGATGGCTTTTGGCACTTTCAGGATGGGTTTCCAGAAAAA NAU_YH_Stage2-m0135 11
...((((((((((((.....((....)).....)))..))))).))))((.((((...((((...............)))).)))).))..(((((......((((((..((((((.(((((...(.((((.(((...((((....))))...))))))).).))))).))))))..))))))......))))).
******************************************************************************************************************************************************************TTTTGGCACTTTCAGGATGGGTT********** NAU_YH_Stage2-m0135-3p 10
