# Supplementary material for: Transcriptome profiling of root microRNAs reveals novel insights into taproot thickening in radish (Raphanus sativus L.)
Source: BMC Plant Biol. 2015 Feb 3;15:30. doi: 10.1186/s12870-015-0427-3 (PMC4341240; doi:10.1186/s12870-015-0427-3)
Supplement: Additional file 7: — Expression data of miRNAs differentially expressed during radish taproot thickening. [file 12870_2015_427_MOESM7_ESM.xlsx]

## Sheet: Sheet1
Additional file 7. Expression data of miRNAs differentially expressed during radish taproot thickening.
Family	miRNA name	miRNA reads				Normalized reads				Fold change				p-value				stage1 to stage2			stage1 to stage3			stage2 to stage3
		stage1	stage2	stage3		stage1	stage2	stage3		log2 (stage2/stage1)	log2 (stage3/stage1)	log2 (stage3/stage2)		stage1 to stage2	stage1 to stage3	stage3 to stage2		regulate	sig-lable		regulate	sig-lable		regulate	sig-lable
Conserved miRNA
miR156	miR156a	505759	50613	16238		30069.1	2684.56	950.557		-3.48552	-4.98336	-1.49784		0	0	0		down	**		down	**		down	**
	miR156a-3p	0	138	0		0.01	7.31965	0.01		9.51563	0	-9.51563		6.37e-39	0.992251	2.29856e-39		up	**					down	**
	miR156c-3p	1495	0	0		88.8828	0.01	0.01		-13.1177	-13.1177	0		0	0			down	**		down	**
	miR156f-3p	0	0	70		0.01	0.01	4.09773		0	8.67868	8.67868		0.942998	1.46528e-21	2.34321e-23					up	**		up	**
	miR157a	719515	131867	36053		42777.6	6994.35	2110.51		-2.61259	-4.34119	-1.7286		0	0	0		down	**		down	**		down	**
	miR157a-3p	1161	2134	357		69.0254	113.189	20.8984		0.713541	-1.72373	-2.43727		1.72e-43	3.63349e-102	9.45271e-271		up			down	**		down	**
miR158	miR158a	345150	517715	194157		20520.3	27460.1	11365.8		0.420283	-0.852359	-1.27264		0	0	0		up			down			down	**
	miR158b-3p	212822	465139	174699		12653	24671.4	10226.7		0.963363	-0.307135	-1.2705		0	0	0		up			down			down	**
miR159	miR159-3p	274	0	114		16.2902	0.01	6.67345		-10.6698	-1.2875	9.38229		3.22e-90	5.15114e-17	1.44183e-37		down	**		down	**		up	**
	miR319a-3p	181	482	546		10.7611	25.5658	31.9623		1.24839	1.57055	0.32216		1.38e-25	2.49343e-42	0.00034691		up	**		up	**		up
	miR4414b	50911	47004	0		3026.83	2493.14	0.01		-0.279845	-18.2074	-17.9276		3.43e-202	0	0		down			down	**		down	**
miR160	miR160b	1107	595	207		65.8149	31.5594	12.1176		-1.06034	-2.44131	-1.38097		7.76e-50	3.9505e-152	1.70268e-36		down	**		down	**		down	**
	miR160b-3p	3545	0	0		210.762	0.01	0.01		-14.3633	-14.3633	0		0	0	0.950725		down	**		down	**
	miR160d-3p	0	2622	4792		0.01	139.073	280.519		13.7636	14.7758	1.01225		0	0	1.27115e-192		up	**		up	**		up	**
miR161	miR161	113	15	0		6.71823	0.795615	0.01		-3.07794	-9.39194	-6.314		1.42e-22	3.96704e-35	6.58835e-05		down	**		down	**		down	**
miR162	miR162a	1851	1428	727		110.048	75.7425	42.5579		-0.53896	-1.37064	-0.831677		1.55e-26	5.07051e-116	1.83127e-38		down			down	**		down
miR164	miR164a	27436	7974	5965		1631.16	422.949	349.185		-1.94735	-2.22384	-0.27649		0	0	2.67058e-29		down	**		down	**		down
miR166	miR165a	17500	12125	4718		1040.43	643.122	276.187		-0.694021	-1.91347	-1.21945		0	0	0		down			down	**		down	**
	miR165a-3p	15922	11592	4273		946.617	614.851	250.137		-0.622543	-1.92006	-1.29752		1.03e-277	0	0		down			down	**		down	**
	miR166a	270542	190007	76489		16084.6	10078.2	4477.59		-0.674451	-1.84489	-1.17044		0	0	0		down			down	**		down	**
	miR166e-3p	252323	184409	71277		15001.5	9781.23	4172.49		-0.617014	-1.84612	-1.22911		0	0	0		down			down	**		down	**
miR168	miR168a-3p	2003	1288	894		119.085	68.3168	52.3339		-0.801681	-1.18618	-0.384494		4.62e-56	1.82375e-100	7.28756e-10		down			down	**		down
miR169	miR169m	4326	1551	379		257.195	82.2666	22.1863		-1.64449	-3.53512	-1.89064		0	0	7.71583e-144		down	**		down	**		down	**
miR171	miR171a	0	235	49		0.01	12.4646	2.86841		10.2836	8.16411	-2.11952		8.71e-66	2.61306e-15	1.18456e-26		up	**		up	**		down	**
	miR171b-3p	0	231	0		0.01	12.2525	0.01		10.2589	0	-10.2589		1.12e-64	0.992251	2.03405e-65		up	**					down	**
	miR171b-5p	156	0	0		9.27473	0.01	0.01		-9.85716	-9.85716	0		1.09e-51	3.22777e-48	0.950725		down	**		down	**
miR172	miR172c	460	5319	3121		27.3485	282.125	182.7		3.3668	2.73994	-0.626855		0	0	3.18594e-85		up	**		up	**		down
	miR172e-3p	382	23	20		22.7112	1.21994	1.17078		-4.21852	-4.27786	-0.059342		1.61e-94	1.96641e-89	0.902217		down	**		down	**		down
miR390	miR390a	21889	6766	2022		1301.37	358.875	118.366		-1.85848	-3.45871	-1.60023		0	0	0		down	**		down	**		down	**
	miR390a-3p	353	131	56		20.987	6.94837	3.27819		-1.59475	-2.67853	-1.08378		1.23e-30	4.98014e-55	1.07151e-06		down	**		down	**		down	**
miR391	miR391	4078	5130	275		242.451	272.1	16.0982		0.166446	-3.91272	-4.07916		3.62e-08	0	0		up			down	**		down	**
	miR391-3p	12	35	0		0.71344	1.85643	0.01		1.37967	-6.15672	-7.53639		0.00274854	0.000220658	1.64422e-10		up	**					down	**
miR394	miR394a	0	40	26		0.01	2.12164	1.52202		7.72904	7.24984	-0.479197		8.83e-12	1.83542e-08	0.189777		up	**		up	**		down
	miR394b-3p	351	193	314		20.8681	10.2369	18.3813		-1.02752	-0.183066	0.844456		3.94e-16	0.102275	7.97337e-11		down	**		down			up
miR395	miR395a	32	0	0		1.90251	0.01	0.01		-7.57176	-7.57176	0		3.36e-11	1.80115e-10	0.950725		down	**		down	**
	miR395b	0	32	14		0.01	1.69731	0.819547		7.40711	6.35675	-1.05035		1.45e-09	6.85276e-05	0.0203684		up	**		up	**		down	*
miR396	miR396a	1846	612	392		109.751	32.4611	22.9473		-1.75745	-2.25784	-0.500386		2.32e-175	7.16518e-230	6.24604e-08		down	**		down	**		down
miR397	miR397a	2316	172	30		137.694	9.12305	1.75617		-3.91581	-6.29289	-2.37708		0	0	1.14842e-22		down	**		down	**		down	**
miR398	miR398b	799	1630	0		47.5032	86.4568	0.01		0.863953	-12.2138	-13.0778		4.53e-46	5.94656e-244	0		up			down	**		down	**
	miR398b-5p	0	0	28142		0.01	0.01	1647.41		0	17.3298	17.3298		0.942998	0	0					up	**		up	**
miR399	miR399b	49	63	12		2.91322	3.34158	0.702469		0.197919	-2.05211	-2.25003		0.477038	8.98988e-07	1.21438e-08		up			down	**		down	**
miR403	miR403	2175	1604	1053		129.311	85.0777	61.6416		-0.603992	-1.06887	-0.464877		1.47e-37	2.12489e-92	2.50173e-16		down			down	**		down
miR408	miR408-5p	11979	3324	400		712.192	176.308	23.4156		-2.01417	-4.92672	-2.91256		0	0	0		down	**		down	**		down	**
miR482	miR482a-5p	0	2640	0		0.01	140.028	0.01		13.7734	0	-13.7734		0	0.992251	0		up	**					down	**
	miR482c	0	0	2324		0.01	0.01	136.045		0	13.7318	13.7318		0.942998	0	0					up	**		up	**
	miR482c-5p	68	0	0		4.04283	0.01	0.01		-8.65922	-8.65922	0		5.9e-23	1.98083e-21	0.950725		down	**		down	**
miR535	miR535b	1391	2106	702		82.6996	111.704	41.0944		0.433732	-1.00894	-1.44267		1.75e-18	1.61684e-54	4.43363e-133		up			down	**		down	**
miR824	miR824	3697	246	276		219.799	13.0481	16.1568		-4.07428	-3.76597	0.308302		0	0	0.0146868		down	**		down	**		up
	miR824-3p	772	84	68		45.898	4.45544	3.98065		-3.36479	-3.52735	-0.162563		5.07e-158	1.18291e-154	0.494007		down	**		down	**		down
miR827	miR827a	353	122	27		20.987	6.471	1.58055		-1.69744	-3.731	-2.03356		2.3e-33	5.9582e-75	7.52236e-14		down	**		down	**		down	**
miR828	miR828	56	18	18		3.32939	0.954738	1.0537		-1.80208	-1.65979	0.142292		6.63e-07	5.30882e-06	0.762697		down	**		down	**		up
miR2111	miR2111a-5p	10	93	16		0.594534	4.93281	0.936625		3.05258	0.655713	-2.39687		2.97e-16	0.264735	5.3934e-13		up	**					down	**
	miR2111b-3p	0	136	31		0.01	7.21357	1.81471		9.49457	7.5036	-1.99097		2.28e-38	5.96137e-10	6.58885e-15		up	**		up	**		down	**
miR2118	miR1869	47682	0	0		2834.86	0.01	0.01		-18.1129	-18.1129	0		0	0	0.950725		down	**		down	**
	miR2118-5p	45147	15700	12723		2684.14	832.743	744.792		-1.68852	-1.84955	-0.161034		0	0	7.07653e-21		down	**		down	**		down
Non-conserved miRNA
miR400	miR400	147	72	41		8.73965	3.81895	2.4001		-1.1944	-1.86448	-0.670081		2.75e-09	9.00194e-16	0.0165787		down	**		down	**		down
miR774	miR774b-5p	307	10640	5198		18.2522	564.356	304.286		4.95046	4.05929	-0.891178		0	0	0		up	**		up	**		down
miR812	miR812g	0	3145	1503		0.01	166.814	87.9842		14.026	13.103	-0.922923		0	0	4.02608e-98		up	**		up	**		down
miR825	miR825-5p	1675	0	0		99.5844	0.01	0.01		-13.2817	-13.2817	0		0	0	0.950725		down	**		down	**
miR831	miR831-5p	267	295	760		15.874	15.6471	44.4897		-0.020776	1.4868	1.50758		0.862263	7.09857e-54	1.43706e-58					up	**		up	**
miR845	miR845a-3p	6548	4491	1677		389.301	238.207	98.17		-0.708669	-1.98753	-1.27886		1e-144	0	1.26206e-234		down			down	**		down	**
	miR845d	5187	3454	45		308.385	183.204	2.63426		-0.751283	-6.87119	-6.11991		3.08e-127	0	0		down			down	**		down	**
miR858	miR858-3p	0	0	95		0.01	0.01	5.56121		0	9.11925	9.11925		0	5.29638e-29	1.97441e-31					up	**		up	**
	miR858a	22	28	58		1.30797	1.48515	3.39526		0.183272	1.37619	1.19292		0.666459	6.39066e-05	0.000212563		up			up	**		up	**
miR859	miR859	444	956	347		26.3973	50.7072	20.313		0.9418	-0.377983	-1.31978		8.85e-32	0.000243878	7.04108e-54		up			down			down	**
miR862	miR862-3p	76	224	58		4.51846	11.8812	3.39526		1.39478	-0.412306	-1.80708		9.17e-15	0.100878	6.08158e-21		up	**		down			down	**
miR1310	miR1310	1376	273	296		81.8078	14.4802	17.3276		-2.49816	-2.23917	0.258988		1.11e-205	4.19594e-170	0.0322711		down	**		down	**		up
miR1510	miR1510a-3p	0	0	1905		0.01	0.01	111.517		0	13.445	13.445			0	0					up	**		up	**
	miR1510b-3p	1419	0	0		84.3643	0.01	0.01		-13.0424	-13.0424	0		0	0	0.950725		down	**		down	**
miR1511	miR1511	125	98	45		7.43167	5.19802	2.63426		-0.515726	-1.49629	-0.980565		0.00781967	2.36437e-10	0.000103766		down			down	**		down
	miR1511-3p	14385	22458	8455		855.237	1191.19	494.948		0.478013	-0.789048	-1.26706		1.56e-215	0	0		up			down			down	**
miR1513	miR1513a-3p	484	1001	0		28.7754	53.094	0.01		0.883712	-11.4906	-12.3743		5.29e-30	4.60182e-148	3.98046e-281		up			down	**		down	**
miR1520	miR1520g	36042	7457	6131		2142.82	395.527	358.903		-2.43766	-2.57784	-0.140181		0	0	1.66928e-08		down	**		down	**		down
miR1885	miR1885b	3846	1383	1444		228.658	73.3557	84.5304		-1.64021	-1.43565	0.204561		0	3.49879e-256	0.000163634		down	**		down	**		up
miR3630	miR3630-3p	46	0	0		2.73485	0.01	0.01		-8.09532	-8.09532	0		9.01e-16	9.85899e-15	0.950725		down	**		down	**
	miR3630-5p	220	52	0		13.0797	2.75813	0.01		-2.24557	-10.3531	-8.10755		2.28e-30	1.06356e-67	2.84163e-15		down	**		down	**		down	**
miR4378	miR4378a	0	9787	1082		0.01	519.112	63.3392		15.6638	12.6289	-3.03487		0	7.90505033345994e-323	0		up	**		up	**		down	**
miR5654	miR5654a	8098	2411	738		481.453	127.882	43.2018		-1.91259	-3.47823	-1.56565		0	0	2.55815e-171		down	**		down	**		down	**
miR5763	miR5763a	0	370	669		0.01	19.6252	39.1626		10.9385	11.9353	0.996773		3.56e-103	7.19495e-200	9.47873e-28		up	**		up	**		up
miR5774	miR5774a	0	0	1234		0.01	0.01	72.2372		0	12.8185	12.8185		0.942998	0	0					up	**		up	**
miR7504	miR7504a	45	113	5348		2.6754	5.99363	313.067		1.16367	6.87057	5.7069		1.84e-06	0	0		up	**		up	**		up	**
miR7510	miR7510b	218	383	171		12.9608	20.3147	10.0102		0.648365	-0.372691	-1.02106		7.54e-08	0.0112358	1.61741e-15		up			down			down	**
miR7532	miR7532a	8125	2752	2304		483.059	145.969	134.874		-1.72654	-1.84059	-0.114048		0	0	0.00509252		down	**		down	**		down
miR8005	miR8005a	0	1118	0		0.01	59.2998	0.01		12.5338	0	-12.5338		2.45045439561332e-310	9.11224e-14	6.65974114405431e-314		up	**					down	**
miR8041	miR8041a-3p	18	62	27		1.07016	3.28854	1.58055		1.61962	0.562603	-1.05702		6.22e-06	0.201921	0.00106489		up	**		up			down	**
Novel miRNA
rsa-nmiR1	rsa-nmiR1a-5p	0	151	0		0.01	8.0092	0.01		9.64551	0	-9.64551		1.59951e-42	9.00801e-16	5.24356e-43		up	**					down	**
	rsa-nmiR1b-3p	424	2	0		25.2082	0.01	0.01		-11.2997	-11.2997	0		3.39141e-139	8.46129e-130	0.000163634		down	**		down	**
rsa-nmiR4	rsa-nmiR4-3p	0	1298	0		0.01	68.8472	0.01		12.7492	0	-12.7492		0	0.950725	0		up	**					down	**
rsa-nmiR6	rsa-nmiR6a-3p	27	0	0		1.6052	0.01	0.01		-7.32661	-7.32661	0		1.44043e-09	5.9923e-09	0.00781967		down	**		down	**
rsa-nmiR7	rsa-nmiR7-5p	68	97	0		4.0428	5.145	0.01		0.347816	-8.65921	-9.00703		0.128048	1.98083e-21	7.03445e-28		up			down	**		down	**
rsa-nmiR10	rsa-nmiR10-3p	587	0	0		34.8991	0.01	0.01		-11.769	-11.769	0		2.03121e-192	2.03638e-179	0.0112358		down	**		down	**
rsa-nmiR13	rsa-nmiR13-3p	1065	882	167		63.3178	46.7821	9.776		-0.436655	-2.69529	-2.25864		2.61751e-11	1.14187e-163	2.5117e-103		down			down	**		down	**
rsa-nmiR40	rsa-nmiR40-3p	1815	256	24		107.908	13.5785	1.4049		-2.9904	-6.26319	-3.27278		0	0	1.37245e-45		down	**		down	**		down	**
rsa-nmiR58	rsa-nmiR58-3p	0	226	213		0.01	11.9873	12.4688		10.2273	10.2841	0.0568159		2.70657e-63	3.96297e-64	0.678192		up	**		up	**
rsa-nmiR61	rsa-nmiR61-5p	3318	1889	640		197.266	100.194	37.465		-0.977343	-2.39653	-1.41919		1.52215e-127	0	1.05131e-116		down			down	**		down	**
rsa-nmiR62	rsa-nmiR62-3p	354	198	71		21.0465	10.5021	4.1563		-1.0029	-2.34021	-1.33731		1.11988e-15	1.85292e-47	1.35696e-12		down	**		down	**		down	**
rsa-nmiR63	rsa-nmiR63c-5p	487	0	390		28.9538	0.01	22.8302		-11.4995	-0.342809	11.1567		9.11323e-160	0.000454748	1.04192e-126		down	**		down			up	**
rsa-nmiR82	rsa-nmiR82-5p	0	29	41		0.01	1.5382	2.4001		7.2651	7.90695	0.641851		9.8266e-09	6.28883e-13	0.0654669		up	**		up	**
Normalized reads formula:
normalized read count =(actual miRNA count/total count of clean reads) × 1 000 000
Fold-change formula:
fold-change = log2 (normalized expression of miRNA in treatment/normalized expression of miRNAs in control).
P-value formula:
N1 is the total number of clean reads in control samples, N2 is the total number of clean reads in treatment samples, x is the number of homologous miRNAs in control sample, and y is the number of homologous miRNAs in treatment sample.
Sig-label (significance label):
If the miRNA fold-change(log2 ) is ＞1 or the fold-change(log2) is ＜ -1, 0.01 ≤ P-value ＜ 0.05 represents a difference (*), and a P-value ＜ 0.01 indicates that the expression of miRNA was significantly different between two sample analyzed(**).
