# Supplementary material for: Transcriptome profiling of root microRNAs reveals novel insights into taproot thickening in radish (Raphanus sativus L.)
Source: BMC Plant Biol. 2015 Feb 3;15:30. doi: 10.1186/s12870-015-0427-3 (PMC4341240; doi:10.1186/s12870-015-0427-3)
Supplement: Additional file 8: — The differentially expressed miRNAs in stage 1 to stage 2 and stage 2 to stage 3. [file 12870_2015_427_MOESM8_ESM.xlsx]

## Sheet: Sheet1
Additional file 8. The differentially expressed miRNAs in stage 1 to stage 2 and stage 2 to stage 3.
Type	Family	miRNA name	miRNA reads			fold change		stage1 to stage2		stage2 to stage3
			stage1	stage2	stage3	log2(stage2/stage1)	log2(stage3/stage2)	regulate	sig-lable	regulate	sig-lable
Cluster 1	miR156	miR156a	505759	50613	16238	-3.49	-1.5	down	**	down	**
	miR156	miR157a	719515	131867	36053	-2.61	-1.73	down	**	down	**
	miR159	miR4414b	50911	47004	0	-0.28	-17.93	down		down	**
	miR160	miR160b	1107	595	207	-1.06	-1.38	down	**	down	**
	miR161	miR161	113	15	0	-3.08	-6.31	down	**	down
	miR162	miR162a	1851	1428	727	-0.54	-0.83	down		down
	miR164	miR164a	27436	7974	5965	-1.95	-0.28	down	**	down
	miR166	miR165a	17500	12125	4718	-0.69	-1.22	down		down	**
	miR166	miR165a-3p	15922	11592	4273	-0.62	-1.3	down		down	**
	miR166	miR166a	270542	190007	76489	-0.67	-1.17	down		down	**
	miR166	miR166e-3p	252323	184409	71277	-0.62	-1.23	down		down	**
	miR168	miR168a-3p	2003	1288	894	-0.8	-0.38	down		down
	miR169	miR169m	4326	1551	379	-1.64	-1.89	down	**	down	**
	miR390	miR390a	21889	6766	2022	-1.86	-1.6	down	**	down	**
	miR390	miR390a-3p	353	131	56	-1.59	-1.08	down	**	down	**
	miR396	miR396a	1846	612	392	-1.76	-0.5	down	**	down
	miR397	miR397a	2316	172	30	-3.92	-2.38	down	**	down	**
	miR400	miR400	147	72	41	-1.19	-0.67	down	**	down
	miR403	miR403	2175	1604	1053	-0.6	-0.46	down		down
	miR408	miR408-5p	11979	3324	400	-2.01	-2.91	down	**	down	**
	miR824	miR824-3p	772	84	68	-3.36	-0.16	down	**	down
	miR827	miR827a	353	122	27	-1.7	-2.03	down	**	down	**
	miR845	miR845a-3p	6548	4491	1677	-0.71	-1.28	down		down	**
	miR845	miR845d	5187	3454	45	-0.75	-6.12	down		down	**
	miR1511	miR1511	125	98	45	-0.52	-0.98	down		down
	miR1520	miR1520g	36042	7457	6131	-2.44	-0.14	down	**	down
	miR2118	miR2118-5p	45147	15700	12723	-1.69	-0.16	down	**	down
	miR3630	miR3630-5p	220	52	0	-2.25	-8.11	down	**	down	**
	miR5654	miR5654a	8098	2411	738	-1.91	-1.57	down	**	down	**
	miR7532	miR7532a	8125	2752	2304	-1.73	-0.11	down	**	down
	rsa-nmiR13	rsa-nmiR13-3p	1065	882	167	-0.44	-2.26	down		down	**
	rsa-nmiR40	rsa-nmiR40-3p	1815	256	24	-2.99	-3.27	down	**	down	**
	rsa-nmiR62	rsa-nmiR62-3p	354	198	71	-1	-1.34	down	**	down	**
	rsa-nmiR61	rsa-nmiR61-5p	3318	1889	640	-0.98	-1.42	down		down	**
Cluster 2	miR156/157	miR156c-3p	1495	0	0	-13.12	0	down	**	unchanged
	miR160	miR160b-3p	3545	0	0	-14.36	0	down	**	unchanged
	miR172	miR172e-3p	382	23	20	-4.22	-0.06	down	**	unchanged
	miR171	miR171b-5p	156	0	0	-9.86	0	down	**	unchanged
	miR395	miR395a	32	0	0	-7.57	0	down	**	unchanged
	miR482	miR482c-5p	68	0	0	-8.66	0	down	**	unchanged
	miR825	miR825-5p	1675	0	0	-13.28	0	down	**	unchanged
	miR1510	miR1510b-3p	1419	0	0	-13.04	0	down	**	unchanged
	miR2118	miR1869	47682	0	0	-18.11	0	down	**	unchanged
	miR3630	miR3630-3p	46	0	0	-8.1	0	down	**	unchanged
	rsa-nmiR1	rsa-nmiR1b-3p	424	2	0	-11.3	0	down	**	unchanged
	rsa-nmiR6	rsa-nmiR6a-3p	27	0	0	-7.33	0	down	**	unchanged
	rsa-nmiR10	rsa-nmiR10-3p	587	0	0	-11.77	0	down	**	unchanged
Cluster 3	miR159	miR159-3p	274	0	114	-10.67	9.38	down	**	up	**
	miR394	miR394b-3p	351	193	314	-1.03	0.84	down	**	up
	miR824	miR824	3697	246	276	-4.07	0.31	down	**	up
	miR828	miR828	56	18	18	-1.8	0.14	down	**	up
	miR1310	miR1310	1376	273	296	-2.5	0.26	down	**	up
	miR1885	miR1885b	3846	1383	1444	-1.64	0.2	down	**	up
	rsa-nmiR63	rsa-nmiR63c-5p	487	0	390	-11.5	11.16	down	**	up	**
Cluster 4	miR156/157	miR156f-3p	0	0	70	0	8.68	unchanged		up	**
	miR398	miR398b-5p	0	0	28142	0	17.33	unchanged		up	**
	miR482	miR482c	0	0	2324	0	13.73	unchanged		up	**
	miR831	miR831-5p	267	295	760	-0.02	1.51	unchanged		up	**
	miR858	miR858-3p	0	0	95	0	9.12	unchanged		up	**
	miR1510	miR1510a-3p	0	0	1905	0	13.44	unchanged		up	**
	miR5774	miR5774a	0	0	1234	0	12.82	unchanged		up	**
Cluster 5	miR156/157	miR156a-3p	0	138	0	9.52	-9.52	up	**	down	**
	miR156/157	miR157a-3p	1161	2134	357	0.71	-2.44	up		down	**
	miR158	miR158a	345150	517715	194157	0.42	-1.27	up		down	**
	miR158	miR158b-3p	212822	465139	174699	0.96	-1.27	up		down	**
	miR171	miR171b-3p	0	231	0	10.26	-10.26	up	**	down	**
	miR171	miR171a	0	235	49	10.28	-2.12	up	**	down	**
	miR172	miR172c	460	5319	3121	3.37	-0.63	up	**	down
	miR391	miR391	4078	5130	275	0.17	-4.08	up		down	**
	miR391	miR391-3p	12	35	0	1.38	-7.54	up	**	down	**
	miR394	miR394a	0	40	26	7.73	-0.48	up	**	down
	miR395	miR395b	0	32	14	7.41	-1.05	up	**	down	*
	miR398	miR398b	799	1630	0	0.86	-13.08	up		down	**
	miR399	miR399b	49	63	12	0.2	-2.25	up		down	**
	miR482	miR482a-5p	0	2640	0	13.77	-13.77	up	**	down	**
	miR535	miR535b	1391	2106	702	0.43	-1.44	up		down	**
	miR774	miR774b-5p	307	10640	5198	4.95	-0.89	up	**	down
	miR812	miR812g	0	3145	1503	14.03	-0.92	up	**	down
	miR859	miR859	444	956	347	0.94	-1.32	up		down	**
	miR862	miR862-3p	76	224	58	1.39	-1.81	up	**	down	**
	miR1511	miR1511-3p	14385	22458	8455	0.48	-1.27	up		down	**
	miR1513	miR1513a-3p	484	1001	0	0.88	-12.37	up		down	**
	miR2111	miR2111a-5p	10	93	16	3.05	-2.4	up	**	down	**
	miR2111	miR2111b-3p	0	136	31	9.49	-1.99	up	**	down	**
	miR4378	miR4378a	0	9787	1082	15.66	-3.03	up	**	down	**
	miR7510	miR7510b	218	383	171	0.65	-1.02	up		down	**
	miR8005	miR8005a	0	1118	0	12.53	-12.53	up	**	down	**
	miR8041	miR8041a-3p	18	62	27	1.62	-1.06	up	**	down	**
	rsa-nmiR1	rsa-nmiR1a-5p	0	151	0	9.65	-9.65	up	**	down	**
	rsa-nmiR4	rsa-nmiR4-3p	0	1298	0	12.75	-12.75	up	**	down	**
	rsa-nmiR7	rsa-nmiR7-5p	68	97	0	0.35	-9.01	up		down	**
Cluster 6	miR160	miR160d-3p	0	2622	4792	13.76	1.01	up	**	up	**
	miR159	miR319a-3p	181	482	546	1.25	0.32	up	**	up
	miR858	miR858a	22	28	58	0.18	1.19	up		up	**
	miR5763	miR5763a	0	370	669	10.94	1	up	**	up
	miR7504	miR7504a	45	113	5348	1.16	5.71	up	**	up	**
	rsa-nmiR82	rsa-nmiR82-5p	0	29	41	7.27	0.64	up	**	up
Cluster 7	rsa-nmiR58	rsa-nmiR58-3p	0	226	213	10.23	0.06	up	**	unchanged
