# Supplementary material for: Transcriptome profiling of root microRNAs reveals novel insights into taproot thickening in radish (Raphanus sativus L.)
Source: BMC Plant Biol. 2015 Feb 3;15:30. doi: 10.1186/s12870-015-0427-3 (PMC4341240; doi:10.1186/s12870-015-0427-3)
Supplement: Additional file 9: — The potential targets of differentially expressed miRNAs during radish taproot thickening. [file 12870_2015_427_MOESM9_ESM.xlsx]

## Sheet: Additional file 9
Additional file 9. The potential targets of differentially expressed miRNAs during radish taproot thickening.
miRNA family	Member	Target sequence	Gene name	Target annotation
Conserved miRNAs
miR156	miR156a-3p	Unigene21158_NAU-YH		WD40 domain-containing protein
	miR156c-3p	Unigene21158_NAU-YH		WD40 domain-containing protein
	miR156f-3p	gi|158943302|gb|EX905588.1|EX905588		unknown
	miR157a-3p	gi|156173164|gb|EW733310.1|EW733310		hypothetical protein
	miR156a	gi|156161233|gb|EW721379.1|EW721379	CYP705A15	cytochrome P450, family 705, subfamily A, polypeptide 15
		gnl|UG|Rsa#S41982434		cytochrome P450, family 705, subfamily A, polypeptide 15
		CL967.Contig2_NAU-YH	GS2	glutamine synthetase
		gi|166126087|gb|FD556392.1|FD556392	SPL2	squamosa promoter-binding-like protein 2 (TF)*
		gi|167438621|gb|FD946000.1|FD946000	SPL3	squamosa promoter-binding-like protein 3 (TF)
		gi|167438243|gb|FD946993.1|FD946993		squamosa promoter-binding-like protein 3 (TF)
		gi|166132196|gb|FD560558.1|FD560558		squamosa promoter-binding-like protein 3 (TF)
		gi|167503682|gb|FD988312.1|FD988312		squamosa promoter-binding-like protein 3 (TF)
		gi|161518782|gb|EY898725.1|EY898725		squamosa promoter-binding-like protein 3 (TF)
		gi|158647023|gb|EX756914.1|EX756914		squamosa promoter-binding-like protein 3 (TF)
		gi|154182552|gb|EV551892.1|EV551892		squamosa promoter-binding-like protein 3 (TF)
		gi|154095083|gb|EV528056.1|EV528056		squamosa promoter-binding-like protein 3 (TF)
		gnl|UG|Rsa#S43017568		squamosa promoter-binding-like protein 3 (TF)
		gi|166123818|gb|FD557561.1|FD557561	SPL5	squamosa promoter-binding-like protein 5 (TF)
		gi|158652349|gb|EX762240.1|EX762240		squamosa promoter-binding-like protein 5 (TF)
		gi|158914423|gb|EX886942.1|EX886942	SPL9	squamosa promoter-binding-like protein 9 (TF)
		gi|156155700|gb|EW715846.1|EW715846		squamosa promoter-binding-like protein 9 (TF)
		gi|158661644|gb|EX771535.1|EX771535		squamosa promoter-binding-like protein 9 (TF)
		gi|154179570|gb|EV548910.1|EV548910		squamosa promoter-binding-like protein 9 (TF)
		gi|167492765|gb|FD977501.1|FD977501	TOC1	two-component response regulator-like APRR1 (TF)
		gi|167492752|gb|FD975103.1|FD975103		two-component response regulator-like APRR1 (TF)
		gi|166123552|gb|FD555150.1|FD555150		two-component response regulator-like APRR1 (TF)
		gi|166149568|gb|FD581536.1|FD581536		tetratricopeptide repeat domain-containing protein OEP61
		gi|161558544|gb|EY930450.1|EY930450	SPL6	squamosa promoter-binding-like protein 6 (TF)
		gi|158657335|gb|EX767226.1|EX767226	SPL13	squamosa promoter-binding-like protein 13 (TF)
		gi|166101516|gb|FD535342.1|FD535342		loricrin-related protein
		gi|158661364|gb|EX771255.1|EX771255		loricrin-related protein
		gi|161543162|gb|EY914942.1|EY914942		RNA-directed DNA polymerase (reverse transcriptase)-related family protein
		CL4885.Contig2_NAU-YH		ribonuclease H2 subunit B domain-containing protein
		CL5390.Contig1_NAU-YH		P-loop containing nucleoside triphosphate hydrolase-like protein
		CL5390.Contig2_NAU-YH		P-loop containing nucleoside triphosphate hydrolase-like protein
		Unigene786_NAU-YH		thiamin diphosphate-binding fold (THDP-binding) domain-containing protein
		Unigene21158_NAU-YH		WD40 domain-containing protein
		Unigene23751_NAU-YH		pentatricopeptide repeat-containing protein
	miR157a	CL5609.Contig1_NAU-YH	Rap2.6L	ethylene-responsive transcription factor ERF113 (TF)
		gi|166126087|gb|FD556392.1|FD556392	SPL2	squamosa promoter-binding-like protein 2 (TF)
		gi|158914423|gb|EX886942.1|EX886942	SPL9	squamosa promoter-binding-like protein 9 (TF)
		gi|156155700|gb|EW715846.1|EW715846		squamosa promoter-binding-like protein 9 (TF)
		gi|158661644|gb|EX771535.1|EX771535		squamosa promoter-binding-like protein 9 (TF)
		gi|154179570|gb|EV548910.1|EV548910		squamosa promoter-binding-like protein 9 (TF)
		gi|161558544|gb|EY930450.1|EY930450	SPL6	squamosa promoter-binding-like protein 6 (TF)
		gi|158657335|gb|EX767226.1|EX767226	SPL13	squamosa promoter-binding-like protein 13 (TF)
		CL4885.Contig2_NAU-YH		ribonuclease H2 subunit B domain-containing protein
		CL5390.Contig1_NAU-YH		P-loop containing nucleoside triphosphate hydrolase-like protein
		CL5390.Contig2_NAU-YH		P-loop containing nucleoside triphosphate hydrolase-like protein
		Unigene21158_NAU-YH		WD40 domain-containing protein
		Unigene23751_NAU-YH		pentatricopeptide repeat-containing protein
		Unigene28340_NAU-YH		hyaluronan / mRNA binding domain-containing protein
miR158	miR158a	Unigene3597_NAU-YH		RNA-directed DNA polymerase (reverse transcriptase)-related family protein
	miR158b-3p	Unigene3597_NAU-YH		RNA-directed DNA polymerase (reverse transcriptase)-related family protein
miR159	miR159-3p	CL6214.Contig1_NAU-YH	ERH3	ATPase katanin p60
		Unigene3271_NAU-YH		histone H3 acetyltransferase IDM1
		gi|158913797|gb|EX886445.1|EX886445	ACT4	actin 4
		gi|166110329|gb|FD540079.1|FD540079		actin 4
	miR159a	CL5515.Contig2_NAU-YH		U6 snRNA-associated Sm-like protein
		Unigene15387_NAU-YH		transducin/WD40 repeat-like superfamily protein
		Unigene30220_NAU-YH	CAND1	cullin-associated NEDD8-dissociated protein 1
		gi|161578553|gb|EY949798.1|EY949798	MYB101	myb domain protein 101 (TF)
		gi|161567448|gb|EY938664.1|EY938664		myb domain protein 101 (TF)
		gnl|UG|Rsa#S42037487		myb domain protein 101 (TF)
		gi|161516883|gb|EY896930.1|EY896930	MYB65	myb domain protein 65 (TF)
		Unigene3271_NAU-YH		histone H3 acetyltransferase IDM1
		gi|166126224|gb|FD559529.1|FD559529	DUO1	R2R3 myb transcription factor DUO1
		gi|161517437|gb|EY897324.1|EY897324		R2R3 myb transcription factor DUO1
		gi|156157955|gb|EW718101.1|EW718101	SPL	putative transcription factor SPL (TF)
		gnl|UG|Rsa#S41979156		putative transcription factor SPL (TF)
		gi|166152301|gb|FD584389.1|FD584389	UBC17	putative ubiquitin-conjugating enzyme E2 17
		gi|161564047|gb|EY935636.1|EY935636		putative ubiquitin-conjugating enzyme E2 17
		gi|167493635|gb|FD977876.1|FD977876		putative ubiquitin-conjugating enzyme E2 17
		gnl|UG|Rsa#S42034459		putative ubiquitin-conjugating enzyme E2 17
		gnl|UG|Rsa#S42591074		putative ubiquitin-conjugating enzyme E2 17
		gi|161572521|gb|EY943953.1|EY943953	PAS2	very-long-chain (3R)-3-hydroxyacyl-[acyl-carrier protein] dehydratase PASTICCINO 2
		gi|156179417|gb|EW739563.1|EW739563		very-long-chain (3R)-3-hydroxyacyl-[acyl-carrier protein] dehydratase PASTICCINO 2
		gi|158928393|gb|EX902039.1|EX902039		very-long-chain (3R)-3-hydroxyacyl-[acyl-carrier protein] dehydratase PASTICCINO 2
		gi|167428190|gb|FD934852.1|FD934852		very-long-chain (3R)-3-hydroxyacyl-[acyl-carrier protein] dehydratase PASTICCINO 2
		gi|156158544|gb|EW718690.1|EW718690		very-long-chain (3R)-3-hydroxyacyl-[acyl-carrier protein] dehydratase PASTICCINO 2
		gi|156158282|gb|EW718428.1|EW718428		very-long-chain (3R)-3-hydroxyacyl-[acyl-carrier protein] dehydratase PASTICCINO 2
		gi|167475425|gb|FD959117.1|FD959117		very-long-chain (3R)-3-hydroxyacyl-[acyl-carrier protein] dehydratase PASTICCINO 2
		gi|161531949|gb|EY903972.1|EY903972		very-long-chain (3R)-3-hydroxyacyl-[acyl-carrier protein] dehydratase PASTICCINO 2
	miR319a-3p	gi|158943506|gb|EX905192.1|EX905192	TCP24	transcription factor TCP24 (TF)
		gi|166125468|gb|FD558413.1|FD558413		transcription factor TCP24 (TF)
		gi|161541944|gb|EY913753.1|EY913753		transcription factor TCP24 (TF)
		gi|158646067|gb|EX755958.1|EX755958		transcription factor TCP24 (TF)
		Unigene15387_NAU-YH		transducin/WD40 repeat-like superfamily protein
		Unigene3271_NAU-YH		histone H3 acetyltransferase IDM1
		gi|166152301|gb|FD584389.1|FD584389	UBC17	putative ubiquitin-conjugating enzyme E2 17
		gi|167493635|gb|FD977876.1|FD977876		putative ubiquitin-conjugating enzyme E2 17
		gnl|UG|Rsa#S42034459		putative ubiquitin-conjugating enzyme E2 17
		gnl|UG|Rsa#S42591074		putative ubiquitin-conjugating enzyme E2 17
		gi|161564047|gb|EY935636.1|EY935636		putative ubiquitin-conjugating enzyme E2 17
		gi|167438548|gb|FD944412.1|FD944412		mitochondrial import receptor subunit TOM7-1
		gi|158928461|gb|EX901451.1|EX901451		mitochondrial import receptor subunit TOM7-1
		gi|161554354|gb|EY926444.1|EY926444		mitochondrial import receptor subunit TOM7-1
		gi|161553727|gb|EY925721.1|EY925721		mitochondrial import receptor subunit TOM7-1
	miR4414b	gi|167431122|gb|FD936890.1|FD936890	MLO1	MLO-like protein 1
		gnl|UG|Rsa#S43008458		MLO-like protein 1
		CL7104.Contig1_NAU-YH		hypothetical protein
miR160	miR160d-3p	Unigene13876_NAU-YH	VOZ1	vascular plant one zinc finger protein (TF)
		Unigene31262_NAU-YH		hypothetical protein
	miR160b	gi|166145596|gb|FD576484.1|FD576484	ARF16	auxin response factor 16 (TF)
		gi|166119839|gb|FD550653.1|FD550653		auxin response factor 16 (TF)
		gi|154091634|gb|EV524607.1|EV524607		auxin response factor 16 (TF)
		gnl|UG|Rsa#S42581764		auxin response factor 16 (TF)
		gi|158923795|gb|EX896877.1|EX896877	ARF17	auxin response factor 17 (TF)
		Unigene13876_NAU-YH	VOZ1	vascular plant one zinc finger protein (TF)
		Unigene12026_NAU-YH		mitochondrial transcription termination factor family protein
		Unigene31262_NAU-YH		hypothetical protein
	miR162a	Unigene9985_NAU-YH		zinc ion binding/nucleic acid binding/hydrolase
miR164	miR164a	gi|166105238|gb|FD537181.1|FD537181	CUC1	protein CUP-SHAPED COTYLEDON 1 (TF)
		gi|158663918|gb|EX773809.1|EX773809	NAC080	NAC domain containing protein 80 (TF)
		gi|156155515|gb|EW715661.1|EW715661		NAC domain containing protein 100 (TF)
		gi|154255549|gb|EV566600.1|EV566600		NAC domain containing protein 100 (TF)
		gi|332778047|gb|FY442454.1|FY442454	NAC	no apical meristem-domain containing transcriptional regulator (TF)
		gi|166126548|gb|FD558503.1|FD558503		no apical meristem-domain containing transcriptional regulator (TF)
		gi|166122205|gb|FD555746.1|FD555746		signal recognition particle receptor subunit beta
		gi|166120535|gb|FD555879.1|FD555879		signal recognition particle receptor subunit beta
		gi|166096925|gb|FD531463.1|FD531463		signal recognition particle receptor subunit beta
miR166	miR165a	Unigene8382_NAU-YH	LCR69	defensin-like protein 2
		Unigene23846_NAU-YH		S-adenosylmethionine-dependent methyltransferase domain-containing protein
		Unigene5_NAU-YH		argininosuccinate synthase
		Unigene16151_NAU-YH		ATP synthase subunit G protein
		CL7248.Contig1_NAU-YH	FKBP15-2	peptidyl-prolyl cis-trans isomerase FKBP15-2
		Unigene6_NAU-YH		ribosomal protein L18e/L15
		Unigene7_NAU-YH		ribosomal protein L18e/L15
		Unigene8_NAU-YH		ribosomal protein L18e/L15
	miR165a-3p	gi|158637494|gb|EX747385.1|EX747385	GSTU19	glutathione S-transferase TAU 19
	miR166e-3p	Unigene8382_NAU-YH	LCR69	defensin-like protein 2
		Unigene23846_NAU-YH		S-adenosylmethionine-dependent methyltransferase domain-containing protein
		gi|156155920|gb|EW716066.1|EW716066		clathrin interactor EPSIN 3
		gi|166103220|gb|FD534796.1|FD534796		clathrin interactor EPSIN 3
		gi|158644435|gb|EX754326.1|EX754326		clathrin interactor EPSIN 3
		Unigene5_NAU-YH		argininosuccinate synthase
		Unigene16151_NAU-YH		ATP synthase subunit G protein
		CL7248.Contig1_NAU-YH	FKBP15-2	peptidyl-prolyl cis-trans isomerase FKBP15-2
		Unigene6_NAU-YH		ribosomal protein L18e/L15
		Unigene7_NAU-YH		ribosomal protein L18e/L15
		Unigene8_NAU-YH		ribosomal protein L18e/L15
	miR166a	Unigene8382_NAU-YH	LCR69	defensin-like protein 2
		Unigene23846_NAU-YH		S-adenosylmethionine-dependent methyltransferase domain-containing protein
		Unigene5_NAU-YH		argininosuccinate synthase
		Unigene16151_NAU-YH		ATP synthase subunit G protein
		CL7248.Contig1_NAU-YH	FKBP15-2	peptidyl-prolyl cis-trans isomerase FKBP15-2
		Unigene6_NAU-YH		ribosomal protein L18e/L15
		Unigene7_NAU-YH		ribosomal protein L18e/L15
		Unigene8_NAU-YH		ribosomal protein L18e/L15
miR167	miR167f-5p	Unigene3398_NAU-YH		Low temperature and salt responsive protein
		gi|332783910|gb|FY434046.1|FY434046	ARF8	auxin response factor 8 (TF)
		gi|167507187|gb|FD989678.1|FD989678		auxin response factor 8 (TF)
		gi|166118461|gb|FD550766.1|FD550766		auxin response factor 8 (TF)
miR168	miR168a	CL7726.Contig1_NAU-YH		putative transmembrane protein 97
		CL7726.Contig2_NAU-YH		putative transmembrane protein 97
miR169	miR169m	gi|154178160|gb|EV547500.1|EV547500	GAD5	glutamate decarboxylase 5
		gi|154172271|gb|EV543544.1|EV543544		glutamate decarboxylase 5
		gi|158640336|gb|EX750227.1|EX750227	NF-YA2	nuclear transcription factor Y subunit A-2 (TF)
miR171	miR171a	Unigene471_NAU-YH		PIF / Ping-Pong transposas
	miR171b-3p	Unigene471_NAU-YH		PIF / Ping-Pong transposase
miR172	miR172e-3p	gi|161573495|gb|EY945322.1|EY945322		nucleolar protein gar2-like protein
		gnl|UG|Rsa#S42044145		nucleolar protein gar2-like protein
	miR172c	gi|166139427|gb|FD572123.1|FD572123	AP2	Floral homeotic protein APETALA 2 (TF)
		gi|161534813|gb|EY906836.1|EY906836		Floral homeotic protein APETALA 2 (TF)
		CL5916.Contig2_NAU-YH	ILR1	IAA-amino acid hydrolase ILR1
		gi|156159433|gb|EW719579.1|EW719579	SCL30A	AP2-like ethylene-responsive transcription factor SNZ (TF)
		gi|158651892|gb|EX761783.1|EX761783	SNZ	SC35-like splicing factor 33 (TF)
		gi|156176299|gb|EW736445.1|EW736445	SR33	SC35-like splicing factor 33 (TF)
		gnl|UG|Rsa#S41997500		SC35-like splicing factor 33 (TF)
		gi|332778718|gb|FY435119.1|FY435119	TFIIIA	transcription factor IIIA (TF)
		gi|156172404|gb|EW732550.1|EW732550	TOE2	AP2-like ethylene-responsive transcription factor TOE2 (TF)
		gi|156155456|gb|EW715602.1|EW715602	TPS8	putative alpha,alpha-trehalose-phosphate synthase [UDP-forming] 8
		gi|167506103|gb|FD986449.1|FD986449		putative alpha,alpha-trehalose-phosphate synthase [UDP-forming] 8
		gi|161544237|gb|EY916194.1|EY916194		putative alpha,alpha-trehalose-phosphate synthase [UDP-forming] 8
		gi|154093814|gb|EV526787.1|EV526787		putative alpha,alpha-trehalose-phosphate synthase [UDP-forming] 8
		gi|161548955|gb|EY919719.1|EY919719		hypothetical protein
miR390	miR390a	Unigene32936_NAU-YH		putative FBD-associated F-box protein
	miR390a-3p	Unigene32936_NAU-YH		putative FBD-associated F-box protein
		gi|166116552|gb|FD548707.1|FD548707		protein kinase family protein
miR391	miR391	Unigene24027_NAU-YH		polynucleotide adenylyltransferase domain and RNA recognition motif-containing protein
miR394	miR394a	CL7520.Contig2_NAU-YH		ankyrin repeat-containing protein
		CL3904.Contig3_NAU-YH		mitochondrial substrate carrier family protein
		gi|161558285|gb|EY930243.1|EY930243		protein LEAF CURLING RESPONSIVENESS
		gi|332775401|gb|FY434719.1|FY434719		putative methyltransferase PMT10
		CL3904.Contig1_NAU-YH		mitochondrial substrate carrier family protein
		CL3904.Contig2_NAU-YH		mitochondrial substrate carrier family protein
		CL1196.Contig4_NAU-YH		peroxisomal nicotinamide adenine dinucleotide carrier
		gi|161514781|gb|EY894828.1|EY894828	PRA1.C	PRA1 family protein C
	miR394b-3p	Unigene16958_NAU-YH	PMS1	DNA mismatch repair protein PMS1
		Unigene1059_NAU-YH	RAB1A	ras-related protein RABD2b
miR395	miR395a	CL12616.Contig2_NAU-YH	RAB6A	Ras-related protein RABH1B
		gi|158941275|gb|EX903518.1|EX903518	APS1	ATP sulfurylase 1
		gi|332785564|gb|FY444096.1|FY444096		ATP sulfurylase 1
		gi|332784574|gb|FY449933.1|FY449933		ATP sulfurylase 1
		gi|154167971|gb|EV539245.1|EV539245		ATP sulfurylase 1
		gi|332795393|gb|FY449298.1|FY449298		ATP sulfurylase 1
		gi|332793269|gb|FY448599.1|FY448599		ATP sulfurylase 1
		gi|332782886|gb|FY444103.1|FY444103		ATP sulfurylase 1
		gi|332777396|gb|FY437914.1|FY437914		ATP sulfurylase 1
		gi|332789280|gb|FY441630.1|FY441630	APS4	sulfate adenylyltransferase
		gi|332785372|gb|FY443904.1|FY443904		sulfate adenylyltransferase
		gi|332782802|gb|FY443821.1|FY443821		sulfate adenylyltransferase
		gi|332788263|gb|FY445587.1|FY445587		sulfate adenylyltransferase
		gi|332786409|gb|FY444933.1|FY444933		sulfate adenylyltransferase
		gi|332778400|gb|FY442807.1|FY442807		sulfate adenylyltransferase
		gi|332778392|gb|FY442799.1|FY442799		sulfate adenylyltransferase
		gi|161560922|gb|EY933376.1|EY933376		sulfate adenylyltransferase
		gi|161543900|gb|EY916371.1|EY916371		sulfate adenylyltransferase
	miR395b	CL12616.Contig2_NAU-YH	RAB6A	Ras-related protein RABH1B
		gi|332789280|gb|FY441630.1|FY441630	APS4	sulfate adenylyltransferase
		gi|332788263|gb|FY445587.1|FY445587		sulfate adenylyltransferase
		gi|332786409|gb|FY444933.1|FY444933	APS5	sulfate adenylyltransferase
		gi|332785372|gb|FY443904.1|FY443904	APS6	sulfate adenylyltransferase
		gi|332782802|gb|FY443821.1|FY443821	APS4	sulfate adenylyltransferase
		gi|332778400|gb|FY442807.1|FY442807		sulfate adenylyltransferase
		gi|332778392|gb|FY442799.1|FY442799		sulfate adenylyltransferase
		gi|161560922|gb|EY933376.1|EY933376		sulfate adenylyltransferase
		gi|161543900|gb|EY916371.1|EY916371		sulfate adenylyltransferase
miR396	miR396a	gi|156173338|gb|EW733484.1|EW733484	ACHT5	atypical CYS HIS rich thioredoxin 5
		gi|332778539|gb|FY442946.1|FY442946		atypical CYS HIS rich thioredoxin 5
		gi|167433864|gb|FD941766.1|FD941766		atypical CYS HIS rich thioredoxin 5
		gi|166133466|gb|FD563793.1|FD563793		atypical CYS HIS rich thioredoxin 5
		gi|156153258|gb|EW713404.1|EW713404		atypical CYS HIS rich thioredoxin 5
		gi|156153257|gb|EW713403.1|EW713403		atypical CYS HIS rich thioredoxin 5
		gi|167485135|gb|FD971887.1|FD971887		atypical CYS HIS rich thioredoxin 5
		gi|166124531|gb|FD555982.1|FD555982		atypical CYS HIS rich thioredoxin 5
		gi|166119794|gb|FD551358.1|FD551358		atypical CYS HIS rich thioredoxin 5
		gi|166109373|gb|FD541643.1|FD541643		atypical CYS HIS rich thioredoxin 5
		gi|161536718|gb|EY908741.1|EY908741		atypical CYS HIS rich thioredoxin 5
		gi|158661750|gb|EX771641.1|EX771641		atypical CYS HIS rich thioredoxin 5
		gi|154181369|gb|EV550709.1|EV550709		atypical CYS HIS rich thioredoxin 5
		gi|154164951|gb|EV536225.1|EV536225		atypical CYS HIS rich thioredoxin 5
		gi|154164026|gb|EV535300.1|EV535300		atypical CYS HIS rich thioredoxin 5
		gi|154095389|gb|EV528362.1|EV528362		atypical CYS HIS rich thioredoxin 5
		gi|154091637|gb|EV524610.1|EV524610		atypical CYS HIS rich thioredoxin 5
		gi|158651703|gb|EX761594.1|EX761594	MGD1	Monogalactosyldiacylglycerol synthase 1
		gi|154172409|gb|EV543682.1|EV543682		Monogalactosyldiacylglycerol synthase 1
		gi|156173816|gb|EW733962.1|EW733962	bHLH74	transcription factor bHLH74 (TF)
		gi|161535191|gb|EY907316.1|EY907316		transcription factor bHLH74 (TF)
		CL610.Contig2_NAU-YH		L-type lectin-domain containing receptor kinase I.9
		CL2240.Contig1_NAU-YH		Glycosyl hydrolase family 38 protein
		Unigene26025_NAU-YH		RabGAP/TBC domain-containing protein
miR397	miR397a	gi|332787028|gb|FY452752.1|FY452752	LAC11	laccase 11
		gi|167503455|gb|FD987950.1|FD987950		laccase 11
		gi|167504229|gb|FD989705.1|FD989705	LAC17	laccase 17
		gi|154095512|gb|EV528485.1|EV528485		laccase 17
		gi|332779722|gb|FY438692.1|FY438692	LAC2	laccase 2
		Unigene4183_NAU-YH	LECRKA4.3	Lectin-domain containing receptor kinase A4.3
		gi|167502426|gb|FD984419.1|FD984419		MATH domain-containing protein
		gi|166120433|gb|FD553422.1|FD553422		MATH domain-containing protein
		gi|161548885|gb|EY920039.1|EY920039		MATH domain-containing protein
		CL10788.Contig2_NAU-YH		hypothetical protein
miR398	miR398b-5p	CL7104.Contig1_NAU-YH		hypothetical protein
		CL7104.Contig1_NAU-YH		hypothetical protein
miR403	miR403	gi|156166210|gb|EW726356.1|EW726356	AGO2	argonaute 2
		gi|158639483|gb|EX749374.1|EX749374		argonaute 2
		gnl|UG|Rsa#S41987411		argonaute 2
		gi|156160397|gb|EW720543.1|EW720543		saposin B domain-containing protein
		Unigene36456_NAU-YH		hypothetical protein
miR408	miR408-5p	Unigene17736_NAU-YH	LACS9	long chain acyl-CoA synthetase 9
		gi|154183251|gb|EV552591.1|EV552591		peptide chain release factor 1
miR482	miR482c	Unigene13919_NAU-YH	ADT6	arogenate dehydratase 6
		Unigene34815_NAU-YH		hypothetical protein
		gi|167447264|gb|FD952843.1|FD952843	CYP721A1	cytochrome P450, family 721, subfamily A, polypeptide 1
		gi|161565036|gb|EY936141.1|EY936141		cytochrome P450, family 721, subfamily A, polypeptide 1
		gi|156159906|gb|EW720052.1|EW720052		cytochrome P450, family 721, subfamily A, polypeptide 1
		gnl|UG|Rsa#S41981107		cytochrome P450, family 721, subfamily A, polypeptide 1
		gi|158644478|gb|EX754369.1|EX754369		hypothetical protein
miR482	miR482a-5p	gi|161547687|gb|EY920246.1|EY920246		unknown
		Unigene8430_NAU-YH		unknown
		Unigene35680_NAU-YH		unknown
	miR482c-5p	gi|167500697|gb|FD982990.1|FD982990		putative receptor-like protein kinase
miR535	miR535b	gi|167431902|gb|FD940565.1|FD940565	VOZ1	vascular plant one zinc finger protein (TF)
		gi|161546196|gb|EY918419.1|EY918419		Succinyl-CoA ligase [GDP-forming] subunit beta
miR824	miR824-3p	Unigene2018_NAU-YH		ribosomal protein S18
		CL2374.Contig1_NAU-YH		hypothetical protein
miR824	miR824	gi|167431616|gb|FD940159.1|FD940159		hypothetical protein
		gi|167429187|gb|FD937484.1|FD937484		NEDD8-specific protease 1
		gi|166134827|gb|FD567298.1|FD567298		NEDD8-specific protease 1
		gi|158915255|gb|EX888824.1|EX888824		hypothetical protein
		gi|167506277|gb|FD988513.1|FD988513		hypothetical protein
		gi|167478380|gb|FD963815.1|FD963815		hypothetical protein
		gi|166127584|gb|FD556479.1|FD556479		hypothetical protein
		gi|161549394|gb|EY921283.1|EY921283		hypothetical protein
		gi|158637927|gb|EX747818.1|EX747818		hypothetical protein
		gnl|UG|Rsa#S43011727		hypothetical protein
		CL2374.Contig1_NAU-YH		hypothetical protein
miR827	miR827a	gi|161551493|gb|EY923470.1|EY923470	NLA	E3 ubiquitin-protein ligase BAH1
miR2111	miR2111a-5p	gi|158924169|gb|EX897030.1|EX897030		Sec14p-like phosphatidylinositol transfer protein patellin-4
		gi|158922859|gb|EX895387.1|EX895387		Sec14p-like phosphatidylinositol transfer protein patellin-4
		gi|154092085|gb|EV525058.1|EV525058	PRF5	profilin 5
		gi|156156407|gb|EW716553.1|EW716553		MIR2111-5p target protein
		gi|167503396|gb|FD987291.1|FD987291		MIR2111-5p target protein
		gi|161542248|gb|EY914161.1|EY914161		MIR2111-5p target protein
		gi|161517177|gb|EY897120.1|EY897120		MIR2111-5p target protein
		gi|154183164|gb|EV552504.1|EV552504		MIR2111-5p target protein
		CL3814.Contig1_NAU-YH	KAS_I	beta-ketoacyl-[acyl carrier protein] synthase I
		CL3814.Contig2_NAU-YH		beta-ketoacyl-[acyl carrier protein] synthase I
		CL3814.Contig3_NAU-YH		beta-ketoacyl-[acyl carrier protein] synthase I
miR2118	miR1869	gi|156169901|gb|EW730047.1|EW730047		unknown
		gi|332795414|gb|FY449319.1|FY449319		unknown
		gi|332786369|gb|FY441897.1|FY441897		unknown
		gi|332782584|gb|FY443603.1|FY443603		unknown
		gi|332781796|gb|FY437465.1|FY437465		unknown
		gi|332781787|gb|FY437456.1|FY437456		unknown
		gi|332781366|gb|FY435861.1|FY435861		unknown
		gi|332779863|gb|FY438835.1|FY438835		unknown
		gi|332778007|gb|FY442414.1|FY442414		unknown
		gi|332776956|gb|FY436478.1|FY436478		unknown
		gi|332776287|gb|FY428371.1|FY428371		unknown
		gi|332776156|gb|FY428240.1|FY428240		unknown
		gi|332776034|gb|FY428118.1|FY428118		unknown
		gi|332775175|gb|FY433697.1|FY433697		unknown
		gi|332775173|gb|FY433695.1|FY433695		unknown
		gi|332774391|gb|FY432038.1|FY432038		unknown
		gi|332773120|gb|FY433303.1|FY433303		unknown
		gi|332772626|gb|FY439530.1|FY439530		unknown
		gi|332771805|gb|FY431227.1|FY431227		unknown
		gi|332770851|gb|FY429126.1|FY429126		unknown
		gi|332770835|gb|FY429110.1|FY429110		unknown
		gi|332770787|gb|FY432960.1|FY432960		unknown
		gi|332770522|gb|FY430542.1|FY430542		unknown
		gi|332770510|gb|FY430530.1|FY430530		unknown
		gi|332770446|gb|FY430466.1|FY430466		unknown
		gi|332770410|gb|FY430430.1|FY430430		unknown
		gi|332769792|gb|FY429884.1|FY429884		unknown
		gi|332769174|gb|FY432410.1|FY432410		unknown
		gi|332769153|gb|FY432389.1|FY432389		unknown
		gi|332768954|gb|FY430814.1|FY430814		unknown
		gi|161540987|gb|EY912691.1|EY912691		unknown
	miR2118-5p	CL7104.Contig1_NAU-YH		hypothetical protein
Non-conserved miRNAs
miR400	miR400	Unigene29282_NAU-YH		RabGAP/TBC domain-containing protein
		Unigene37088_NAU-YH		pentatricopeptide repeat-containing protein
		gi|167486399|gb|FD971234.1|FD971234	EMB2745	pentatricopeptide repeat-containing protein EMB2745
miR774	miR774b-5p	gi|166136582|gb|FD569183.1|FD569183	ORP1C	OSBP(oxysterol binding protein)-related protein 1C
		gi|154170115|gb|EV541389.1|EV541389	PRF4	profilin 4
		gi|167437514|gb|FD942199.1|FD942199	SPL3	squamosa promoter-binding-like protein 3 (TF)
		gi|167500880|gb|FD984223.1|FD984223		squamosa promoter-binding-like protein 3 (TF)
		gi|166139116|gb|FD570537.1|FD570537		PPPDE putative thiol peptidase family protein
		gi|161566059|gb|EY937363.1|EY937363		O-acyltransferase (WSD1-like) family protein
		gi|156163465|gb|EW723611.1|EW723611		PPPDE putative thiol peptidase family protein
		gi|167433947|gb|FD938594.1|FD938594		histone H2B
		gi|166100372|gb|FD532393.1|FD532393		hypothetical protein
		gi|154255923|gb|EV566972.1|EV566972		hypothetical protein
		CL7082.Contig2_NAU-YH		AAA-type ATPase family protein
		CL3725.Contig1_NAU-YH		extradiol ring-cleavage dioxygenase
miR812	miR812g	gi|167494625|gb|FD976269.1|FD976269		Bax inhibitor-1 like protein
		gi|158919750|gb|EX892458.1|EX892458		bifunctional inhibitor/lipid-transfer protein/seed storage 2S albumin-like protein
		gi|166123693|gb|FD553056.1|FD553056		bifunctional inhibitor/lipid-transfer protein/seed storage 2S albumin-like protein
		gnl|UG|Rsa#S42006970		bifunctional inhibitor/lipid-transfer protein/seed storage 2S albumin-like protein
miR825	miR825-5p	gi|166148496|gb|FD578260.1|FD578260		unknown
		gi|154091783|gb|EV524756.1|EV524756		unknown
		gnl|UG|Rsa#S42583770		unknown
		CL10379.Contig2_NAU-YH		unknown
		Unigene33805_NAU-YH		unknown
miR831	miR831-5p	Unigene34607_NAU-YH		40S ribosomal protein S14-2
miR845	miR845a-3p	gi|161542499|gb|EY914292.1|EY914292	PRPL11	plastid ribosomal protein l11
		gi|161542499|gb|EY914292.1|EY914292		plastid ribosomal protein l11
		Unigene23870_NAU-YH		RNA-binding KH domain-containing protein
		Unigene23870_NAU-YH		RNA-binding KH domain-containing protein
		gi|167480992|gb|FD964119.1|FD964119		putative protein phosphatase 2C 65
		gi|167480992|gb|FD964119.1|FD964119		putative protein phosphatase 2C 65
		gi|332794365|gb|FY454021.1|FY454021		hypothetical protein
		gi|332794365|gb|FY454021.1|FY454021		hypothetical protein
miR845	miR845d	gi|332794583|gb|FY451256.1|FY451256	CML41	putative calcium-binding protein CML41
		gi|332790483|gb|FY454548.1|FY454548		putative calcium-binding protein CML41
		gi|332789711|gb|FY447618.1|FY447618		putative calcium-binding protein CML41
		gi|161542499|gb|EY914292.1|EY914292	PRPL11	plastid ribosomal protein l11
		Unigene17357_NAU-YH	TOE2	AP2-like ethylene-responsive transcription factor TOE2 (TF)
		gi|167480992|gb|FD964119.1|FD964119		putative protein phosphatase 2C 65
		gi|332794365|gb|FY454021.1|FY454021		hypothetical protein
		gi|166119868|gb|FD551732.1|FD551732		hypothetical protein
		gi|161538087|gb|EY910499.1|EY910499		hypothetical protein
		Unigene17358_NAU-YH		DWD motif protein
		Unigene17359_NAU-YH		DWD motif protein
		Unigene23870_NAU-YH		RNA-binding KH domain-containing protein
miR858	miR858-3p	Unigene153_NAU-YH		Rossmann-fold NAD(P)-binding domain-containing protein
		Unigene30796_NAU-YH	XTH16	xyloglucan endotransglucosylase/hydrolase protein 16
miR858	miR858a	Unigene36748_NAU-YH	PGP11	P-glycoprotein 11
		gi|167449660|gb|FD957415.1|FD957415	MYB13	myb domain protein 13 (TF)
		gi|166115429|gb|FD549774.1|FD549774		myb domain protein 13 (TF)
		gi|166136934|gb|FD568905.1|FD568905	MYB3	transcription factor MYB3 (TF)
		gi|158923816|gb|EX897138.1|EX897138		transcription factor MYB3 (TF)
		gi|158922346|gb|EX894769.1|EX894769		transcription factor MYB3 (TF)
		gi|158916126|gb|EX889134.1|EX889134		transcription factor MYB3 (TF)
		gi|167496626|gb|FD979146.1|FD979146		transcription factor MYB3 (TF)
		gi|167495784|gb|FD981193.1|FD981193		transcription factor MYB3 (TF)
		gi|167485093|gb|FD971845.1|FD971845		transcription factor MYB3 (TF)
		gi|161551350|gb|EY922997.1|EY922997		transcription factor MYB3 (TF)
		gi|161536431|gb|EY908454.1|EY908454		transcription factor MYB3 (TF)
		gi|154180667|gb|EV550007.1|EV550007		transcription factor MYB3 (TF)
		gi|156173969|gb|EW734115.1|EW734115		armadillo/beta-catenin-like repeat-containing protein
		gi|158921637|gb|EX894585.1|EX894585	MYB101	myb domain protein 101 (TF)
		gi|166128168|gb|FD557303.1|FD557303		myb domain protein 101 (TF)
		gi|166127950|gb|FD556845.1|FD556845		myb domain protein 101 (TF)
		gi|166114522|gb|FD549677.1|FD549677		myb domain protein 101 (TF)
		gi|166110419|gb|FD543184.1|FD543184		myb domain protein 101 (TF)
		gi|167496007|gb|FD978152.1|FD978152	MYB12	transcription factor MYB12 (TF)
		gi|161518192|gb|EY898135.1|EY898135		transcription factor MYB12 (TF)
		gi|158921759|gb|EX894677.1|EX894677	MYB10	myb domain protein 10 (TF)
		gi|167505309|gb|FD989105.1|FD989105		myb domain protein 10 (TF)
		gi|167505145|gb|FD987411.1|FD987411		myb domain protein 10 (TF)
		gi|154183195|gb|EV552535.1|EV552535		myb domain protein 10 (TF)
		gi|166136580|gb|FD569181.1|FD569181	MYB305	myb domain protein 305 (TF)
		gi|158925031|gb|EX898132.1|EX898132		myb domain protein 305 (TF)
		gi|166129263|gb|FD563198.1|FD563198		myb domain protein 305 (TF)
		gnl|UG|Rsa#S42566154		myb domain protein 305 (TF)
		Unigene19461_NAU-YH	ATM	serine/threonine-protein kinase ATM
		gi|167491192|gb|FD972457.1|FD972457	MYB17	LATE MERISTEM IDENTITY2 (TF)
		gi|161535420|gb|EY907545.1|EY907545		LATE MERISTEM IDENTITY2 (TF)
		gi|332794818|gb|FY451891.1|FY451891	MYB74	myb domain protein 74 (TF)
		gi|332769786|gb|FY429878.1|FY429878		myb domain protein 74 (TF)
		gi|158915530|gb|EX888199.1|EX888199	MYB102	R2R3 family MYB transcription factor (TF)
		gi|167478516|gb|FD963531.1|FD963531		R2R3 family MYB transcription factor (TF)
		gi|161576974|gb|EY948278.1|EY948278	MYB111	myb domain protein 111 (TF)
		gi|158915748|gb|EX888657.1|EX888657		myb domain protein 111 (TF)
		gi|154258371|gb|EV569392.1|EV569392		myb domain protein 111 (TF)
		gi|154255225|gb|EV566276.1|EV566276		myb domain protein 111 (TF)
		gi|154181900|gb|EV551240.1|EV551240		myb domain protein 111 (TF)
		CL505.Contig1_NAU-YH	XRCC2	DNA repair protein XRCC2-like protein
miR859	miR859	gi|161555923|gb|EY927742.1|EY927742		unknown
		gi|161539390|gb|EY911320.1|EY911320		unknown
		gi|158657471|gb|EX767362.1|EX767362		unknown
		gnl|UG|Rsa#S42026565		unknown
miR862	miR862-3p	Unigene34391_NAU-YH		unknown
miR1310	miR1310	CL5364.Contig1_NAU-YH	G6PD2	glucose-6-phosphate dehydrogenase 2
		gi|332790200|gb|FY454265.1|FY454265		hypothetical protein
		gi|332783176|gb|FY440484.1|FY440484		hypothetical protein
		gi|332782073|gb|FY438140.1|FY438140		hypothetical protein
		gi|332778491|gb|FY442898.1|FY442898		hypothetical protein
		gi|332777920|gb|FY442327.1|FY442327		hypothetical protein
		gi|332773075|gb|FY433258.1|FY433258		hypothetical protein
		gi|332772683|gb|FY439587.1|FY439587		hypothetical protein
		gi|332771053|gb|FY429328.1|FY429328		hypothetical protein
		gi|332770613|gb|FY432786.1|FY432786		hypothetical protein
		gi|332770433|gb|FY430453.1|FY430453		hypothetical protein
miR1510	miR1510a-3p	gi|161532925|gb|EY904948.1|EY904948		Peroxidase family protein
		gi|332787788|gb|FY446461.1|FY446461	PRXCA	peroxidase 33
		gi|166100223|gb|FD532316.1|FD532316		peroxidase 33
		gi|156166056|gb|EW726202.1|EW726202	PRXCB	peroxidase 34
		gi|332793064|gb|FY447997.1|FY447997		peroxidase 34
		gi|332789539|gb|FY446652.1|FY446652		peroxidase 34
		gi|332781856|gb|FY437923.1|FY437923		peroxidase 34
		gi|332775165|gb|FY433687.1|FY433687		peroxidase 34
		gi|167434449|gb|FD940416.1|FD940416		peroxidase 34
		gi|166130269|gb|FD564661.1|FD564661		peroxidase 34
		gi|166119169|gb|FD551594.1|FD551594		peroxidase 34
		gi|154093497|gb|EV526470.1|EV526470		peroxidase 34
		gi|154093487|gb|EV526460.1|EV526460		peroxidase 34
	miR1510b-3p	gi|332781852|gb|FY437521.1|FY437521		unknown
		gi|332776177|gb|FY428261.1|FY428261		unknown
		gi|154260774|gb|EV571763.1|EV571763		unknown
		Unigene1603_NAU-YH		unknown
miR1511	miR1511-3p	gi|161542499|gb|EY914292.1|EY914292	PRPL11	plastid ribosomal protein l11
miR1520	miR1520g	CL7104.Contig1_NAU-YH		hypothetical protein
miR1885	miR1885b	CL10044.Contig1_NAU-YH	PBG1	20S proteasome beta subunit G1
		CL10794.Contig1_NAU-YH	GPAT5	glycerol-3-phosphate acyltransferase 5
		CL10794.Contig2_NAU-YH		glycerol-3-phosphate acyltransferase 5
		gi|154176586|gb|EV545927.1|EV545927		TIR-NBS-LRR class disease resistance protein
miR3630	miR3630-3p	gi|166143481|gb|FD576192.1|FD576192		unknown
		gi|161555939|gb|EY927758.1|EY927758		unknown
		gnl|UG|Rsa#S42026581		unknown
		CL11228.Contig1_NAU-YH		unknown
		CL11228.Contig2_NAU-YH		unknown
	miR3630-5p	gi|166121711|gb|FD552612.1|FD552612		unknown
		gnl|UG|Rsa#S42026581		unknown
		Unigene36631_NAU-YH		unknown
miR4378	miR4378a	gi|156159355|gb|EW719501.1|EW719501		unknown
		gnl|UG|Rsa#S41980556		unknown
miR5654	miR5654a	gi|313133822|gb|HS106931.1|HS106931	INV-E	alkaline/neutral invertase
		gi|158941176|gb|EX903532.1|EX903532		pentatricopeptide repeat-containing protein
		gi|158925970|gb|EX898424.1|EX898424		pentatricopeptide repeat-containing protein
miR5763	miR5763a	gi|156169783|gb|EW729929.1|EW729929		RNA-binding KH domain-containing protein
		gi|167493417|gb|FD974493.1|FD974493		RNA-binding KH domain-containing protein
		gi|158667526|gb|EX777417.1|EX777417		RNA-binding KH domain-containing protein
		gi|154096909|gb|EV529882.1|EV529882		RNA-binding KH domain-containing protein
		gi|167504121|gb|FD989357.1|FD989357		Cyclopropane-fatty-acyl-phospholipid synthase
		gi|166136716|gb|FD568372.1|FD568372	PP2-A14	F-box protein PP2-A14
miR5774	miR5774a	gi|332780810|gb|FY444386.1|FY444386		protein IRREGULAR XYLEM 15
miR6164	miR6164a	gi|332789072|gb|FY441536.1|FY441536		putative protein kinase
		Unigene35233_NAU-YH		40S ribosomal protein S17-2
		gi|167452274|gb|FD956564.1|FD956564	VMA10	V-type proton ATPase subunit G1
		gi|161574683|gb|EY945923.1|EY945923		V-type proton ATPase subunit G1
		gi|156166422|gb|EW726568.1|EW726568		V-type proton ATPase subunit G1
		gi|158917420|gb|EX889659.1|EX889659		V-type proton ATPase subunit G1
		gi|156155524|gb|EW715670.1|EW715670		V-type proton ATPase subunit G1
		gi|161550356|gb|EY921845.1|EY921845		V-type proton ATPase subunit G1
		gi|158662731|gb|EX772622.1|EX772622		V-type proton ATPase subunit G1
		gi|158661259|gb|EX771150.1|EX771150		V-type proton ATPase subunit G1
		gi|166146721|gb|FD578765.1|FD578765		hypothetical protein
		gi|332783199|gb|FY440507.1|FY440507		hypothetical protein
miR7504	miR7504a	Unigene29144_NAU-YH		hypothetical protein
miR7510	miR7510b	CL8898.Contig2_NAU-YH		hypothetical protein
miR7532	miR7532a	gi|158944906|gb|EX906456.1|EX906456	CLE41	protein CLAVATA3/ESR-related 41
		gi|161563301|gb|EY935049.1|EY935049		protein CLAVATA3/ESR-related 41
		gi|167429022|gb|FD934289.1|FD934289		protein CLAVATA3/ESR-related 41
		gi|161540973|gb|EY912677.1|EY912677		protein CLAVATA3/ESR-related 41
		CL7104.Contig1_NAU-YH		hypothetical protein
miR8005	miR8005a	Unigene14250_NAU-YH	EFE	1-aminocyclopropane-1-carboxylate oxidase
		Unigene1237_NAU-YH		appr-1-p processing enzyme family protein
		CL5859.Contig1_NAU-YH		saposin B domain-containing protein
		Unigene14764_NAU-YH	EXPA9	expansin A9
		Unigene17564_NAU-YH		esterase/lipase/thioesterase family protein
miR8041	miR8041a-3p	Unigene12380_NAU-YH		Regulator of Vps4
		CL1581.Contig1_NAU-YH	SMXL	protein SMAX1-LIKE 3
		gi|332773156|gb|FY433339.1|FY433339	PIL6	transcription factor PIF5 (TF)
		gi|158920425|gb|EX893576.1|EX893576		transcription factor PIF5 (TF)
		gi|154171863|gb|EV543137.1|EV543137		transcription factor PIF5 (TF)
		gi|154168947|gb|EV540221.1|EV540221		transcription factor PIF5 (TF)
		gnl|UG|Rsa#S42008088		transcription factor PIF5 (TF)
Novel miRNAs
rsa-nmiR1	rsa-nmiR1a-5p	CL10794.Contig1_NAU-YH	GPAT5	glycerol-3-phosphate acyltransferase 5
		CL10794.Contig2_NAU-YH		glycerol-3-phosphate acyltransferase 5
		CL1289.Contig1_NAU-YH		protein kinase family protein
		CL1289.Contig2_NAU-YH		octicosapeptide/Phox/Bem1p domain-containing protein kinase
		CL2440.Contig1_NAU-YH		putative receptor-like protein kinase
		CL2440.Contig2_NAU-YH		putative receptor-like protein kinase
		CL7978.Contig2_NAU-YH		hypothetical protein
	rsa-nmiR1b-3p	CL10794.Contig1_NAU-YH	GPAT5	glycerol-3-phosphate acyltransferase 5
		CL10794.Contig2_NAU-YH		glycerol-3-phosphate acyltransferase 5
rsa-nmiR4	rsa-nmiR4-3p	CL4756.Contig1_NAU-YH	CAM7	calmodulin 7
		CL4756.Contig2_NAU-YH		calmodulin 7
rsa-nmiR6	rsa-nmiR6a-3p	CL12576.Contig1_NAU-YH		hypothetical protein
		Unigene26496_NAU-YH		protein phosphatase 2A regulatory B subunit
rsa-nmiR7	rsa-nmiR7-5p	gi|166141909|gb|FD573405.1|FD573405		NADH dehydrogenase [ubiquinone] 1 alpha subcomplex 1
rsa-nmiR13	rsa-nmiR13-3p	gi|166135235|gb|FD567106.1|FD567106	ACHT1	atypical CYS HIS rich thioredoxin 1
		gi|154097579|gb|EV530552.1|EV530552		atypical CYS HIS rich thioredoxin 1
		gnl|UG|Rsa#S42570596		atypical CYS HIS rich thioredoxin 1
		gi|167502604|gb|FD985437.1|FD985437	ERS2	ethylene response sensor 2
		CL11546.Contig1_NAU-YH		SNARE associated Golgi family protein
		CL11546.Contig2_NAU-YH		SNARE associated Golgi family protein
rsa-nmiR40	rsa-nmiR40-3p	gi|166144957|gb|FD576815.1|FD576815	ARPN	plantacyanin
		gi|158942025|gb|EX904357.1|EX904357		plantacyanin
		gi|158941831|gb|EX904163.1|EX904163		plantacyanin
		gi|166139497|gb|FD570018.1|FD570018		plantacyanin
		gi|332778441|gb|FY442848.1|FY442848		plantacyanin
		gi|167433417|gb|FD939399.1|FD939399		plantacyanin
		gi|167432683|gb|FD937836.1|FD937836		plantacyanin
		gi|161561313|gb|EY933243.1|EY933243		plantacyanin
		gi|167497750|gb|FD978215.1|FD978215		plantacyanin
		gi|167496826|gb|FD982226.1|FD982226		plantacyanin
		gi|166104334|gb|FD533837.1|FD533837		plantacyanin
		gi|161553627|gb|EY925601.1|EY925601		plantacyanin
		gi|161518986|gb|EY899080.1|EY899080		plantacyanin
		gi|158663561|gb|EX773452.1|EX773452		plantacyanin
		gnl|UG|Rsa#S42018675		plantacyanin
		gi|154183251|gb|EV552591.1|EV552591		peptide chain release factor 1
		Unigene33152_NAU-YH		PPR repeat domain-containing protein
rsa-nmiR61	rsa-nmiR61-5p	CL7248.Contig1_NAU-YH	FKBP15-2	FK506- and rapamycin-binding protein 15-2
rsa-nmiR62	rsa-nmiR62-3p	gi|332780007|gb|FY439983.1|FY439983	CAT6	cationic amino acid transporter 6
rsa-nmiR63	rsa-nmiR63c-5p	Unigene9985_NAU-YH		zinc ion binding/nucleic acid binding/hydrolase
rsa-nmiR82	rsa-nmiR82-5p	gi|158947494|gb|EX909770.1|EX909770	AGO2	Argonaute family protein
		gi|156170384|gb|EW730530.1|EW730530		Argonaute family protein
		gi|161538411|gb|EY910031.1|EY910031		Argonaute family protein
		gnl|UG|Rsa#S42024282		Argonaute family protein
		Unigene36456_NAU-YH		hypothetical protein
*TF:Transcription factor
