# Supplementary material for: Transcriptome profiling of root microRNAs reveals novel insights into taproot thickening in radish (Raphanus sativus L.)
Source: BMC Plant Biol. 2015 Feb 3;15:30. doi: 10.1186/s12870-015-0427-3 (PMC4341240; doi:10.1186/s12870-015-0427-3)
Supplement: Additional file 10: — Significant GO terms for differentially expressed miRNA target genes. [file 12870_2015_427_MOESM10_ESM.xlsx]

## Sheet: Sheet1
Additional file 10. Significant GO terms for differentially expressed miRNA target genes.
Ontology Type	Level	GO Term ID	GO Term	count	Graph Score	Parents GO Term ID	Parents GO Term	Sequences
biological_process	2	GO:0009987	cellular process	221	106.18	GO:0008150	biological_process	Unigene3271_NAU-YH, Unigene16958_NAU-YH, CL2240.Contig1_NAU-YH, gi|161551493|gb|EY923470.1|EY923470, gi|166145596|gb|FD576484.1|FD576484, gi|166119839|gb|FD550653.1|FD550653, gi|154091634|gb|EV524607.1|EV524607, gi|161572521|gb|EY943953.1|EY943953, gi|156179417|gb|EW739563.1|EW739563, gi|158928393|gb|EX902039.1|EX902039, gi|167428190|gb|FD934852.1|FD934852, gi|156158544|gb|EW718690.1|EW718690, gi…
biological_process	2	GO:0008152	metabolic process	208	165.94	GO:0008150	biological_process	gi|161551493|gb|EY923470.1|EY923470, gi|167433947|gb|FD938594.1|FD938594, gi|158651703|gb|EX761594.1|EX761594, gi|154172409|gb|EV543682.1|EV543682, gi|161542499|gb|EY914292.1|EY914292, CL2374.Contig1_NAU-YH, Unigene13876_NAU-YH, gi|156159433|gb|EW719579.1|EW719579, CL5609.Contig1_NAU-YH, gi|332787028|gb|FY452752.1|FY452752, gi|167503455|gb|FD987950.1|FD987950, gi|167504229|gb|FD989705.1|FD989705,…
biological_process	2	GO:0044699	single-organism process	198	122.91	GO:0008150	biological_process	Unigene3271_NAU-YH, Unigene16958_NAU-YH, gi|166145596|gb|FD576484.1|FD576484, gi|166119839|gb|FD550653.1|FD550653, gi|154091634|gb|EV524607.1|EV524607, gi|158941831|gb|EX904163.1|EX904163, gi|158942025|gb|EX904357.1|EX904357, gi|332778441|gb|FY442848.1|FY442848, gi|167432683|gb|FD937836.1|FD937836, gi|161561313|gb|EY933243.1|EY933243, gi|167496826|gb|FD982226.1|FD982226, gi|166104334|gb|FD533837.…
biological_process	2	GO:0050896	response to stimulus	139	65.33	GO:0008150	biological_process	Unigene21158_NAU-YH, gi|166136582|gb|FD569183.1|FD569183, Unigene31262_NAU-YH, gi|166100372|gb|FD532393.1|FD532393, gi|154255923|gb|EV566972.1|EV566972, gi|161558544|gb|EY930450.1|EY930450, gi|158947494|gb|EX909770.1|EX909770, gi|161538411|gb|EY910031.1|EY910031, gi|161551493|gb|EY923470.1|EY923470, CL12576.Contig1_NAU-YH, gi|167492765|gb|FD977501.1|FD977501, gi|167492752|gb|FD975103.1|FD975103, …
biological_process	2	GO:0032502	developmental process	121	100.68	GO:0008150	biological_process	gi|166145596|gb|FD576484.1|FD576484, gi|166119839|gb|FD550653.1|FD550653, gi|154091634|gb|EV524607.1|EV524607, gi|158941831|gb|EX904163.1|EX904163, gi|158942025|gb|EX904357.1|EX904357, gi|332778441|gb|FY442848.1|FY442848, gi|167432683|gb|FD937836.1|FD937836, gi|161561313|gb|EY933243.1|EY933243, gi|167496826|gb|FD982226.1|FD982226, gi|166104334|gb|FD533837.1|FD533837, gi|161553627|gb|EY925601.1|EY…
biological_process	2	GO:0065007	biological regulation	117	25.96	GO:0008150	biological_process	Unigene21158_NAU-YH, gi|166136582|gb|FD569183.1|FD569183, Unigene31262_NAU-YH, gi|166100372|gb|FD532393.1|FD532393, gi|154255923|gb|EV566972.1|EV566972, gi|161551493|gb|EY923470.1|EY923470, gi|167492765|gb|FD977501.1|FD977501, gi|167492752|gb|FD975103.1|FD975103, gi|166123818|gb|FD557561.1|FD557561, gi|158652349|gb|EX762240.1|EX762240, gi|167438621|gb|FD946000.1|FD946000, gi|167437514|gb|FD942199…
biological_process	2	GO:0071840	cellular component organization or biogenesis	101	38.84	GO:0008150	biological_process	Unigene3271_NAU-YH, Unigene16958_NAU-YH, CL2240.Contig1_NAU-YH, gi|154170115|gb|EV541389.1|EV541389, gi|167433947|gb|FD938594.1|FD938594, CL6214.Contig1_NAU-YH, gi|154092085|gb|EV525058.1|EV525058, Unigene30220_NAU-YH, gi|166141909|gb|FD573405.1|FD573405, gi|167438548|gb|FD944412.1|FD944412, gi|161554354|gb|EY926444.1|EY926444, gi|158928461|gb|EX901451.1|EX901451, gi|161553727|gb|EY925721.1|EY925…
biological_process	2	GO:0032501	multicellular organismal process	88	33.57	GO:0008150	biological_process	gi|166145596|gb|FD576484.1|FD576484, gi|166119839|gb|FD550653.1|FD550653, gi|154091634|gb|EV524607.1|EV524607, gi|158941831|gb|EX904163.1|EX904163, gi|158942025|gb|EX904357.1|EX904357, gi|332778441|gb|FY442848.1|FY442848, gi|167432683|gb|FD937836.1|FD937836, gi|161561313|gb|EY933243.1|EY933243, gi|167496826|gb|FD982226.1|FD982226, gi|166104334|gb|FD533837.1|FD533837, gi|161553627|gb|EY925601.1|EY…
biological_process	2	GO:0051179	localization	77	20.19	GO:0008150	biological_process	gi|158941831|gb|EX904163.1|EX904163, gi|158942025|gb|EX904357.1|EX904357, gi|167497750|gb|FD978215.1|FD978215, gi|332778441|gb|FY442848.1|FY442848, gi|167432683|gb|FD937836.1|FD937836, gi|161561313|gb|EY933243.1|EY933243, gi|167496826|gb|FD982226.1|FD982226, gi|166104334|gb|FD533837.1|FD533837, gi|161553627|gb|EY925601.1|EY925601, gi|161518986|gb|EY899080.1|EY899080, gi|158663561|gb|EX773452.1|EX…
biological_process	2	GO:0000003	reproduction	74	60.75	GO:0008150	biological_process	gi|167438621|gb|FD946000.1|FD946000, gi|167437514|gb|FD942199.1|FD942199, gi|167438243|gb|FD946993.1|FD946993, gi|166132196|gb|FD560558.1|FD560558, gi|167503682|gb|FD988312.1|FD988312, gi|161518782|gb|EY898725.1|EY898725, gi|158647023|gb|EX756914.1|EX756914, gi|154182552|gb|EV551892.1|EV551892, gi|154095083|gb|EV528056.1|EV528056, gi|167500880|gb|FD984223.1|FD984223, gi|166122205|gb|FD555746.1|FD…
biological_process	2	GO:0051704	multi-organism process	54	15.77	GO:0008150	biological_process	gi|161558544|gb|EY930450.1|EY930450, gi|158947494|gb|EX909770.1|EX909770, gi|161538411|gb|EY910031.1|EY910031, gi|161551493|gb|EY923470.1|EY923470, Unigene17358_NAU-YH, Unigene17359_NAU-YH, Unigene21158_NAU-YH, gi|166136582|gb|FD569183.1|FD569183, gi|158661644|gb|EX771535.1|EX771535, gi|167438621|gb|FD946000.1|FD946000, gi|167437514|gb|FD942199.1|FD942199, gi|167438243|gb|FD946993.1|FD946993, gi|…
biological_process	2	GO:0023052	signaling	51	12.78	GO:0008150	biological_process	CL12576.Contig1_NAU-YH, gi|167492765|gb|FD977501.1|FD977501, gi|167492752|gb|FD975103.1|FD975103, Unigene21158_NAU-YH, gi|166136582|gb|FD569183.1|FD569183, Unigene17358_NAU-YH, Unigene17359_NAU-YH, gi|158941831|gb|EX904163.1|EX904163, gi|158942025|gb|EX904357.1|EX904357, gi|167497750|gb|FD978215.1|FD978215, gi|332778441|gb|FY442848.1|FY442848, gi|167432683|gb|FD937836.1|FD937836, gi|161561313|gb|…
biological_process	2	GO:0040007	growth	40	28.24	GO:0008150	biological_process	gi|158661644|gb|EX771535.1|EX771535, gi|167438621|gb|FD946000.1|FD946000, gi|167437514|gb|FD942199.1|FD942199, gi|167438243|gb|FD946993.1|FD946993, gi|166132196|gb|FD560558.1|FD560558, gi|167503682|gb|FD988312.1|FD988312, gi|161518782|gb|EY898725.1|EY898725, gi|158647023|gb|EX756914.1|EX756914, gi|154182552|gb|EV551892.1|EV551892, gi|154095083|gb|EV528056.1|EV528056, gi|167500880|gb|FD984223.1|FD…
biological_process	2	GO:0002376	immune system process	34	27.77	GO:0008150	biological_process	Unigene17358_NAU-YH, Unigene17359_NAU-YH, Unigene21158_NAU-YH, gi|166136582|gb|FD569183.1|FD569183, gi|166130269|gb|FD564661.1|FD564661, gi|156166056|gb|EW726202.1|EW726202, gi|332789539|gb|FY446652.1|FY446652, gi|332787788|gb|FY446461.1|FY446461, gi|167434449|gb|FD940416.1|FD940416, gi|166119169|gb|FD551594.1|FD551594, gi|166100223|gb|FD532316.1|FD532316, gi|161532925|gb|EY904948.1|EY904948, gi|…
biological_process	2	GO:0022610	biological adhesion	2	0.73	GO:0008150	biological_process	Unigene30220_NAU-YH, CL610.Contig2_NAU-YH
biological_process	2	GO:0048511	rhythmic process	2	0.72	GO:0008150	biological_process	gi|167492765|gb|FD977501.1|FD977501, gi|167492752|gb|FD975103.1|FD975103
biological_process	3	GO:0071704	organic substance metabolic process	180	75.67	GO:0008152	metabolic process	gi|161551493|gb|EY923470.1|EY923470, gi|167433947|gb|FD938594.1|FD938594, gi|158651703|gb|EX761594.1|EX761594, gi|154172409|gb|EV543682.1|EV543682, gi|161542499|gb|EY914292.1|EY914292, CL2374.Contig1_NAU-YH, Unigene13876_NAU-YH, gi|156159433|gb|EW719579.1|EW719579, CL5609.Contig1_NAU-YH, gi|332787028|gb|FY452752.1|FY452752, gi|167503455|gb|FD987950.1|FD987950, gi|167504229|gb|FD989705.1|FD989705,…
biological_process	3	GO:0044763	single-organism cellular process	163	81.03	GO:0044699, GO:0009987	single-organism process, cellular process	Unigene3271_NAU-YH, Unigene16958_NAU-YH, CL2240.Contig1_NAU-YH, gi|166145596|gb|FD576484.1|FD576484, gi|166119839|gb|FD550653.1|FD550653, gi|154091634|gb|EV524607.1|EV524607, gi|161572521|gb|EY943953.1|EY943953, gi|156179417|gb|EW739563.1|EW739563, gi|158928393|gb|EX902039.1|EX902039, gi|167428190|gb|FD934852.1|FD934852, gi|156158544|gb|EW718690.1|EW718690, gi|156158282|gb|EW718428.1|EW718428, gi…
biological_process	3	GO:0044237	cellular metabolic process	162	87.4	GO:0008152, GO:0009987	metabolic process, cellular process	gi|161551493|gb|EY923470.1|EY923470, gi|167433947|gb|FD938594.1|FD938594, gi|158651703|gb|EX761594.1|EX761594, gi|154172409|gb|EV543682.1|EV543682, gi|161542499|gb|EY914292.1|EY914292, CL2374.Contig1_NAU-YH, Unigene13876_NAU-YH, gi|156159433|gb|EW719579.1|EW719579, CL5609.Contig1_NAU-YH, gi|332787028|gb|FY452752.1|FY452752, gi|167503455|gb|FD987950.1|FD987950, gi|167504229|gb|FD989705.1|FD989705,…
biological_process	3	GO:0044238	primary metabolic process	157	75	GO:0008152	metabolic process	gi|167433947|gb|FD938594.1|FD938594, gi|158651703|gb|EX761594.1|EX761594, gi|154172409|gb|EV543682.1|EV543682, CL2374.Contig1_NAU-YH, Unigene13876_NAU-YH, gi|156159433|gb|EW719579.1|EW719579, CL5609.Contig1_NAU-YH, gi|332787028|gb|FY452752.1|FY452752, gi|167503455|gb|FD987950.1|FD987950, gi|167504229|gb|FD989705.1|FD989705, gi|154095512|gb|EV528485.1|EV528485, gi|166122205|gb|FD555746.1|FD555746,…
biological_process	3	GO:0009058	biosynthetic process	131	66.8	GO:0008152	metabolic process	gi|161542499|gb|EY914292.1|EY914292, CL2374.Contig1_NAU-YH, Unigene13876_NAU-YH, gi|156159433|gb|EW719579.1|EW719579, CL5609.Contig1_NAU-YH, gi|332787028|gb|FY452752.1|FY452752, gi|167503455|gb|FD987950.1|FD987950, gi|167504229|gb|FD989705.1|FD989705, gi|154095512|gb|EV528485.1|EV528485, gi|167506103|gb|FD986449.1|FD986449, gi|161544237|gb|EY916194.1|EY916194, gi|154093814|gb|EV526787.1|EV526787,…
biological_process	3	GO:0048856	anatomical structure development	111	111.67	GO:0032502	developmental process	gi|158941831|gb|EX904163.1|EX904163, gi|158942025|gb|EX904357.1|EX904357, gi|332778441|gb|FY442848.1|FY442848, gi|167432683|gb|FD937836.1|FD937836, gi|161561313|gb|EY933243.1|EY933243, gi|167496826|gb|FD982226.1|FD982226, gi|166104334|gb|FD533837.1|FD533837, gi|161553627|gb|EY925601.1|EY925601, gi|161518986|gb|EY899080.1|EY899080, gi|158663561|gb|EX773452.1|EX773452, gi|166139497|gb|FD570018.1|FD…
biological_process	3	GO:0050789	regulation of biological process	111	39.66	GO:0065007, GO:0008150	biological regulation, biological_process	Unigene21158_NAU-YH, gi|166136582|gb|FD569183.1|FD569183, Unigene31262_NAU-YH, gi|166100372|gb|FD532393.1|FD532393, gi|154255923|gb|EV566972.1|EV566972, gi|161551493|gb|EY923470.1|EY923470, gi|167492765|gb|FD977501.1|FD977501, gi|167492752|gb|FD975103.1|FD975103, gi|166123818|gb|FD557561.1|FD557561, gi|158652349|gb|EX762240.1|EX762240, gi|167438621|gb|FD946000.1|FD946000, gi|167437514|gb|FD942199…
biological_process	3	GO:0006807	nitrogen compound metabolic process	103	36.74	GO:0008152	metabolic process	gi|167433947|gb|FD938594.1|FD938594, gi|161542499|gb|EY914292.1|EY914292, Unigene13876_NAU-YH, gi|156159433|gb|EW719579.1|EW719579, CL5609.Contig1_NAU-YH, gi|166122205|gb|FD555746.1|FD555746, gi|166120535|gb|FD555879.1|FD555879, gi|166096925|gb|FD531463.1|FD531463, CL5364.Contig1_NAU-YH, Unigene3271_NAU-YH, Unigene16958_NAU-YH, CL5916.Contig2_NAU-YH, CL2240.Contig1_NAU-YH, Unigene28340_NAU-YH, CL…
biological_process	3	GO:0044767	single-organism developmental process	96	69.61	GO:0044699, GO:0032502	single-organism process, developmental process	gi|158941831|gb|EX904163.1|EX904163, gi|158942025|gb|EX904357.1|EX904357, gi|332778441|gb|FY442848.1|FY442848, gi|167432683|gb|FD937836.1|FD937836, gi|161561313|gb|EY933243.1|EY933243, gi|167496826|gb|FD982226.1|FD982226, gi|166104334|gb|FD533837.1|FD533837, gi|161553627|gb|EY925601.1|EY925601, gi|161518986|gb|EY899080.1|EY899080, gi|158663561|gb|EX773452.1|EX773452, gi|166139497|gb|FD570018.1|FD…
biological_process	3	GO:0044710	single-organism metabolic process	94	71.55	GO:0008152	metabolic process	gi|161551493|gb|EY923470.1|EY923470, gi|158651703|gb|EX761594.1|EX761594, gi|154172409|gb|EV543682.1|EV543682, gi|161542499|gb|EY914292.1|EY914292, gnl|UG|Rsa#S41982434, Unigene786_NAU-YH, gi|332779722|gb|FY438692.1|FY438692, gi|332787028|gb|FY452752.1|FY452752, gi|167503455|gb|FD987950.1|FD987950, gi|167504229|gb|FD989705.1|FD989705, gi|154095512|gb|EV528485.1|EV528485, gi|156161233|gb|EW721379.…
biological_process	3	GO:0016043	cellular component organization	91	45.97	GO:0071840	cellular component organization or biogenesis	Unigene3271_NAU-YH, Unigene16958_NAU-YH, CL2240.Contig1_NAU-YH, gi|154170115|gb|EV541389.1|EV541389, gi|167433947|gb|FD938594.1|FD938594, CL6214.Contig1_NAU-YH, gi|154092085|gb|EV525058.1|EV525058, Unigene30220_NAU-YH, gi|166141909|gb|FD573405.1|FD573405, gi|167438548|gb|FD944412.1|FD944412, gi|161554354|gb|EY926444.1|EY926444, gi|158928461|gb|EX901451.1|EX901451, gi|161553727|gb|EY925721.1|EY925…
biological_process	3	GO:0006950	response to stress	88	70.86	GO:0050896	response to stimulus	Unigene21158_NAU-YH, gi|166136582|gb|FD569183.1|FD569183, Unigene31262_NAU-YH, gi|166100372|gb|FD532393.1|FD532393, gi|154255923|gb|EV566972.1|EV566972, gi|161558544|gb|EY930450.1|EY930450, gi|158947494|gb|EX909770.1|EX909770, gi|161538411|gb|EY910031.1|EY910031, gi|161551493|gb|EY923470.1|EY923470, Unigene17358_NAU-YH, Unigene17359_NAU-YH, gi|166122205|gb|FD555746.1|FD555746, gi|166120535|gb|FD5…
biological_process	3	GO:0044707	single-multicellular organism process	87	42.24	GO:0032501, GO:0044699	multicellular organismal process, single-organism process	gi|166145596|gb|FD576484.1|FD576484, gi|166119839|gb|FD550653.1|FD550653, gi|154091634|gb|EV524607.1|EV524607, gi|158941831|gb|EX904163.1|EX904163, gi|158942025|gb|EX904357.1|EX904357, gi|332778441|gb|FY442848.1|FY442848, gi|167432683|gb|FD937836.1|FD937836, gi|161561313|gb|EY933243.1|EY933243, gi|167496826|gb|FD982226.1|FD982226, gi|166104334|gb|FD533837.1|FD533837, gi|161553627|gb|EY925601.1|EY…
biological_process	3	GO:0051234	establishment of localization	65	29.34	GO:0008150, GO:0051179	biological_process, localization	CL3904.Contig1_NAU-YH, CL3904.Contig2_NAU-YH, CL3904.Contig3_NAU-YH, gi|167438548|gb|FD944412.1|FD944412, gi|161554354|gb|EY926444.1|EY926444, gi|158928461|gb|EX901451.1|EX901451, gi|161553727|gb|EY925721.1|EY925721, gi|166149568|gb|FD581536.1|FD581536, gi|167494625|gb|FD976269.1|FD976269, gi|161514781|gb|EY894828.1|EY894828, CL12616.Contig2_NAU-YH, gi|166116552|gb|FD548707.1|FD548707, CL2374.Con…
biological_process	3	GO:0042221	response to chemical stimulus	55	17.83	GO:0050896	response to stimulus	Unigene21158_NAU-YH, gi|166136582|gb|FD569183.1|FD569183, Unigene17358_NAU-YH, Unigene17359_NAU-YH, CL5609.Contig1_NAU-YH, gi|158941831|gb|EX904163.1|EX904163, gi|158942025|gb|EX904357.1|EX904357, gi|167497750|gb|FD978215.1|FD978215, gi|332778441|gb|FY442848.1|FY442848, gi|167432683|gb|FD937836.1|FD937836, gi|161561313|gb|EY933243.1|EY933243, gi|167496826|gb|FD982226.1|FD982226, gi|166104334|gb|F…
biological_process	3	GO:0009056	catabolic process	51	39.15	GO:0008152	metabolic process	gi|313133822|gb|HS106931.1|HS106931, gi|166152301|gb|FD584389.1|FD584389, gi|161564047|gb|EY935636.1|EY935636, gi|167493635|gb|FD977876.1|FD977876, CL1196.Contig4_NAU-YH, Unigene5_NAU-YH, Unigene8_NAU-YH, gi|156166056|gb|EW726202.1|EW726202, gi|332789539|gb|FY446652.1|FY446652, gi|332787788|gb|FY446461.1|FY446461, gi|167434449|gb|FD940416.1|FD940416, gi|166119169|gb|FD551594.1|FD551594, gi|166100…
biological_process	3	GO:0044700	single organism signaling	51	21.3	GO:0023052, GO:0044699	signaling, single-organism process	CL12576.Contig1_NAU-YH, gi|167492765|gb|FD977501.1|FD977501, gi|167492752|gb|FD975103.1|FD975103, Unigene21158_NAU-YH, gi|166136582|gb|FD569183.1|FD569183, Unigene17358_NAU-YH, Unigene17359_NAU-YH, gi|158941831|gb|EX904163.1|EX904163, gi|158942025|gb|EX904357.1|EX904357, gi|167497750|gb|FD978215.1|FD978215, gi|332778441|gb|FY442848.1|FY442848, gi|167432683|gb|FD937836.1|FD937836, gi|161561313|gb|…
biological_process	3	GO:0022414	reproductive process	45	43.89	GO:0008150, GO:0000003	biological_process, reproduction	gi|167438621|gb|FD946000.1|FD946000, gi|167437514|gb|FD942199.1|FD942199, gi|167438243|gb|FD946993.1|FD946993, gi|166132196|gb|FD560558.1|FD560558, gi|167503682|gb|FD988312.1|FD988312, gi|161518782|gb|EY898725.1|EY898725, gi|158647023|gb|EX756914.1|EX756914, gi|154182552|gb|EV551892.1|EV551892, gi|154095083|gb|EV528056.1|EV528056, gi|167500880|gb|FD984223.1|FD984223, gi|158941831|gb|EX904163.1|EX…
biological_process	3	GO:0009719	response to endogenous stimulus	36	13.42	GO:0050896	response to stimulus	Unigene21158_NAU-YH, gi|166136582|gb|FD569183.1|FD569183, CL12576.Contig1_NAU-YH, gi|158651703|gb|EX761594.1|EX761594, gi|154172409|gb|EV543682.1|EV543682, CL5609.Contig1_NAU-YH, CL610.Contig2_NAU-YH, gi|167438621|gb|FD946000.1|FD946000, gi|167437514|gb|FD942199.1|FD942199, gi|167438243|gb|FD946993.1|FD946993, gi|166132196|gb|FD560558.1|FD560558, gi|167503682|gb|FD988312.1|FD988312, gi|161518782|…
biological_process	3	GO:0044085	cellular component biogenesis	35	17.71	GO:0071840	cellular component organization or biogenesis	gi|167433947|gb|FD938594.1|FD938594, gi|166141909|gb|FD573405.1|FD573405, gi|332787028|gb|FY452752.1|FY452752, gi|167503455|gb|FD987950.1|FD987950, gi|167504229|gb|FD989705.1|FD989705, gi|154095512|gb|EV528485.1|EV528485, Unigene6_NAU-YH, Unigene7_NAU-YH, Unigene5_NAU-YH, Unigene8_NAU-YH, gi|161541944|gb|EY913753.1|EY913753, gi|158646067|gb|EX755958.1|EX755958, gi|154167971|gb|EV539245.1|EV539245…
biological_process	3	GO:0033036	macromolecule localization	34	6.44	GO:0051179	localization	gi|158941831|gb|EX904163.1|EX904163, gi|158942025|gb|EX904357.1|EX904357, gi|167497750|gb|FD978215.1|FD978215, gi|332778441|gb|FY442848.1|FY442848, gi|167432683|gb|FD937836.1|FD937836, gi|161561313|gb|EY933243.1|EY933243, gi|167496826|gb|FD982226.1|FD982226, gi|166104334|gb|FD533837.1|FD533837, gi|161553627|gb|EY925601.1|EY925601, gi|161518986|gb|EY899080.1|EY899080, gi|158663561|gb|EX773452.1|EX…
biological_process	3	GO:0009628	response to abiotic stimulus	33	12.16	GO:0050896	response to stimulus	Unigene31262_NAU-YH, gi|166100372|gb|FD532393.1|FD532393, gi|154255923|gb|EV566972.1|EV566972, CL5609.Contig1_NAU-YH, CL967.Contig2_NAU-YH, gi|332779722|gb|FY438692.1|FY438692, CL610.Contig2_NAU-YH, gi|161543162|gb|EY914942.1|EY914942, Unigene21158_NAU-YH, gi|166136582|gb|FD569183.1|FD569183, gi|154170115|gb|EV541389.1|EV541389, Unigene13876_NAU-YH, gi|167492765|gb|FD977501.1|FD977501, gi|1674927…
biological_process	3	GO:0065008	regulation of biological quality	29	7.71	GO:0065007	biological regulation	CL5916.Contig2_NAU-YH, gi|158914423|gb|EX886942.1|EX886942, gi|156155700|gb|EW715846.1|EW715846, gi|154179570|gb|EV548910.1|EV548910, gi|158661644|gb|EX771535.1|EX771535, gi|156173338|gb|EW733484.1|EW733484, gi|332778539|gb|FY442946.1|FY442946, gi|167433864|gb|FD941766.1|FD941766, gi|166133466|gb|FD563793.1|FD563793, gi|156153258|gb|EW713404.1|EW713404, gi|156153257|gb|EW713403.1|EW713403, gi|167…
biological_process	3	GO:0044706	multi-multicellular organism process	26	10.66	GO:0032501, GO:0051704	multicellular organismal process, multi-organism process	gi|158661644|gb|EX771535.1|EX771535, gi|167438621|gb|FD946000.1|FD946000, gi|167437514|gb|FD942199.1|FD942199, gi|167438243|gb|FD946993.1|FD946993, gi|166132196|gb|FD560558.1|FD560558, gi|167503682|gb|FD988312.1|FD988312, gi|161518782|gb|EY898725.1|EY898725, gi|158647023|gb|EX756914.1|EX756914, gi|154182552|gb|EV551892.1|EV551892, gi|154095083|gb|EV528056.1|EV528056, gi|167500880|gb|FD984223.1|FD…
biological_process	3	GO:0016265	death	19	9.95	GO:0044699	single-organism process	gi|167431122|gb|FD936890.1|FD936890, gi|161578553|gb|EY949798.1|EY949798, gi|161567448|gb|EY938664.1|EY938664, gi|161516883|gb|EY896930.1|EY896930, gi|161541944|gb|EY913753.1|EY913753, gi|158646067|gb|EX755958.1|EX755958, gi|332782802|gb|FY443821.1|FY443821, gi|161560922|gb|EY933376.1|EY933376, gi|332789280|gb|FY441630.1|FY441630, gi|332788263|gb|FY445587.1|FY445587, gi|332786409|gb|FY444933.1|FY…
biological_process	3	GO:0048610	cellular process involved in reproduction	15	10.49	GO:0000003, GO:0009987	reproduction, cellular process	gi|166122205|gb|FD555746.1|FD555746, gi|166120535|gb|FD555879.1|FD555879, gi|166096925|gb|FD531463.1|FD531463, gi|158661644|gb|EX771535.1|EX771535, gi|167438621|gb|FD946000.1|FD946000, gi|167437514|gb|FD942199.1|FD942199, gi|167438243|gb|FD946993.1|FD946993, gi|166132196|gb|FD560558.1|FD560558, gi|167503682|gb|FD988312.1|FD988312, gi|161518782|gb|EY898725.1|EY898725, gi|158647023|gb|EX756914.1|EX…
biological_process	3	GO:0044419	interspecies interaction between organisms	15	9	GO:0051704	multi-organism process	gi|166130269|gb|FD564661.1|FD564661, gi|156166056|gb|EW726202.1|EW726202, gi|332789539|gb|FY446652.1|FY446652, gi|332787788|gb|FY446461.1|FY446461, gi|167434449|gb|FD940416.1|FD940416, gi|166119169|gb|FD551594.1|FD551594, gi|166100223|gb|FD532316.1|FD532316, gi|161532925|gb|EY904948.1|EY904948, gi|154093497|gb|EV526470.1|EV526470, Unigene3271_NAU-YH, gi|332793064|gb|FY447997.1|FY447997, gi|332781…
biological_process	3	GO:0032504	multicellular organism reproduction	14	5.04	GO:0000003, GO:0032501	reproduction, multicellular organismal process	gi|158942025|gb|EX904357.1|EX904357, gi|167497750|gb|FD978215.1|FD978215, gi|332778441|gb|FY442848.1|FY442848, gi|167432683|gb|FD937836.1|FD937836, gi|161561313|gb|EY933243.1|EY933243, gi|167496826|gb|FD982226.1|FD982226, gi|166104334|gb|FD533837.1|FD533837, gi|161553627|gb|EY925601.1|EY925601, gi|161518986|gb|EY899080.1|EY899080, gi|158663561|gb|EX773452.1|EX773452, gi|166139497|gb|FD570018.1|FD…
biological_process	3	GO:0009607	response to biotic stimulus	14	4.97	GO:0050896	response to stimulus	gi|161558544|gb|EY930450.1|EY930450, gi|158947494|gb|EX909770.1|EX909770, gi|161538411|gb|EY910031.1|EY910031, gi|161551493|gb|EY923470.1|EY923470, Unigene17358_NAU-YH, Unigene17359_NAU-YH, Unigene21158_NAU-YH, gi|166136582|gb|FD569183.1|FD569183, CL610.Contig2_NAU-YH, gi|332780007|gb|FY439983.1|FY439983, gi|158651703|gb|EX761594.1|EX761594, gi|154172409|gb|EV543682.1|EV543682, Unigene13876_NAU-Y…
biological_process	3	GO:0008283	cell proliferation	12	10.4	GO:0044699	single-organism process	gi|158943506|gb|EX905192.1|EX905192, gi|166125468|gb|FD558413.1|FD558413, gi|161541944|gb|EY913753.1|EY913753, gi|158646067|gb|EX755958.1|EX755958, gi|332793064|gb|FY447997.1|FY447997, gi|332781856|gb|FY437923.1|FY437923, gi|332775165|gb|FY433687.1|FY433687, gi|154093487|gb|EV526460.1|EV526460, gi|158914423|gb|EX886942.1|EX886942, gi|156155700|gb|EW715846.1|EW715846, gi|154179570|gb|EV548910.1|EV…
biological_process	3	GO:0022611	dormancy process	11	6.6	GO:0032502	developmental process	gi|158942025|gb|EX904357.1|EX904357, gi|167497750|gb|FD978215.1|FD978215, gi|332778441|gb|FY442848.1|FY442848, gi|167432683|gb|FD937836.1|FD937836, gi|161561313|gb|EY933243.1|EY933243, gi|167496826|gb|FD982226.1|FD982226, gi|166104334|gb|FD533837.1|FD533837, gi|161553627|gb|EY925601.1|EY925601, gi|161518986|gb|EY899080.1|EY899080, gi|158663561|gb|EX773452.1|EX773452, gi|166139497|gb|FD570018.1|FD…
biological_process	3	GO:0043473	pigmentation	9	9	GO:0044699	single-organism process	Unigene8382_NAU-YH, gi|161572521|gb|EY943953.1|EY943953, gi|156179417|gb|EW739563.1|EW739563, gi|158928393|gb|EX902039.1|EX902039, gi|167428190|gb|FD934852.1|FD934852, gi|156158544|gb|EW718690.1|EW718690, gi|156158282|gb|EW718428.1|EW718428, gi|167475425|gb|FD959117.1|FD959117, gi|161531949|gb|EY903972.1|EY903972
biological_process	3	GO:0009605	response to external stimulus	8	2.13	GO:0050896	response to stimulus	Unigene786_NAU-YH, CL610.Contig2_NAU-YH, gi|161551493|gb|EY923470.1|EY923470, gi|167502426|gb|FD984419.1|FD984419, gi|161548885|gb|EY920039.1|EY920039, CL7082.Contig2_NAU-YH, CL4756.Contig1_NAU-YH, gi|156161233|gb|EW721379.1|EW721379
biological_process	3	GO:0019953	sexual reproduction	6	3.01	GO:0000003	reproduction	Unigene17358_NAU-YH, Unigene17359_NAU-YH, Unigene21158_NAU-YH, gi|166136582|gb|FD569183.1|FD569183, gi|161551493|gb|EY923470.1|EY923470, gi|161548955|gb|EY919719.1|EY919719
biological_process	3	GO:0006955	immune response	6	1.74	GO:0002376, GO:0050896	immune system process, response to stimulus	gi|166139427|gb|FD572123.1|FD572123, gi|161534813|gb|EY906836.1|EY906836, gi|158640336|gb|EX750227.1|EX750227, gi|166122205|gb|FD555746.1|FD555746, gi|166120535|gb|FD555879.1|FD555879, gi|166096925|gb|FD531463.1|FD531463
biological_process	3	GO:0007623	circadian rhythm	2	1.2	GO:0048511	rhythmic process	gi|167492765|gb|FD977501.1|FD977501, gi|167492752|gb|FD975103.1|FD975103
biological_process	3	GO:0002252	immune effector process	2	1.2	GO:0002376	immune system process	Unigene26025_NAU-YH, gi|154172271|gb|EV543544.1|EV543544
biological_process	3	GO:0051606	detection of stimulus	2	0.72	GO:0050896	response to stimulus	gi|158947494|gb|EX909770.1|EX909770, gi|161538411|gb|EY910031.1|EY910031
biological_process	3	GO:0065009	regulation of molecular function	2	0.18	GO:0065007	biological regulation	CL4756.Contig1_NAU-YH, gi|154097579|gb|EV530552.1|EV530552
biological_process	3	GO:0010166	wax metabolic process	1	0.6	GO:0008152	metabolic process	gi|161566059|gb|EY937363.1|EY937363
biological_process	3	GO:0051775	response to redox state	1	0.6	GO:0050896	response to stimulus	gi|154097579|gb|EV530552.1|EV530552
biological_process	4	GO:0043170	macromolecule metabolic process	109	23.28	GO:0071704	organic substance metabolic process	gi|167433947|gb|FD938594.1|FD938594, CL2374.Contig1_NAU-YH, Unigene13876_NAU-YH, gi|156159433|gb|EW719579.1|EW719579, CL5609.Contig1_NAU-YH, gi|332787028|gb|FY452752.1|FY452752, gi|167503455|gb|FD987950.1|FD987950, gi|167504229|gb|FD989705.1|FD989705, gi|154095512|gb|EV528485.1|EV528485, gi|166122205|gb|FD555746.1|FD555746, gi|166120535|gb|FD555879.1|FD555879, gi|166096925|gb|FD531463.1|FD531463,…
biological_process	4	GO:0050794	regulation of cellular process	107	43.79	GO:0009987, GO:0050789	cellular process, regulation of biological process	gi|161551493|gb|EY923470.1|EY923470, CL12576.Contig1_NAU-YH, gi|167492765|gb|FD977501.1|FD977501, gi|167492752|gb|FD975103.1|FD975103, Unigene21158_NAU-YH, Unigene13876_NAU-YH, gi|156159433|gb|EW719579.1|EW719579, CL5609.Contig1_NAU-YH, gi|166136582|gb|FD569183.1|FD569183, Unigene17358_NAU-YH, Unigene17359_NAU-YH, gi|156173338|gb|EW733484.1|EW733484, gi|332778539|gb|FY442946.1|FY442946, gi|167433…
biological_process	4	GO:0034641	cellular nitrogen compound metabolic process	89	41.74	GO:0006807, GO:0044237	nitrogen compound metabolic process, cellular metabolic process	gi|167433947|gb|FD938594.1|FD938594, gi|161542499|gb|EY914292.1|EY914292, Unigene13876_NAU-YH, gi|156159433|gb|EW719579.1|EW719579, CL5609.Contig1_NAU-YH, gi|166122205|gb|FD555746.1|FD555746, gi|166120535|gb|FD555879.1|FD555879, gi|166096925|gb|FD531463.1|FD531463, CL5364.Contig1_NAU-YH, Unigene3271_NAU-YH, Unigene16958_NAU-YH, Unigene28340_NAU-YH, CL967.Contig2_NAU-YH, Unigene6_NAU-YH, Unigene7_…
biological_process	4	GO:0007275	multicellular organismal development	83	65.04	GO:0044707, GO:0032502	single-multicellular organism process, developmental process	gi|166145596|gb|FD576484.1|FD576484, gi|166119839|gb|FD550653.1|FD550653, gi|154091634|gb|EV524607.1|EV524607, gi|158941831|gb|EX904163.1|EX904163, gi|158942025|gb|EX904357.1|EX904357, gi|332778441|gb|FY442848.1|FY442848, gi|167432683|gb|FD937836.1|FD937836, gi|161561313|gb|EY933243.1|EY933243, gi|167496826|gb|FD982226.1|FD982226, gi|166104334|gb|FD533837.1|FD533837, gi|161553627|gb|EY925601.1|EY…
biological_process	4	GO:0044281	small molecule metabolic process	81	52.39	GO:0044710	single-organism metabolic process	gi|161551493|gb|EY923470.1|EY923470, gi|156173338|gb|EW733484.1|EW733484, gi|332778539|gb|FY442946.1|FY442946, gi|167433864|gb|FD941766.1|FD941766, gi|166133466|gb|FD563793.1|FD563793, gi|156153258|gb|EW713404.1|EW713404, gi|156153257|gb|EW713403.1|EW713403, gi|167485135|gb|FD971887.1|FD971887, gi|166124531|gb|FD555982.1|FD555982, gi|166119794|gb|FD551358.1|FD551358, gi|166109373|gb|FD541643.1|FD…
biological_process	4	GO:1901576	organic substance biosynthetic process	76	13.4	GO:0071704, GO:0009058	organic substance metabolic process, biosynthetic process	gi|161542499|gb|EY914292.1|EY914292, CL2374.Contig1_NAU-YH, Unigene13876_NAU-YH, gi|156159433|gb|EW719579.1|EW719579, CL5609.Contig1_NAU-YH, gi|332787028|gb|FY452752.1|FY452752, gi|167503455|gb|FD987950.1|FD987950, gi|167504229|gb|FD989705.1|FD989705, gi|154095512|gb|EV528485.1|EV528485, gi|167506103|gb|FD986449.1|FD986449, gi|161544237|gb|EY916194.1|EY916194, gi|154093814|gb|EV526787.1|EV526787,…
biological_process	4	GO:0044249	cellular biosynthetic process	75	18.39	GO:0009058, GO:0044237	biosynthetic process, cellular metabolic process	gi|161542499|gb|EY914292.1|EY914292, CL2374.Contig1_NAU-YH, Unigene13876_NAU-YH, gi|156159433|gb|EW719579.1|EW719579, CL5609.Contig1_NAU-YH, gi|332787028|gb|FY452752.1|FY452752, gi|167503455|gb|FD987950.1|FD987950, gi|167504229|gb|FD989705.1|FD989705, gi|154095512|gb|EV528485.1|EV528485, gi|167506103|gb|FD986449.1|FD986449, gi|161544237|gb|EY916194.1|EY916194, gi|154093814|gb|EV526787.1|EV526787,…
biological_process	4	GO:1901360	organic cyclic compound metabolic process	67	10.72	GO:0071704	organic substance metabolic process	gi|161551493|gb|EY923470.1|EY923470, gi|167433947|gb|FD938594.1|FD938594, gi|161542499|gb|EY914292.1|EY914292, Unigene13876_NAU-YH, gi|156159433|gb|EW719579.1|EW719579, CL5609.Contig1_NAU-YH, gi|166122205|gb|FD555746.1|FD555746, gi|166120535|gb|FD555879.1|FD555879, gi|166096925|gb|FD531463.1|FD531463, CL5364.Contig1_NAU-YH, Unigene3271_NAU-YH, Unigene16958_NAU-YH, CL5916.Contig2_NAU-YH, gi|167504…
biological_process	4	GO:0006810	transport	65	48.9	GO:0051234	establishment of localization	gi|161551493|gb|EY923470.1|EY923470, gi|167433947|gb|FD938594.1|FD938594, gi|161542499|gb|EY914292.1|EY914292, Unigene13876_NAU-YH, gi|156159433|gb|EW719579.1|EW719579, CL5609.Contig1_NAU-YH, gi|166122205|gb|FD555746.1|FD555746, gi|166120535|gb|FD555879.1|FD555879, gi|166096925|gb|FD531463.1|FD531463, CL5364.Contig1_NAU-YH, Unigene3271_NAU-YH, Unigene16958_NAU-YH, CL5916.Contig2_NAU-YH, gi|167504…
biological_process	4	GO:0006725	cellular aromatic compound metabolic process	65	9.28	GO:0044237	cellular metabolic process	CL3904.Contig1_NAU-YH, CL3904.Contig2_NAU-YH, CL3904.Contig3_NAU-YH, gi|167438548|gb|FD944412.1|FD944412, gi|161554354|gb|EY926444.1|EY926444, gi|158928461|gb|EX901451.1|EX901451, gi|161553727|gb|EY925721.1|EY925721, gi|166149568|gb|FD581536.1|FD581536, gi|167494625|gb|FD976269.1|FD976269, gi|161514781|gb|EY894828.1|EY894828, CL12616.Contig2_NAU-YH, gi|166116552|gb|FD548707.1|FD548707, CL2374.Con…
biological_process	4	GO:0009653	anatomical structure morphogenesis	63	25.07	GO:0048856, GO:0032502	anatomical structure development, developmental process	gi|158941831|gb|EX904163.1|EX904163, gi|158942025|gb|EX904357.1|EX904357, gi|332778441|gb|FY442848.1|FY442848, gi|167432683|gb|FD937836.1|FD937836, gi|161561313|gb|EY933243.1|EY933243, gi|167496826|gb|FD982226.1|FD982226, gi|166104334|gb|FD533837.1|FD533837, gi|161553627|gb|EY925601.1|EY925601, gi|161518986|gb|EY899080.1|EY899080, gi|158663561|gb|EX773452.1|EX773452, gi|166139497|gb|FD570018.1|FD…
biological_process	4	GO:0051716	cellular response to stimulus	56	18.75	GO:0050896, GO:0044763	response to stimulus, single-organism cellular process	CL12576.Contig1_NAU-YH, gi|167492765|gb|FD977501.1|FD977501, gi|167492752|gb|FD975103.1|FD975103, Unigene21158_NAU-YH, gi|166136582|gb|FD569183.1|FD569183, Unigene17358_NAU-YH, Unigene17359_NAU-YH, gi|166122205|gb|FD555746.1|FD555746, gi|166120535|gb|FD555879.1|FD555879, gi|166096925|gb|FD531463.1|FD531463, CL5609.Contig1_NAU-YH, gi|158941831|gb|EX904163.1|EX904163, gi|158942025|gb|EX904357.1|EX9…
biological_process	4	GO:0046483	heterocycle metabolic process	55	5.74	GO:0044237	cellular metabolic process	gi|167433947|gb|FD938594.1|FD938594, gi|161542499|gb|EY914292.1|EY914292, Unigene13876_NAU-YH, gi|156159433|gb|EW719579.1|EW719579, CL5609.Contig1_NAU-YH, gi|166122205|gb|FD555746.1|FD555746, gi|166120535|gb|FD555879.1|FD555879, gi|166096925|gb|FD531463.1|FD531463, CL5364.Contig1_NAU-YH, Unigene3271_NAU-YH, Unigene16958_NAU-YH, Unigene28340_NAU-YH, CL967.Contig2_NAU-YH, CL7978.Contig2_NAU-YH, Uni…
biological_process	4	GO:0007154	cell communication	54	21.68	GO:0044763	single-organism cellular process	CL12576.Contig1_NAU-YH, gi|167492765|gb|FD977501.1|FD977501, gi|167492752|gb|FD975103.1|FD975103, Unigene21158_NAU-YH, gi|166136582|gb|FD569183.1|FD569183, Unigene17358_NAU-YH, Unigene17359_NAU-YH, gi|158941831|gb|EX904163.1|EX904163, gi|158942025|gb|EX904357.1|EX904357, gi|167497750|gb|FD978215.1|FD978215, gi|332778441|gb|FY442848.1|FY442848, gi|167432683|gb|FD937836.1|FD937836, gi|161561313|gb|…
biological_process	4	GO:0048869	cellular developmental process	53	26.04	GO:0044763, GO:0032502	single-organism cellular process, developmental process	gi|158661644|gb|EX771535.1|EX771535, gi|167438621|gb|FD946000.1|FD946000, gi|167437514|gb|FD942199.1|FD942199, gi|167438243|gb|FD946993.1|FD946993, gi|166132196|gb|FD560558.1|FD560558, gi|167503682|gb|FD988312.1|FD988312, gi|161518782|gb|EY898725.1|EY898725, gi|158647023|gb|EX756914.1|EX756914, gi|154182552|gb|EV551892.1|EV551892, gi|154095083|gb|EV528056.1|EV528056, gi|167500880|gb|FD984223.1|FD…
biological_process	4	GO:0005975	carbohydrate metabolic process	47	32.28	GO:0071704, GO:0044238	organic substance metabolic process, primary metabolic process	gi|161551493|gb|EY923470.1|EY923470, Unigene13876_NAU-YH, gi|156159433|gb|EW719579.1|EW719579, CL5609.Contig1_NAU-YH, gi|167492765|gb|FD977501.1|FD977501, gi|167492752|gb|FD975103.1|FD975103, gi|166135235|gb|FD567106.1|FD567106, gi|154097579|gb|EV530552.1|EV530552, Unigene26025_NAU-YH, gi|161548955|gb|EY919719.1|EY919719, gi|161558544|gb|EY930450.1|EY930450, gi|166126087|gb|FD556392.1|FD556392, g…
biological_process	4	GO:0010033	response to organic substance	47	19.51	GO:0042221	response to chemical stimulus	Unigene21158_NAU-YH, gi|166136582|gb|FD569183.1|FD569183, Unigene17358_NAU-YH, Unigene17359_NAU-YH, CL5609.Contig1_NAU-YH, gi|158941831|gb|EX904163.1|EX904163, gi|158942025|gb|EX904357.1|EX904357, gi|167497750|gb|FD978215.1|FD978215, gi|332778441|gb|FY442848.1|FY442848, gi|167432683|gb|FD937836.1|FD937836, gi|161561313|gb|EY933243.1|EY933243, gi|167496826|gb|FD982226.1|FD982226, gi|166104334|gb|F…
biological_process	4	GO:0019222	regulation of metabolic process	47	6.92	GO:0050789, GO:0008152	regulation of biological process, metabolic process	gi|158651703|gb|EX761594.1|EX761594, gi|154172409|gb|EV543682.1|EV543682, CL2374.Contig1_NAU-YH, gi|332787028|gb|FY452752.1|FY452752, gi|167503455|gb|FD987950.1|FD987950, gi|167504229|gb|FD989705.1|FD989705, gi|154095512|gb|EV528485.1|EV528485, gi|167506103|gb|FD986449.1|FD986449, gi|161544237|gb|EY916194.1|EY916194, gi|154093814|gb|EV526787.1|EV526787, gi|156155456|gb|EW715602.1|EW715602, gi|313…
biological_process	4	GO:0006629	lipid metabolic process	45	36.51	GO:0071704, GO:0044710, GO:0044238	organic substance metabolic process, single-organism metabolic process, primary metabolic process	gi|158651703|gb|EX761594.1|EX761594, gi|154172409|gb|EV543682.1|EV543682, CL10794.Contig1_NAU-YH, CL10794.Contig2_NAU-YH, Unigene17736_NAU-YH, gi|166122205|gb|FD555746.1|FD555746, gi|166120535|gb|FD555879.1|FD555879, gi|166096925|gb|FD531463.1|FD531463, CL1196.Contig4_NAU-YH, gi|161578553|gb|EY949798.1|EY949798, gi|161567448|gb|EY938664.1|EY938664, CL3814.Contig1_NAU-YH, CL3814.Contig2_NAU-YH, CL…
biological_process	4	GO:1901700	response to oxygen-containing compound	44	23.22	GO:0042221	response to chemical stimulus	Unigene21158_NAU-YH, gi|166136582|gb|FD569183.1|FD569183, Unigene17358_NAU-YH, Unigene17359_NAU-YH, gi|158941831|gb|EX904163.1|EX904163, gi|158942025|gb|EX904357.1|EX904357, gi|167497750|gb|FD978215.1|FD978215, gi|332778441|gb|FY442848.1|FY442848, gi|167432683|gb|FD937836.1|FD937836, gi|161561313|gb|EY933243.1|EY933243, gi|167496826|gb|FD982226.1|FD982226, gi|166104334|gb|FD533837.1|FD533837, gi|…
biological_process	4	GO:1901564	organonitrogen compound metabolic process	43	20.05	GO:0071704, GO:0006807	organic substance metabolic process, nitrogen compound metabolic process	gi|161542499|gb|EY914292.1|EY914292, CL5364.Contig1_NAU-YH, gi|166122205|gb|FD555746.1|FD555746, gi|166120535|gb|FD555879.1|FD555879, gi|166096925|gb|FD531463.1|FD531463, CL5916.Contig2_NAU-YH, CL5609.Contig1_NAU-YH, CL2240.Contig1_NAU-YH, Unigene28340_NAU-YH, CL967.Contig2_NAU-YH, gi|154178160|gb|EV547500.1|EV547500, gi|154172271|gb|EV543544.1|EV543544, gi|161573495|gb|EY945322.1|EY945322, Unige…
biological_process	4	GO:0003006	developmental process involved in reproduction	42	51.05	GO:0022414, GO:0032502	reproductive process, developmental process	gi|167438621|gb|FD946000.1|FD946000, gi|167437514|gb|FD942199.1|FD942199, gi|167438243|gb|FD946993.1|FD946993, gi|166132196|gb|FD560558.1|FD560558, gi|167503682|gb|FD988312.1|FD988312, gi|161518782|gb|EY898725.1|EY898725, gi|158647023|gb|EX756914.1|EX756914, gi|154182552|gb|EV551892.1|EV551892, gi|154095083|gb|EV528056.1|EV528056, gi|167500880|gb|FD984223.1|FD984223, gi|158941831|gb|EX904163.1|EX…
biological_process	4	GO:0050793	regulation of developmental process	35	9.45	GO:0032502, GO:0050789	developmental process, regulation of biological process	gi|166123818|gb|FD557561.1|FD557561, gi|158652349|gb|EX762240.1|EX762240, gi|167438621|gb|FD946000.1|FD946000, gi|167437514|gb|FD942199.1|FD942199, gi|167438243|gb|FD946993.1|FD946993, gi|166132196|gb|FD560558.1|FD560558, gi|167503682|gb|FD988312.1|FD988312, gi|161518782|gb|EY898725.1|EY898725, gi|158647023|gb|EX756914.1|EX756914, gi|154182552|gb|EV551892.1|EV551892, gi|154095083|gb|EV528056.1|EV…
biological_process	4	GO:0051239	regulation of multicellular organismal process	35	8.93	GO:0050789	regulation of biological process	gi|166123818|gb|FD557561.1|FD557561, gi|158652349|gb|EX762240.1|EX762240, gi|167438621|gb|FD946000.1|FD946000, gi|167437514|gb|FD942199.1|FD942199, gi|167438243|gb|FD946993.1|FD946993, gi|166132196|gb|FD560558.1|FD560558, gi|167503682|gb|FD988312.1|FD988312, gi|161518782|gb|EY898725.1|EY898725, gi|158647023|gb|EX756914.1|EX756914, gi|154182552|gb|EV551892.1|EV551892, gi|154095083|gb|EV528056.1|EV…
biological_process	4	GO:0009888	tissue development	32	12.96	GO:0048856	anatomical structure development	gi|158941831|gb|EX904163.1|EX904163, gi|158942025|gb|EX904357.1|EX904357, gi|332778441|gb|FY442848.1|FY442848, gi|167432683|gb|FD937836.1|FD937836, gi|161561313|gb|EY933243.1|EY933243, gi|167496826|gb|FD982226.1|FD982226, gi|166104334|gb|FD533837.1|FD533837, gi|161553627|gb|EY925601.1|EY925601, gi|161518986|gb|EY899080.1|EY899080, gi|158663561|gb|EX773452.1|EX773452, gi|166139497|gb|FD570018.1|FD…
biological_process	4	GO:0071554	cell wall organization or biogenesis	29	17.29	GO:0044763, GO:0071840	single-organism cellular process, cellular component organization or biogenesis	gi|332787028|gb|FY452752.1|FY452752, gi|167503455|gb|FD987950.1|FD987950, gi|167504229|gb|FD989705.1|FD989705, gi|154095512|gb|EV528485.1|EV528485, CL6214.Contig1_NAU-YH, gi|158924169|gb|EX897030.1|EX897030, gi|158922859|gb|EX895387.1|EX895387, Unigene8382_NAU-YH, Unigene30220_NAU-YH, gi|161572521|gb|EY943953.1|EY943953, gi|156179417|gb|EW739563.1|EW739563, gi|158928393|gb|EX902039.1|EX902039, gi…
biological_process	4	GO:0006790	sulfur compound metabolic process	28	27.22	GO:0044237	cellular metabolic process	CL2240.Contig1_NAU-YH, gi|161573495|gb|EY945322.1|EY945322, gi|332782802|gb|FY443821.1|FY443821, gi|161560922|gb|EY933376.1|EY933376, Unigene8382_NAU-YH, gi|161572521|gb|EY943953.1|EY943953, gi|156179417|gb|EW739563.1|EW739563, gi|158928393|gb|EX902039.1|EX902039, gi|167428190|gb|FD934852.1|FD934852, gi|156158544|gb|EW718690.1|EW718690, gi|156158282|gb|EW718428.1|EW718428, gi|167475425|gb|FD95911…
biological_process	4	GO:0061024	membrane organization	28	22.04	GO:0016043	cellular component organization	gi|161548955|gb|EY919719.1|EY919719, Unigene21158_NAU-YH, gi|166136582|gb|FD569183.1|FD569183, gi|167494625|gb|FD976269.1|FD976269, gi|166125468|gb|FD558413.1|FD558413, CL12616.Contig2_NAU-YH, gi|161541944|gb|EY913753.1|EY913753, gi|158646067|gb|EX755958.1|EX755958, gi|332782802|gb|FY443821.1|FY443821, gi|161560922|gb|EY933376.1|EY933376, gi|154167971|gb|EV539245.1|EV539245, gi|158941275|gb|EX903…
biological_process	4	GO:0019748	secondary metabolic process	27	21.3	GO:0044710	single-organism metabolic process	gi|167504229|gb|FD989705.1|FD989705, gi|154095512|gb|EV528485.1|EV528485, CL5609.Contig1_NAU-YH, CL10044.Contig1_NAU-YH, gi|332782802|gb|FY443821.1|FY443821, gi|161560922|gb|EY933376.1|EY933376, gi|158637494|gb|EX747385.1|EX747385, gi|154167971|gb|EV539245.1|EV539245, gi|158941275|gb|EX903518.1|EX903518, gi|332795393|gb|FY449298.1|FY449298, gi|332793269|gb|FY448599.1|FY448599, gi|332785564|gb|FY4…
biological_process	4	GO:0022607	cellular component assembly	26	22.25	GO:0044085, GO:0016043	cellular component biogenesis, cellular component organization	gi|167433947|gb|FD938594.1|FD938594, gi|166141909|gb|FD573405.1|FD573405, gi|161541944|gb|EY913753.1|EY913753, gi|158646067|gb|EX755958.1|EX755958, gi|154167971|gb|EV539245.1|EV539245, gi|158941275|gb|EX903518.1|EX903518, gi|332795393|gb|FY449298.1|FY449298, gi|332793269|gb|FY448599.1|FY448599, gi|332785564|gb|FY444096.1|FY444096, gi|332784574|gb|FY449933.1|FY449933, gi|332782886|gb|FY444103.1|FY…
biological_process	4	GO:2000241	regulation of reproductive process	26	12.82	GO:0022414, GO:0050789	reproductive process, regulation of biological process	gi|158661644|gb|EX771535.1|EX771535, gi|167438621|gb|FD946000.1|FD946000, gi|167437514|gb|FD942199.1|FD942199, gi|167438243|gb|FD946993.1|FD946993, gi|166132196|gb|FD560558.1|FD560558, gi|167503682|gb|FD988312.1|FD988312, gi|161518782|gb|EY898725.1|EY898725, gi|158647023|gb|EX756914.1|EX756914, gi|154182552|gb|EV551892.1|EV551892, gi|154095083|gb|EV528056.1|EV528056, gi|167500880|gb|FD984223.1|FD…
biological_process	4	GO:0044703	multi-organism reproductive process	26	10.66	GO:0022414	reproductive process	gi|167438621|gb|FD946000.1|FD946000, gi|167437514|gb|FD942199.1|FD942199, gi|167438243|gb|FD946993.1|FD946993, gi|166132196|gb|FD560558.1|FD560558, gi|167503682|gb|FD988312.1|FD988312, gi|161518782|gb|EY898725.1|EY898725, gi|158647023|gb|EX756914.1|EX756914, gi|154182552|gb|EV551892.1|EV551892, gi|154095083|gb|EV528056.1|EV528056, gi|167500880|gb|FD984223.1|FD984223, gi|158941831|gb|EX904163.1|EX…
biological_process	4	GO:0042592	homeostatic process	23	10.84	GO:0065008	regulation of biological quality	gi|156173338|gb|EW733484.1|EW733484, gi|332778539|gb|FY442946.1|FY442946, gi|167433864|gb|FD941766.1|FD941766, gi|166133466|gb|FD563793.1|FD563793, gi|156153258|gb|EW713404.1|EW713404, gi|156153257|gb|EW713403.1|EW713403, gi|167485135|gb|FD971887.1|FD971887, gi|166124531|gb|FD555982.1|FD555982, gi|166119794|gb|FD551358.1|FD551358, gi|166109373|gb|FD541643.1|FD541643, gi|161536718|gb|EY908741.1|EY…
biological_process	4	GO:0051641	cellular localization	22	3.16	GO:0044763, GO:0051179	single-organism cellular process, localization	gi|166149568|gb|FD581536.1|FD581536, gi|167494625|gb|FD976269.1|FD976269, gi|166116552|gb|FD548707.1|FD548707, CL2374.Contig1_NAU-YH, gi|161548955|gb|EY919719.1|EY919719, Unigene21158_NAU-YH, gi|166136582|gb|FD569183.1|FD569183, gi|167438548|gb|FD944412.1|FD944412, gi|161554354|gb|EY926444.1|EY926444, gi|158928461|gb|EX901451.1|EX901451, gi|161553727|gb|EY925721.1|EY925721, gi|161541944|gb|EY9137…
biological_process	4	GO:0006091	generation of precursor metabolites and energy	21	20.2	GO:0044237	cellular metabolic process	Unigene3271_NAU-YH, Unigene16958_NAU-YH, CL2240.Contig1_NAU-YH, gi|154170115|gb|EV541389.1|EV541389, gi|167433947|gb|FD938594.1|FD938594, CL6214.Contig1_NAU-YH, gi|154092085|gb|EV525058.1|EV525058, Unigene30220_NAU-YH, gi|167438548|gb|FD944412.1|FD944412, gi|161554354|gb|EY926444.1|EY926444, gi|158928461|gb|EX901451.1|EX901451, gi|161553727|gb|EY925721.1|EY925721, gi|166122205|gb|FD555746.1|FD555…
biological_process	4	GO:0006996	organelle organization	21	10.12	GO:0016043, GO:0044763	cellular component organization, single-organism cellular process	CL967.Contig2_NAU-YH, CL10044.Contig1_NAU-YH, gi|332782802|gb|FY443821.1|FY443821, gi|161560922|gb|EY933376.1|EY933376, gi|158637494|gb|EX747385.1|EX747385, gi|154167971|gb|EV539245.1|EV539245, gi|158941275|gb|EX903518.1|EX903518, gi|332795393|gb|FY449298.1|FY449298, gi|332793269|gb|FY448599.1|FY448599, gi|332785564|gb|FY444096.1|FY444096, gi|332784574|gb|FY449933.1|FY449933, gi|332782886|gb|FY44…
biological_process	4	GO:0009266	response to temperature stimulus	21	8.62	GO:0009628	response to abiotic stimulus	Unigene31262_NAU-YH, gi|166100372|gb|FD532393.1|FD532393, gi|154255923|gb|EV566972.1|EV566972, CL5609.Contig1_NAU-YH, gi|161543162|gb|EY914942.1|EY914942, Unigene21158_NAU-YH, gi|166136582|gb|FD569183.1|FD569183, CL967.Contig2_NAU-YH, gi|154170115|gb|EV541389.1|EV541389, gi|158941831|gb|EX904163.1|EX904163, gi|158942025|gb|EX904357.1|EX904357, gi|167497750|gb|FD978215.1|FD978215, gi|332778441|gb|…
biological_process	4	GO:0009314	response to radiation	20	5.13	GO:0009628	response to abiotic stimulus	CL967.Contig2_NAU-YH, Unigene13876_NAU-YH, gi|167492765|gb|FD977501.1|FD977501, gi|167492752|gb|FD975103.1|FD975103, CL4756.Contig2_NAU-YH, CL4756.Contig1_NAU-YH, Unigene786_NAU-YH, gi|154170115|gb|EV541389.1|EV541389, gi|158941831|gb|EX904163.1|EX904163, gi|158942025|gb|EX904357.1|EX904357, gi|167497750|gb|FD978215.1|FD978215, gi|332778441|gb|FY442848.1|FY442848, gi|167432683|gb|FD937836.1|FD937…
biological_process	4	GO:0008104	protein localization	20	2.33	GO:0033036	macromolecule localization	gi|166116552|gb|FD548707.1|FD548707, gi|167494625|gb|FD976269.1|FD976269, gi|161548955|gb|EY919719.1|EY919719, Unigene21158_NAU-YH, gi|166136582|gb|FD569183.1|FD569183, gi|167438548|gb|FD944412.1|FD944412, gi|161554354|gb|EY926444.1|EY926444, gi|158928461|gb|EX901451.1|EX901451, gi|161553727|gb|EY925721.1|EY925721, gi|161541944|gb|EY913753.1|EY913753, gi|158646067|gb|EX755958.1|EX755958, gi|33278…
biological_process	4	GO:0008219	cell death	19	16.58	GO:0016265, GO:0044763	death, single-organism cellular process	gi|167431122|gb|FD936890.1|FD936890, gi|161578553|gb|EY949798.1|EY949798, gi|161567448|gb|EY938664.1|EY938664, gi|161516883|gb|EY896930.1|EY896930, gi|161541944|gb|EY913753.1|EY913753, gi|158646067|gb|EX755958.1|EX755958, gi|332782802|gb|FY443821.1|FY443821, gi|161560922|gb|EY933376.1|EY933376, gi|332789280|gb|FY441630.1|FY441630, gi|332788263|gb|FY445587.1|FY445587, gi|332786409|gb|FY444933.1|FY…
biological_process	4	GO:0051186	cofactor metabolic process	19	15.48	GO:0044237	cellular metabolic process	gi|161542499|gb|EY914292.1|EY914292, CL5364.Contig1_NAU-YH, gi|154167971|gb|EV539245.1|EV539245, gi|158941275|gb|EX903518.1|EX903518, gi|332795393|gb|FY449298.1|FY449298, gi|332793269|gb|FY448599.1|FY448599, gi|332785564|gb|FY444096.1|FY444096, gi|332784574|gb|FY449933.1|FY449933, gi|332782886|gb|FY444103.1|FY444103, gi|332777396|gb|FY437914.1|FY437914, gi|332789280|gb|FY441630.1|FY441630, gi|332…
biological_process	4	GO:0048518	positive regulation of biological process	18	6.24	GO:0008150, GO:0050789	biological_process, regulation of biological process	gi|167438621|gb|FD946000.1|FD946000, gi|167437514|gb|FD942199.1|FD942199, gi|167438243|gb|FD946993.1|FD946993, gi|166132196|gb|FD560558.1|FD560558, gi|167503682|gb|FD988312.1|FD988312, gi|161518782|gb|EY898725.1|EY898725, gi|158647023|gb|EX756914.1|EX756914, gi|154182552|gb|EV551892.1|EV551892, gi|154095083|gb|EV528056.1|EV528056, gi|167500880|gb|FD984223.1|FD984223, Unigene13876_NAU-YH, gi|15615…
biological_process	4	GO:0044403	symbiosis, encompassing mutualism through parasitism	15	15	GO:0044419	interspecies interaction between organisms	CL10794.Contig1_NAU-YH, CL10794.Contig2_NAU-YH, CL5364.Contig1_NAU-YH, Unigene28340_NAU-YH, gi|161542499|gb|EY914292.1|EY914292, CL967.Contig2_NAU-YH, CL610.Contig2_NAU-YH, CL4756.Contig1_NAU-YH, gi|166116552|gb|FD548707.1|FD548707, Unigene4183_NAU-YH, CL1289.Contig1_NAU-YH, CL2440.Contig1_NAU-YH, CL2440.Contig2_NAU-YH, CL1289.Contig2_NAU-YH, Unigene26025_NAU-YH
biological_process	4	GO:0006952	defense response	15	12.14	GO:0006950	response to stress	gi|158661644|gb|EX771535.1|EX771535, gi|167438621|gb|FD946000.1|FD946000, gi|167437514|gb|FD942199.1|FD942199, gi|167438243|gb|FD946993.1|FD946993, gi|166132196|gb|FD560558.1|FD560558, gi|167503682|gb|FD988312.1|FD988312, gi|161518782|gb|EY898725.1|EY898725, gi|158647023|gb|EX756914.1|EX756914, gi|154182552|gb|EV551892.1|EV551892, gi|154095083|gb|EV528056.1|EV528056, gi|167500880|gb|FD984223.1|FD…
biological_process	4	GO:0048589	developmental growth	15	5.4	GO:0044767, GO:0040007	single-organism developmental process, growth	Unigene21158_NAU-YH, gi|166136582|gb|FD569183.1|FD569183, Unigene31262_NAU-YH, gi|166100372|gb|FD532393.1|FD532393, gi|154255923|gb|EV566972.1|EV566972, gi|161558544|gb|EY930450.1|EY930450, gi|158947494|gb|EX909770.1|EX909770, gi|161538411|gb|EY910031.1|EY910031, gi|161551493|gb|EY923470.1|EY923470, Unigene17358_NAU-YH, Unigene17359_NAU-YH, gnl|UG|Rsa#S43008458, gi|167431122|gb|FD936890.1|FD93689…
biological_process	4	GO:0044702	single organism reproductive process	15	4.97	GO:0044699, GO:0022414	single-organism process, reproductive process	gi|166130269|gb|FD564661.1|FD564661, gi|156166056|gb|EW726202.1|EW726202, gi|332789539|gb|FY446652.1|FY446652, gi|332787788|gb|FY446461.1|FY446461, gi|167434449|gb|FD940416.1|FD940416, gi|166119169|gb|FD551594.1|FD551594, gi|166100223|gb|FD532316.1|FD532316, gi|161532925|gb|EY904948.1|EY904948, gi|154093497|gb|EV526470.1|EV526470, Unigene3271_NAU-YH, gi|332793064|gb|FY447997.1|FY447997, gi|332781…
biological_process	4	GO:0006793	phosphorus metabolic process	15	2.2	GO:0044237	cellular metabolic process	gi|158942025|gb|EX904357.1|EX904357, gi|167497750|gb|FD978215.1|FD978215, gi|332778441|gb|FY442848.1|FY442848, gi|167432683|gb|FD937836.1|FD937836, gi|161561313|gb|EY933243.1|EY933243, gi|167496826|gb|FD982226.1|FD982226, gi|166104334|gb|FD533837.1|FD533837, gi|161553627|gb|EY925601.1|EY925601, gi|161518986|gb|EY899080.1|EY899080, gi|158663561|gb|EX773452.1|EX773452, gi|166139497|gb|FD570018.1|FD…
biological_process	4	GO:0010876	lipid localization	14	8.4	GO:0033036	macromolecule localization	gi|158661644|gb|EX771535.1|EX771535, gi|167438621|gb|FD946000.1|FD946000, gi|167437514|gb|FD942199.1|FD942199, gi|167438243|gb|FD946993.1|FD946993, gi|166132196|gb|FD560558.1|FD560558, gi|167503682|gb|FD988312.1|FD988312, gi|161518782|gb|EY898725.1|EY898725, gi|158647023|gb|EX756914.1|EX756914, gi|154182552|gb|EV551892.1|EV551892, gi|154095083|gb|EV528056.1|EV528056, gi|167500880|gb|FD984223.1|FD…
biological_process	4	GO:0048609	multicellular organismal reproductive process	14	7.25	GO:0032504, GO:0022414	multicellular organism reproduction, reproductive process	gi|154170115|gb|EV541389.1|EV541389, gi|167433947|gb|FD938594.1|FD938594, gi|166141909|gb|FD573405.1|FD573405, CL10044.Contig1_NAU-YH, Unigene30220_NAU-YH, gi|158637494|gb|EX747385.1|EX747385, gi|158941275|gb|EX903518.1|EX903518, gi|332795393|gb|FY449298.1|FY449298, gi|332793269|gb|FY448599.1|FY448599, gi|332785564|gb|FY444096.1|FY444096, gi|332784574|gb|FY449933.1|FY449933, gi|332782886|gb|FY444…
biological_process	4	GO:0043933	macromolecular complex subunit organization	14	4.38	GO:0016043	cellular component organization	gi|158941831|gb|EX904163.1|EX904163, gi|158942025|gb|EX904357.1|EX904357, gi|167497750|gb|FD978215.1|FD978215, gi|332778441|gb|FY442848.1|FY442848, gi|167432683|gb|FD937836.1|FD937836, gi|161561313|gb|EY933243.1|EY933243, gi|167496826|gb|FD982226.1|FD982226, gi|166104334|gb|FD533837.1|FD533837, gi|161553627|gb|EY925601.1|EY925601, gi|161518986|gb|EY899080.1|EY899080, gi|158663561|gb|EX773452.1|EX…
biological_process	4	GO:0045229	external encapsulating structure organization	14	3.46	GO:0016043, GO:0044763	cellular component organization, single-organism cellular process	gi|158942025|gb|EX904357.1|EX904357, gi|167497750|gb|FD978215.1|FD978215, gi|332778441|gb|FY442848.1|FY442848, gi|167432683|gb|FD937836.1|FD937836, gi|161561313|gb|EY933243.1|EY933243, gi|167496826|gb|FD982226.1|FD982226, gi|166104334|gb|FD533837.1|FD533837, gi|161553627|gb|EY925601.1|EY925601, gi|161518986|gb|EY899080.1|EY899080, gi|158663561|gb|EX773452.1|EX773452, gi|166139497|gb|FD570018.1|FD…
biological_process	4	GO:0044711	single-organism biosynthetic process	14	2.06	GO:0009058, GO:0044710	biosynthetic process, single-organism metabolic process	Unigene17736_NAU-YH, gi|167504229|gb|FD989705.1|FD989705, gi|154095512|gb|EV528485.1|EV528485, CL2240.Contig1_NAU-YH, gi|156161233|gb|EW721379.1|EW721379, gi|161551493|gb|EY923470.1|EY923470, Unigene21158_NAU-YH, gi|166122205|gb|FD555746.1|FD555746, gi|166120535|gb|FD555879.1|FD555879, gi|166096925|gb|FD531463.1|FD531463, gi|158651703|gb|EX761594.1|EX761594, gi|154172409|gb|EV543682.1|EV543682, C…
biological_process	4	GO:0051301	cell division	13	12.6	GO:0044763	single-organism cellular process	gi|161558544|gb|EY930450.1|EY930450, gi|158947494|gb|EX909770.1|EX909770, gi|161538411|gb|EY910031.1|EY910031, gi|161551493|gb|EY923470.1|EY923470, Unigene17358_NAU-YH, Unigene17359_NAU-YH, Unigene21158_NAU-YH, gi|166136582|gb|FD569183.1|FD569183, CL610.Contig2_NAU-YH, gi|332780007|gb|FY439983.1|FY439983, gi|158651703|gb|EX761594.1|EX761594, gi|154172409|gb|EV543682.1|EV543682, Unigene13876_NAU-YH
biological_process	4	GO:0051707	response to other organism	13	6.62	GO:0051704, GO:0009607	multi-organism process, response to biotic stimulus	gi|166145596|gb|FD576484.1|FD576484, gi|166119839|gb|FD550653.1|FD550653, gi|154091634|gb|EV524607.1|EV524607, gi|161572521|gb|EY943953.1|EY943953, gi|156179417|gb|EW739563.1|EW739563, gi|158928393|gb|EX902039.1|EX902039, gi|167428190|gb|FD934852.1|FD934852, gi|156158544|gb|EW718690.1|EW718690, gi|156158282|gb|EW718428.1|EW718428, gi|167475425|gb|FD959117.1|FD959117, gi|161531949|gb|EY903972.1|EY…
biological_process	4	GO:0021700	developmental maturation	12	10.35	GO:0044767	single-organism developmental process	Unigene8382_NAU-YH, Unigene30220_NAU-YH, gi|161572521|gb|EY943953.1|EY943953, gi|156179417|gb|EW739563.1|EW739563, gi|158928393|gb|EX902039.1|EX902039, gi|167428190|gb|FD934852.1|FD934852, gi|156158544|gb|EW718690.1|EW718690, gi|156158282|gb|EW718428.1|EW718428, gi|167475425|gb|FD959117.1|FD959117, gi|161531949|gb|EY903972.1|EY903972, gi|154172271|gb|EV543544.1|EV543544, Unigene36456_NAU-YH
biological_process	4	GO:0055114	oxidation-reduction process	12	10.18	GO:0044710	single-organism metabolic process	gi|167433947|gb|FD938594.1|FD938594, gi|166141909|gb|FD573405.1|FD573405, CL10044.Contig1_NAU-YH, Unigene30220_NAU-YH, gi|158637494|gb|EX747385.1|EX747385, gi|158941275|gb|EX903518.1|EX903518, gi|332795393|gb|FY449298.1|FY449298, gi|332793269|gb|FY448599.1|FY448599, gi|332785564|gb|FY444096.1|FY444096, gi|332784574|gb|FY449933.1|FY449933, gi|332782886|gb|FY444103.1|FY444103, gi|332777396|gb|FY437…
biological_process	4	GO:0070271	protein complex biogenesis	12	6.49	GO:0044085	cellular component biogenesis	gi|158661644|gb|EX771535.1|EX771535, gi|167438621|gb|FD946000.1|FD946000, gi|167437514|gb|FD942199.1|FD942199, gi|167438243|gb|FD946993.1|FD946993, gi|166132196|gb|FD560558.1|FD560558, gi|167503682|gb|FD988312.1|FD988312, gi|161518782|gb|EY898725.1|EY898725, gi|158647023|gb|EX756914.1|EX756914, gi|154182552|gb|EV551892.1|EV551892, gi|154095083|gb|EV528056.1|EV528056, gi|167500880|gb|FD984223.1|FD…
biological_process	4	GO:0016049	cell growth	12	4.32	GO:0044763, GO:0040007	single-organism cellular process, growth	gnl|UG|Rsa#S41982434, Unigene786_NAU-YH, gi|332779722|gb|FY438692.1|FY438692, gi|332787028|gb|FY452752.1|FY452752, gi|167503455|gb|FD987950.1|FD987950, gi|167504229|gb|FD989705.1|FD989705, gi|154095512|gb|EV528485.1|EV528485, gi|156161233|gb|EW721379.1|EW721379, CL4756.Contig1_NAU-YH, CL5364.Contig1_NAU-YH, CL967.Contig2_NAU-YH, gi|166139497|gb|FD570018.1|FD570018
biological_process	4	GO:0010035	response to inorganic substance	11	5.86	GO:0042221	response to chemical stimulus	CL5609.Contig1_NAU-YH, gi|167429187|gb|FD937484.1|FD937484, gi|166134827|gb|FD567298.1|FD567298, gi|166141909|gb|FD573405.1|FD573405, Unigene16958_NAU-YH, gi|332779722|gb|FY438692.1|FY438692, gi|332787028|gb|FY452752.1|FY452752, gi|167503455|gb|FD987950.1|FD987950, gi|167504229|gb|FD989705.1|FD989705, gi|154095512|gb|EV528485.1|EV528485, Unigene26025_NAU-YH
biological_process	4	GO:0044248	cellular catabolic process	11	3.38	GO:0044237, GO:0009056	cellular metabolic process, catabolic process	gi|313133822|gb|HS106931.1|HS106931, CL5364.Contig1_NAU-YH, CL967.Contig2_NAU-YH, gi|166141909|gb|FD573405.1|FD573405, Unigene16958_NAU-YH, gi|332779722|gb|FY438692.1|FY438692, gi|332787028|gb|FY452752.1|FY452752, gi|167503455|gb|FD987950.1|FD987950, gi|167504229|gb|FD989705.1|FD989705, gi|154095512|gb|EV528485.1|EV528485, Unigene26025_NAU-YH
biological_process	4	GO:0071495	cellular response to endogenous stimulus	11	3.17	GO:0009719	response to endogenous stimulus	Unigene21158_NAU-YH, gi|332779722|gb|FY438692.1|FY438692, CL5609.Contig1_NAU-YH, CL2440.Contig1_NAU-YH, CL2440.Contig2_NAU-YH, gi|154172271|gb|EV543544.1|EV543544, gi|161551493|gb|EY923470.1|EY923470, CL610.Contig2_NAU-YH, CL4756.Contig1_NAU-YH, gi|154170115|gb|EV541389.1|EV541389, CL967.Contig2_NAU-YH
biological_process	4	GO:1901575	organic substance catabolic process	11	1.73	GO:0071704, GO:0009056	organic substance metabolic process, catabolic process	Unigene21158_NAU-YH, gi|166136582|gb|FD569183.1|FD569183, Unigene4183_NAU-YH, CL12576.Contig1_NAU-YH, gi|158923795|gb|EX896877.1|EX896877, gi|332778047|gb|FY442454.1|FY442454, gi|166126548|gb|FD558503.1|FD558503, gi|166145596|gb|FD576484.1|FD576484, gi|166119839|gb|FD550653.1|FD550653, gi|154091634|gb|EV524607.1|EV524607, CL610.Contig2_NAU-YH
biological_process	4	GO:0048583	regulation of response to stimulus	10	3.57	GO:0050896, GO:0050789	response to stimulus, regulation of biological process	Unigene21158_NAU-YH, gi|166136582|gb|FD569183.1|FD569183, Unigene31262_NAU-YH, gi|166100372|gb|FD532393.1|FD532393, gi|154255923|gb|EV566972.1|EV566972, Unigene13876_NAU-YH, CL4756.Contig2_NAU-YH, CL4756.Contig1_NAU-YH, Unigene26025_NAU-YH, gi|161548955|gb|EY919719.1|EY919719
biological_process	4	GO:1901698	response to nitrogen compound	8	3.88	GO:0042221	response to chemical stimulus	CL12576.Contig1_NAU-YH, gi|166136582|gb|FD569183.1|FD569183, CL2440.Contig1_NAU-YH, CL2440.Contig2_NAU-YH, gi|154172271|gb|EV543544.1|EV543544, gi|161551493|gb|EY923470.1|EY923470, CL610.Contig2_NAU-YH, gi|156159433|gb|EW719579.1|EW719579
biological_process	4	GO:1901135	carbohydrate derivative metabolic process	7	1.42	GO:0071704	organic substance metabolic process	gi|158651703|gb|EX761594.1|EX761594, gi|161542499|gb|EY914292.1|EY914292, CL7082.Contig2_NAU-YH, CL1289.Contig1_NAU-YH, gi|154172409|gb|EV543682.1|EV543682, Unigene28340_NAU-YH, Unigene26025_NAU-YH
biological_process	4	GO:0007049	cell cycle	6	6.57	GO:0044763	single-organism cellular process	Unigene21158_NAU-YH, gi|166136582|gb|FD569183.1|FD569183, gi|167492765|gb|FD977501.1|FD977501, gi|167492752|gb|FD975103.1|FD975103, gi|156159433|gb|EW719579.1|EW719579, gi|166105238|gb|FD537181.1|FD537181
biological_process	4	GO:0048519	negative regulation of biological process	6	1.99	GO:0008150, GO:0050789	biological_process, regulation of biological process	gi|166122205|gb|FD555746.1|FD555746, gi|166120535|gb|FD555879.1|FD555879, gi|166096925|gb|FD531463.1|FD531463, gi|156159433|gb|EW719579.1|EW719579, Unigene30220_NAU-YH, Unigene16958_NAU-YH
biological_process	4	GO:1901615	organic hydroxy compound metabolic process	6	1.86	GO:0071704	organic substance metabolic process	gi|161551493|gb|EY923470.1|EY923470, gi|156161233|gb|EW721379.1|EW721379, Unigene21158_NAU-YH, gi|166122205|gb|FD555746.1|FD555746, gi|166120535|gb|FD555879.1|FD555879, gi|166096925|gb|FD531463.1|FD531463
biological_process	4	GO:0022613	ribonucleoprotein complex biogenesis	5	2.76	GO:0044085	cellular component biogenesis	Unigene6_NAU-YH, Unigene7_NAU-YH, Unigene5_NAU-YH, Unigene8_NAU-YH, gi|161542499|gb|EY914292.1|EY914292
biological_process	4	GO:0007059	chromosome segregation	4	4.6	GO:0044763	single-organism cellular process	gi|167502426|gb|FD984419.1|FD984419, gi|161548885|gb|EY920039.1|EY920039, CL7082.Contig2_NAU-YH, gi|156161233|gb|EW721379.1|EW721379
biological_process	4	GO:0009606	tropism	4	2.16	GO:0044707, GO:0009605	single-multicellular organism process, response to external stimulus	gi|167502426|gb|FD984419.1|FD984419, gi|161548885|gb|EY920039.1|EY920039, CL7082.Contig2_NAU-YH, gi|156161233|gb|EW721379.1|EW721379
biological_process	4	GO:0009629	response to gravity	4	2.16	GO:0009628	response to abiotic stimulus	gi|158914423|gb|EX886942.1|EX886942, gi|156155700|gb|EW715846.1|EW715846, gi|154179570|gb|EV548910.1|EV548910, gi|158661644|gb|EX771535.1|EX771535
biological_process	4	GO:0090066	regulation of anatomical structure size	4	1.44	GO:0065008	regulation of biological quality	gi|166122205|gb|FD555746.1|FD555746, gi|166120535|gb|FD555879.1|FD555879, gi|166096925|gb|FD531463.1|FD531463, Unigene16958_NAU-YH
biological_process	4	GO:0006970	response to osmotic stress	3	2.16	GO:0006950, GO:0009628	response to stress, response to abiotic stimulus	CL2240.Contig1_NAU-YH, CL5390.Contig1_NAU-YH, CL5390.Contig2_NAU-YH
biological_process	4	GO:0022412	cellular process involved in reproduction in multicellular organism	3	1.8	GO:0048610, GO:0032504	cellular process involved in reproduction, multicellular organism reproduction	gi|166122205|gb|FD555746.1|FD555746, gi|166120535|gb|FD555879.1|FD555879, gi|166096925|gb|FD531463.1|FD531463
biological_process	4	GO:0007017	microtubule-based process	3	1.56	GO:0044763	single-organism cellular process	Unigene786_NAU-YH, CL610.Contig2_NAU-YH, gi|161551493|gb|EY923470.1|EY923470
biological_process	4	GO:0040008	regulation of growth	3	1.08	GO:0040007, GO:0050789	growth, regulation of biological process	CL610.Contig2_NAU-YH, CL967.Contig2_NAU-YH, CL5609.Contig1_NAU-YH
biological_process	4	GO:0002682	regulation of immune system process	3	0.65	GO:0050789, GO:0002376	regulation of biological process, immune system process	gi|161548955|gb|EY919719.1|EY919719, Unigene21158_NAU-YH, gi|166136582|gb|FD569183.1|FD569183
biological_process	4	GO:0071496	cellular response to external stimulus	3	0.39	GO:0009605	response to external stimulus	Unigene786_NAU-YH, CL610.Contig2_NAU-YH, gi|161551493|gb|EY923470.1|EY923470
biological_process	4	GO:0009991	response to extracellular stimulus	3	0.39	GO:0009605	response to external stimulus	gi|166122205|gb|FD555746.1|FD555746, gi|166120535|gb|FD555879.1|FD555879, gi|166096925|gb|FD531463.1|FD531463
biological_process	4	GO:0042752	regulation of circadian rhythm	2	2	GO:0007623, GO:0050789	circadian rhythm, regulation of biological process	gi|167492765|gb|FD977501.1|FD977501, gi|167492752|gb|FD975103.1|FD975103
biological_process	4	GO:0009611	response to wounding	2	2	GO:0006950	response to stress	gi|166135235|gb|FD567106.1|FD567106, gi|154097579|gb|EV530552.1|EV530552
biological_process	4	GO:0007568	aging	2	1.6	GO:0044767	single-organism developmental process	gi|158651703|gb|EX761594.1|EX761594, gi|154172409|gb|EV543682.1|EV543682
biological_process	4	GO:0007155	cell adhesion	2	1.22	GO:0044763, GO:0022610	single-organism cellular process, biological adhesion	gi|167492765|gb|FD977501.1|FD977501, gi|167492752|gb|FD975103.1|FD975103
biological_process	4	GO:0015979	photosynthesis	2	1.2	GO:0044237	cellular metabolic process	Unigene21158_NAU-YH, gi|154170115|gb|EV541389.1|EV541389
biological_process	4	GO:0050879	multicellular organismal movement	2	1.2	GO:0044707	single-multicellular organism process	CL5390.Contig1_NAU-YH, CL5390.Contig2_NAU-YH
biological_process	4	GO:0006928	cellular component movement	2	1.2	GO:0044763	single-organism cellular process	CL5916.Contig2_NAU-YH, gi|156161233|gb|EW721379.1|EW721379
biological_process	4	GO:0009593	detection of chemical stimulus	2	1.2	GO:0051606, GO:0042221	detection of stimulus, response to chemical stimulus	CL4756.Contig1_NAU-YH, gi|154097579|gb|EV530552.1|EV530552
biological_process	4	GO:0006979	response to oxidative stress	2	0.72	GO:0006950	response to stress	CL5609.Contig1_NAU-YH, CL967.Contig2_NAU-YH
biological_process	4	GO:0010817	regulation of hormone levels	2	0.58	GO:0065008	regulation of biological quality	Unigene30220_NAU-YH, CL610.Contig2_NAU-YH
biological_process	4	GO:0032879	regulation of localization	2	0.29	GO:0050789, GO:0051179	regulation of biological process, localization	CL967.Contig2_NAU-YH, gi|154172271|gb|EV543544.1|EV543544
biological_process	4	GO:0009612	response to mechanical stimulus	1	1	GO:0009605, GO:0009628	response to external stimulus, response to abiotic stimulus	Unigene26025_NAU-YH
biological_process	4	GO:0009410	response to xenobiotic stimulus	1	1	GO:0042221	response to chemical stimulus	gi|161548955|gb|EY919719.1|EY919719
biological_process	4	GO:0010025	wax biosynthetic process	1	1	GO:0009058, GO:0010166	biosynthetic process, wax metabolic process	gi|161542499|gb|EY914292.1|EY914292
biological_process	4	GO:0009812	flavonoid metabolic process	1	0.36	GO:0071704	organic substance metabolic process	gi|154170115|gb|EV541389.1|EV541389
biological_process	4	GO:0042440	pigment metabolic process	1	0.36	GO:0044710	single-organism metabolic process	CL12576.Contig1_NAU-YH
biological_process	4	GO:0030029	actin filament-based process	1	0.36	GO:0044763	single-organism cellular process	CL4756.Contig1_NAU-YH
biological_process	4	GO:0035383	thioester metabolic process	1	0.36	GO:0071704, GO:0044237	organic substance metabolic process, cellular metabolic process	CL4756.Contig1_NAU-YH
biological_process	4	GO:0006081	cellular aldehyde metabolic process	1	0.36	GO:0071704, GO:0044710, GO:0044237	organic substance metabolic process, single-organism metabolic process, cellular metabolic process	gi|161542499|gb|EY914292.1|EY914292
biological_process	4	GO:0044712	single-organism catabolic process	1	0.36	GO:0044710, GO:0009056	single-organism metabolic process, catabolic process	gi|332778718|gb|FY435119.1|FY435119
biological_process	4	GO:1900673	olefin metabolic process	1	0.22	GO:0071704	organic substance metabolic process	CL5609.Contig1_NAU-YH
biological_process	4	GO:0022411	cellular component disassembly	1	0.13	GO:0016043, GO:0044763	cellular component organization, single-organism cellular process	gi|154183251|gb|EV552591.1|EV552591
biological_process	4	GO:0034330	cell junction organization	1	0.13	GO:0016043, GO:0044763	cellular component organization, single-organism cellular process	CL610.Contig2_NAU-YH
biological_process	4	GO:0044093	positive regulation of molecular function	1	0.08	GO:0065009	regulation of molecular function	Unigene26025_NAU-YH
biological_process	4	GO:0023051	regulation of signaling	1	0.05	GO:0044700, GO:0050789	single organism signaling, regulation of biological process	Unigene26025_NAU-YH
biological_process	4	GO:1901657	glycosyl compound metabolic process	1	0	GO:0071704, GO:0044710	organic substance metabolic process, single-organism metabolic process	gi|161566059|gb|EY937363.1|EY937363
biological_process	5	GO:0044260	cellular macromolecule metabolic process	105	27.59	GO:0044237, GO:0043170	cellular metabolic process, macromolecule metabolic process	gi|167433947|gb|FD938594.1|FD938594, CL2374.Contig1_NAU-YH, Unigene13876_NAU-YH, gi|156159433|gb|EW719579.1|EW719579, CL5609.Contig1_NAU-YH, gi|332787028|gb|FY452752.1|FY452752, gi|167503455|gb|FD987950.1|FD987950, gi|167504229|gb|FD989705.1|FD989705, gi|154095512|gb|EV528485.1|EV528485, gi|166122205|gb|FD555746.1|FD555746, gi|166120535|gb|FD555879.1|FD555879, gi|166096925|gb|FD531463.1|FD531463,…
biological_process	5	GO:0019538	protein metabolic process	59	16.27	GO:0043170, GO:0044238	macromolecule metabolic process, primary metabolic process	Unigene8382_NAU-YH, gi|166122205|gb|FD555746.1|FD555746, gi|166120535|gb|FD555879.1|FD555879, gi|166096925|gb|FD531463.1|FD531463, gi|156159433|gb|EW719579.1|EW719579, gi|161551493|gb|EY923470.1|EY923470, gi|158941831|gb|EX904163.1|EX904163, gi|158942025|gb|EX904357.1|EX904357, gi|167497750|gb|FD978215.1|FD978215, gi|332778441|gb|FY442848.1|FY442848, gi|167432683|gb|FD937836.1|FD937836, gi|161561…
biological_process	5	GO:0009059	macromolecule biosynthetic process	56	11.92	GO:1901576, GO:0043170	organic substance biosynthetic process, macromolecule metabolic process	CL2374.Contig1_NAU-YH, Unigene13876_NAU-YH, gi|156159433|gb|EW719579.1|EW719579, CL5609.Contig1_NAU-YH, gi|332787028|gb|FY452752.1|FY452752, gi|167503455|gb|FD987950.1|FD987950, gi|167504229|gb|FD989705.1|FD989705, gi|154095512|gb|EV528485.1|EV528485, CL7082.Contig2_NAU-YH, CL1289.Contig1_NAU-YH, gi|154183251|gb|EV552591.1|EV552591, gi|156173164|gb|EW733310.1|EW733310, Unigene6_NAU-YH, Unigene7_N…
biological_process	5	GO:0006139	nucleobase-containing compound metabolic process	55	8.97	GO:0034641, GO:0046483, GO:0006725, GO:1901360, GO:0044238	cellular nitrogen compound metabolic process, heterocycle metabolic process, cellular aromatic compound metabolic process, organic cyclic compound metabolic process, primary metabolic process	gi|167433947|gb|FD938594.1|FD938594, Unigene13876_NAU-YH, gi|156159433|gb|EW719579.1|EW719579, CL5609.Contig1_NAU-YH, gi|166122205|gb|FD555746.1|FD555746, gi|166120535|gb|FD555879.1|FD555879, gi|166096925|gb|FD531463.1|FD531463, CL5364.Contig1_NAU-YH, Unigene3271_NAU-YH, Unigene16958_NAU-YH, Unigene28340_NAU-YH, CL967.Contig2_NAU-YH, CL7978.Contig2_NAU-YH, Unigene26025_NAU-YH, gi|161542499|gb|EY9…
biological_process	5	GO:1901362	organic cyclic compound biosynthetic process	54	9.88	GO:1901576, GO:1901360	organic substance biosynthetic process, organic cyclic compound metabolic process	gi|161542499|gb|EY914292.1|EY914292, Unigene13876_NAU-YH, gi|156159433|gb|EW719579.1|EW719579, CL5609.Contig1_NAU-YH, gi|167504229|gb|FD989705.1|FD989705, gi|154095512|gb|EV528485.1|EV528485, Unigene28340_NAU-YH, gi|156161233|gb|EW721379.1|EW721379, gi|161551493|gb|EY923470.1|EY923470, Unigene21158_NAU-YH, gi|166122205|gb|FD555746.1|FD555746, gi|166120535|gb|FD555879.1|FD555879, gi|166096925|gb|F…
biological_process	5	GO:0010467	gene expression	51	21.13	GO:0043170	macromolecule metabolic process	Unigene13876_NAU-YH, gi|156159433|gb|EW719579.1|EW719579, CL5609.Contig1_NAU-YH, Unigene8382_NAU-YH, gi|167492765|gb|FD977501.1|FD977501, gi|167492752|gb|FD975103.1|FD975103, CL7978.Contig2_NAU-YH, gi|154183251|gb|EV552591.1|EV552591, gi|156173164|gb|EW733310.1|EW733310, Unigene6_NAU-YH, Unigene7_NAU-YH, gi|161542499|gb|EY914292.1|EY914292, Unigene5_NAU-YH, Unigene8_NAU-YH, gi|161558544|gb|EY9304…
biological_process	5	GO:0007165	signal transduction	50	33.49	GO:0044700, GO:0007154, GO:0050794, GO:0051716	single organism signaling, cell communication, regulation of cellular process, cellular response to stimulus	gi|161542499|gb|EY914292.1|EY914292, Unigene13876_NAU-YH, gi|156159433|gb|EW719579.1|EW719579, CL5609.Contig1_NAU-YH, gi|167504229|gb|FD989705.1|FD989705, gi|154095512|gb|EV528485.1|EV528485, Unigene28340_NAU-YH, gi|161551493|gb|EY923470.1|EY923470, Unigene21158_NAU-YH, gi|161558544|gb|EY930450.1|EY930450, gi|166126087|gb|FD556392.1|FD556392, gi|158640336|gb|EX750227.1|EX750227, gi|156173816|gb|E…
biological_process	5	GO:0019438	aromatic compound biosynthetic process	50	8.58	GO:0006725, GO:0044249	cellular aromatic compound metabolic process, cellular biosynthetic process	CL12576.Contig1_NAU-YH, gi|167492765|gb|FD977501.1|FD977501, gi|167492752|gb|FD975103.1|FD975103, Unigene21158_NAU-YH, gi|166136582|gb|FD569183.1|FD569183, Unigene17358_NAU-YH, Unigene17359_NAU-YH, gi|158941831|gb|EX904163.1|EX904163, gi|158942025|gb|EX904357.1|EX904357, gi|167497750|gb|FD978215.1|FD978215, gi|332778441|gb|FY442848.1|FY442848, gi|167432683|gb|FD937836.1|FD937836, gi|161561313|gb|…
biological_process	5	GO:0048731	system development	48	27.64	GO:0048856, GO:0007275	anatomical structure development, multicellular organismal development	gi|158941831|gb|EX904163.1|EX904163, gi|158942025|gb|EX904357.1|EX904357, gi|332778441|gb|FY442848.1|FY442848, gi|167432683|gb|FD937836.1|FD937836, gi|161561313|gb|EY933243.1|EY933243, gi|167496826|gb|FD982226.1|FD982226, gi|166104334|gb|FD533837.1|FD533837, gi|161553627|gb|EY925601.1|EY925601, gi|161518986|gb|EY899080.1|EY899080, gi|158663561|gb|EX773452.1|EX773452, gi|166139497|gb|FD570018.1|FD…
biological_process	5	GO:0009791	post-embryonic development	46	66.56	GO:0007275, GO:0044707, GO:0032502	multicellular organismal development, single-multicellular organism process, developmental process	gi|161551493|gb|EY923470.1|EY923470, Unigene13876_NAU-YH, gi|156159433|gb|EW719579.1|EW719579, CL5609.Contig1_NAU-YH, gi|166135235|gb|FD567106.1|FD567106, gi|154097579|gb|EV530552.1|EV530552, Unigene26025_NAU-YH, gi|161558544|gb|EY930450.1|EY930450, gi|166126087|gb|FD556392.1|FD556392, gi|158640336|gb|EX750227.1|EX750227, gi|156173816|gb|EW733962.1|EW733962, gi|161535191|gb|EY907316.1|EY907316, g…
biological_process	5	GO:0043412	macromolecule modification	46	10.73	GO:0043170	macromolecule metabolic process	gi|166122205|gb|FD555746.1|FD555746, gi|166120535|gb|FD555879.1|FD555879, gi|166096925|gb|FD531463.1|FD531463, gi|156159433|gb|EW719579.1|EW719579, gi|161551493|gb|EY923470.1|EY923470, gi|158941831|gb|EX904163.1|EX904163, gi|158942025|gb|EX904357.1|EX904357, gi|167497750|gb|FD978215.1|FD978215, gi|332778441|gb|FY442848.1|FY442848, gi|167432683|gb|FD937836.1|FD937836, gi|161561313|gb|EY933243.1|EY…
biological_process	5	GO:0031323	regulation of cellular metabolic process	46	10.38	GO:0019222, GO:0050794, GO:0044237	regulation of metabolic process, regulation of cellular process, cellular metabolic process	gi|167438621|gb|FD946000.1|FD946000, gi|167437514|gb|FD942199.1|FD942199, gi|167438243|gb|FD946993.1|FD946993, gi|166132196|gb|FD560558.1|FD560558, gi|167503682|gb|FD988312.1|FD988312, gi|161518782|gb|EY898725.1|EY898725, gi|158647023|gb|EX756914.1|EX756914, gi|154182552|gb|EV551892.1|EV551892, gi|154095083|gb|EV528056.1|EV528056, gi|167500880|gb|FD984223.1|FD984223, gi|166123818|gb|FD557561.1|FD…
biological_process	5	GO:0018130	heterocycle biosynthetic process	44	5.94	GO:0046483, GO:0044249	heterocycle metabolic process, cellular biosynthetic process	Unigene13876_NAU-YH, gi|156159433|gb|EW719579.1|EW719579, CL5609.Contig1_NAU-YH, Unigene26025_NAU-YH, gi|161548955|gb|EY919719.1|EY919719, gi|161558544|gb|EY930450.1|EY930450, gi|166126087|gb|FD556392.1|FD556392, gi|158640336|gb|EX750227.1|EX750227, gi|156173816|gb|EW733962.1|EW733962, gi|161535191|gb|EY907316.1|EY907316, gi|166123818|gb|FD557561.1|FD557561, gi|158657335|gb|EX767226.1|EX767226, g…
biological_process	5	GO:0044271	cellular nitrogen compound biosynthetic process	44	5.94	GO:0034641, GO:0044249	cellular nitrogen compound metabolic process, cellular biosynthetic process	gi|161542499|gb|EY914292.1|EY914292, Unigene13876_NAU-YH, gi|156159433|gb|EW719579.1|EW719579, CL5609.Contig1_NAU-YH, Unigene28340_NAU-YH, gi|161558544|gb|EY930450.1|EY930450, gi|166126087|gb|FD556392.1|FD556392, gi|158640336|gb|EX750227.1|EX750227, gi|156173816|gb|EW733962.1|EW733962, gi|161535191|gb|EY907316.1|EY907316, gi|166123818|gb|FD557561.1|FD557561, gi|158657335|gb|EX767226.1|EX767226, g…
biological_process	5	GO:0080090	regulation of primary metabolic process	44	5.66	GO:0019222, GO:0044238	regulation of metabolic process, primary metabolic process	gi|161542499|gb|EY914292.1|EY914292, Unigene13876_NAU-YH, gi|156159433|gb|EW719579.1|EW719579, CL5609.Contig1_NAU-YH, Unigene28340_NAU-YH, gi|161558544|gb|EY930450.1|EY930450, gi|166126087|gb|FD556392.1|FD556392, gi|158640336|gb|EX750227.1|EX750227, gi|156173816|gb|EW733962.1|EW733962, gi|161535191|gb|EY907316.1|EY907316, gi|166123818|gb|FD557561.1|FD557561, gi|158657335|gb|EX767226.1|EX767226, g…
biological_process	5	GO:0009889	regulation of biosynthetic process	43	9.17	GO:0019222, GO:0009058	regulation of metabolic process, biosynthetic process	gi|161551493|gb|EY923470.1|EY923470, Unigene17736_NAU-YH, CL5916.Contig2_NAU-YH, CL5609.Contig1_NAU-YH, CL2240.Contig1_NAU-YH, gi|161542499|gb|EY914292.1|EY914292, Unigene21158_NAU-YH, gi|158651703|gb|EX761594.1|EX761594, gi|154172409|gb|EV543682.1|EV543682, CL610.Contig2_NAU-YH, CL967.Contig2_NAU-YH, gi|154178160|gb|EV547500.1|EV547500, gi|154172271|gb|EV543544.1|EV543544, gi|161573495|gb|EY9453…
biological_process	5	GO:0006082	organic acid metabolic process	43	7.7	GO:0071704, GO:0044237, GO:0044281	organic substance metabolic process, cellular metabolic process, small molecule metabolic process	Unigene13876_NAU-YH, gi|156159433|gb|EW719579.1|EW719579, CL5609.Contig1_NAU-YH, Unigene26025_NAU-YH, gi|161558544|gb|EY930450.1|EY930450, gi|166126087|gb|FD556392.1|FD556392, gi|158640336|gb|EX750227.1|EX750227, gi|156173816|gb|EW733962.1|EW733962, gi|161535191|gb|EY907316.1|EY907316, gi|166123818|gb|FD557561.1|FD557561, gi|158657335|gb|EX767226.1|EX767226, gi|158652349|gb|EX762240.1|EX762240, g…
biological_process	5	GO:0051171	regulation of nitrogen compound metabolic process	43	5.3	GO:0019222, GO:0006807	regulation of metabolic process, nitrogen compound metabolic process	Unigene13876_NAU-YH, gi|156159433|gb|EW719579.1|EW719579, CL5609.Contig1_NAU-YH, gi|161548955|gb|EY919719.1|EY919719, gi|161558544|gb|EY930450.1|EY930450, gi|166126087|gb|FD556392.1|FD556392, gi|158640336|gb|EX750227.1|EX750227, gi|156173816|gb|EW733962.1|EW733962, gi|161535191|gb|EY907316.1|EY907316, gi|166123818|gb|FD557561.1|FD557561, gi|158657335|gb|EX767226.1|EX767226, gi|158652349|gb|EX7622…
biological_process	5	GO:0060255	regulation of macromolecule metabolic process	42	9.61	GO:0019222, GO:0043170	regulation of metabolic process, macromolecule metabolic process	Unigene13876_NAU-YH, gi|156159433|gb|EW719579.1|EW719579, CL5609.Contig1_NAU-YH, gi|167492765|gb|FD977501.1|FD977501, gi|167492752|gb|FD975103.1|FD975103, gi|161558544|gb|EY930450.1|EY930450, gi|166126087|gb|FD556392.1|FD556392, gi|158640336|gb|EX750227.1|EX750227, gi|156173816|gb|EW733962.1|EW733962, gi|161535191|gb|EY907316.1|EY907316, gi|166123818|gb|FD557561.1|FD557561, gi|158657335|gb|EX7672…
biological_process	5	GO:0044765	single-organism transport	41	21.16	GO:0044699, GO:0006810	single-organism process, transport	CL3904.Contig1_NAU-YH, CL3904.Contig2_NAU-YH, CL3904.Contig3_NAU-YH, gi|167438548|gb|FD944412.1|FD944412, gi|161554354|gb|EY926444.1|EY926444, gi|158928461|gb|EX901451.1|EX901451, gi|161553727|gb|EY925721.1|EY925721, gi|166149568|gb|FD581536.1|FD581536, gi|167494625|gb|FD976269.1|FD976269, gi|166116552|gb|FD548707.1|FD548707, CL2374.Contig1_NAU-YH, gi|161548955|gb|EY919719.1|EY919719, Unigene2115…
biological_process	5	GO:0009790	embryo development	40	32.21	GO:0044767, GO:0048856, GO:0007275	single-organism developmental process, anatomical structure development, multicellular organismal development	gi|158941831|gb|EX904163.1|EX904163, gi|158942025|gb|EX904357.1|EX904357, gi|167497750|gb|FD978215.1|FD978215, gi|332778441|gb|FY442848.1|FY442848, gi|167432683|gb|FD937836.1|FD937836, gi|161561313|gb|EY933243.1|EY933243, gi|167496826|gb|FD982226.1|FD982226, gi|166104334|gb|FD533837.1|FD533837, gi|161553627|gb|EY925601.1|EY925601, gi|161518986|gb|EY899080.1|EY899080, gi|158663561|gb|EX773452.1|EX…
biological_process	5	GO:0030154	cell differentiation	38	26.38	GO:0048869	cellular developmental process	gi|158661644|gb|EX771535.1|EX771535, gi|167438621|gb|FD946000.1|FD946000, gi|167437514|gb|FD942199.1|FD942199, gi|167438243|gb|FD946993.1|FD946993, gi|166132196|gb|FD560558.1|FD560558, gi|167503682|gb|FD988312.1|FD988312, gi|161518782|gb|EY898725.1|EY898725, gi|158647023|gb|EX756914.1|EX756914, gi|154182552|gb|EV551892.1|EV551892, gi|154095083|gb|EV528056.1|EV528056, gi|167500880|gb|FD984223.1|FD…
biological_process	5	GO:0032989	cellular component morphogenesis	38	17.81	GO:0044767, GO:0009653, GO:0048869, GO:0016043	single-organism developmental process, anatomical structure morphogenesis, cellular developmental process, cellular component organization	gi|158661644|gb|EX771535.1|EX771535, gi|167438621|gb|FD946000.1|FD946000, gi|167437514|gb|FD942199.1|FD942199, gi|167438243|gb|FD946993.1|FD946993, gi|166132196|gb|FD560558.1|FD560558, gi|167503682|gb|FD988312.1|FD988312, gi|161518782|gb|EY898725.1|EY898725, gi|158647023|gb|EX756914.1|EX756914, gi|154182552|gb|EV551892.1|EV551892, gi|154095083|gb|EV528056.1|EV528056, gi|167500880|gb|FD984223.1|FD…
biological_process	5	GO:0009725	response to hormone stimulus	36	21.17	GO:0010033, GO:0009719	response to organic substance, response to endogenous stimulus	Unigene21158_NAU-YH, gi|166136582|gb|FD569183.1|FD569183, gi|158651703|gb|EX761594.1|EX761594, gi|154172409|gb|EV543682.1|EV543682, CL5609.Contig1_NAU-YH, CL610.Contig2_NAU-YH, gi|167438621|gb|FD946000.1|FD946000, gi|167437514|gb|FD942199.1|FD942199, gi|167438243|gb|FD946993.1|FD946993, gi|166132196|gb|FD560558.1|FD560558, gi|167503682|gb|FD988312.1|FD988312, gi|161518782|gb|EY898725.1|EY898725, …
biological_process	5	GO:2000026	regulation of multicellular organismal development	35	14.89	GO:0007275, GO:0051239, GO:0050793	multicellular organismal development, regulation of multicellular organismal process, regulation of developmental process	gi|166123818|gb|FD557561.1|FD557561, gi|158652349|gb|EX762240.1|EX762240, gi|167438621|gb|FD946000.1|FD946000, gi|167437514|gb|FD942199.1|FD942199, gi|167438243|gb|FD946993.1|FD946993, gi|166132196|gb|FD560558.1|FD560558, gi|167503682|gb|FD988312.1|FD988312, gi|161518782|gb|EY898725.1|EY898725, gi|158647023|gb|EX756914.1|EX756914, gi|154182552|gb|EV551892.1|EV551892, gi|154095083|gb|EV528056.1|EV…
biological_process	5	GO:0071702	organic substance transport	30	6.96	GO:0006810	transport	gi|166116552|gb|FD548707.1|FD548707, gi|167494625|gb|FD976269.1|FD976269, gi|161548955|gb|EY919719.1|EY919719, Unigene21158_NAU-YH, gi|166136582|gb|FD569183.1|FD569183, gi|167438548|gb|FD944412.1|FD944412, gi|161554354|gb|EY926444.1|EY926444, gi|158928461|gb|EX901451.1|EX901451, gi|161553727|gb|EY925721.1|EY925721, gi|161541944|gb|EY913753.1|EY913753, gi|158646067|gb|EX755958.1|EX755958, gi|33278…
biological_process	5	GO:0097305	response to alcohol	27	14.66	GO:1901700, GO:0010033	response to oxygen-containing compound, response to organic substance	gi|167438621|gb|FD946000.1|FD946000, gi|167437514|gb|FD942199.1|FD942199, gi|167438243|gb|FD946993.1|FD946993, gi|166132196|gb|FD560558.1|FD560558, gi|167503682|gb|FD988312.1|FD988312, gi|161518782|gb|EY898725.1|EY898725, gi|158647023|gb|EX756914.1|EX756914, gi|154182552|gb|EV551892.1|EV551892, gi|154095083|gb|EV528056.1|EV528056, gi|167500880|gb|FD984223.1|FD984223, Unigene4183_NAU-YH, CL12576.C…
biological_process	5	GO:0033993	response to lipid	27	14.66	GO:0010033	response to organic substance	gi|167438621|gb|FD946000.1|FD946000, gi|167437514|gb|FD942199.1|FD942199, gi|167438243|gb|FD946993.1|FD946993, gi|166132196|gb|FD560558.1|FD560558, gi|167503682|gb|FD988312.1|FD988312, gi|161518782|gb|EY898725.1|EY898725, gi|158647023|gb|EX756914.1|EX756914, gi|154182552|gb|EV551892.1|EV551892, gi|154095083|gb|EV528056.1|EV528056, gi|167500880|gb|FD984223.1|FD984223, Unigene4183_NAU-YH, CL12576.C…
biological_process	5	GO:0009856	pollination	26	17.76	GO:0044703, GO:0044706	multi-organism reproductive process, multi-multicellular organism process	gi|158661644|gb|EX771535.1|EX771535, gi|167438621|gb|FD946000.1|FD946000, gi|167437514|gb|FD942199.1|FD942199, gi|167438243|gb|FD946993.1|FD946993, gi|166132196|gb|FD560558.1|FD560558, gi|167503682|gb|FD988312.1|FD988312, gi|161518782|gb|EY898725.1|EY898725, gi|158647023|gb|EX756914.1|EX756914, gi|154182552|gb|EV551892.1|EV551892, gi|154095083|gb|EV528056.1|EV528056, gi|167500880|gb|FD984223.1|FD…
biological_process	5	GO:0070887	cellular response to chemical stimulus	26	4.33	GO:0051716, GO:0042221	cellular response to stimulus, response to chemical stimulus	Unigene21158_NAU-YH, gi|166136582|gb|FD569183.1|FD569183, Unigene17358_NAU-YH, Unigene17359_NAU-YH, gi|158941831|gb|EX904163.1|EX904163, gi|158942025|gb|EX904357.1|EX904357, gi|167497750|gb|FD978215.1|FD978215, gi|332778441|gb|FY442848.1|FY442848, gi|167432683|gb|FD937836.1|FD937836, gi|161561313|gb|EY933243.1|EY933243, gi|167496826|gb|FD982226.1|FD982226, gi|166104334|gb|FD533837.1|FD533837, gi|…
biological_process	5	GO:0051649	establishment of localization in cell	22	5.27	GO:0051641, GO:0051234	cellular localization, establishment of localization	gi|166149568|gb|FD581536.1|FD581536, gi|167494625|gb|FD976269.1|FD976269, gi|166116552|gb|FD548707.1|FD548707, CL2374.Contig1_NAU-YH, gi|161548955|gb|EY919719.1|EY919719, Unigene21158_NAU-YH, gi|166136582|gb|FD569183.1|FD569183, gi|167438548|gb|FD944412.1|FD944412, gi|161554354|gb|EY926444.1|EY926444, gi|158928461|gb|EX901451.1|EX901451, gi|161553727|gb|EY925721.1|EY925721, gi|161541944|gb|EY9137…
biological_process	5	GO:0009416	response to light stimulus	20	8.55	GO:0009314	response to radiation	gi|166116552|gb|FD548707.1|FD548707, gi|167494625|gb|FD976269.1|FD976269, gi|161548955|gb|EY919719.1|EY919719, Unigene21158_NAU-YH, gi|166136582|gb|FD569183.1|FD569183, gi|167438548|gb|FD944412.1|FD944412, gi|161554354|gb|EY926444.1|EY926444, gi|158928461|gb|EX901451.1|EX901451, gi|161553727|gb|EY925721.1|EY925721, gi|161541944|gb|EY913753.1|EY913753, gi|158646067|gb|EX755958.1|EX755958, gi|33278…
biological_process	5	GO:0070727	cellular macromolecule localization	20	3.89	GO:0033036, GO:0051641	macromolecule localization, cellular localization	CL967.Contig2_NAU-YH, Unigene13876_NAU-YH, gi|167492765|gb|FD977501.1|FD977501, gi|167492752|gb|FD975103.1|FD975103, CL4756.Contig2_NAU-YH, CL4756.Contig1_NAU-YH, Unigene786_NAU-YH, gi|154170115|gb|EV541389.1|EV541389, gi|158941831|gb|EX904163.1|EX904163, gi|158942025|gb|EX904357.1|EX904357, gi|167497750|gb|FD978215.1|FD978215, gi|332778441|gb|FY442848.1|FY442848, gi|167432683|gb|FD937836.1|FD937…
biological_process	5	GO:0045184	establishment of protein localization	20	3.89	GO:0051234, GO:0008104	establishment of localization, protein localization	gi|166116552|gb|FD548707.1|FD548707, gi|167494625|gb|FD976269.1|FD976269, gi|161548955|gb|EY919719.1|EY919719, Unigene21158_NAU-YH, gi|166136582|gb|FD569183.1|FD569183, gi|167438548|gb|FD944412.1|FD944412, gi|161554354|gb|EY926444.1|EY926444, gi|158928461|gb|EX901451.1|EX901451, gi|161553727|gb|EY925721.1|EY925721, gi|161541944|gb|EY913753.1|EY913753, gi|158646067|gb|EX755958.1|EX755958, gi|33278…
biological_process	5	GO:0018904	ether metabolic process	19	11.4	GO:0071704, GO:0044281	organic substance metabolic process, small molecule metabolic process	gi|156173338|gb|EW733484.1|EW733484, gi|332778539|gb|FY442946.1|FY442946, gi|167433864|gb|FD941766.1|FD941766, gi|166133466|gb|FD563793.1|FD563793, gi|156153258|gb|EW713404.1|EW713404, gi|156153257|gb|EW713403.1|EW713403, gi|167485135|gb|FD971887.1|FD971887, gi|166124531|gb|FD555982.1|FD555982, gi|166119794|gb|FD551358.1|FD551358, gi|166109373|gb|FD541643.1|FD541643, gi|161536718|gb|EY908741.1|EY…
biological_process	5	GO:0019725	cellular homeostasis	19	11.4	GO:0044763, GO:0042592	single-organism cellular process, homeostatic process	gi|156173338|gb|EW733484.1|EW733484, gi|332778539|gb|FY442946.1|FY442946, gi|167433864|gb|FD941766.1|FD941766, gi|166133466|gb|FD563793.1|FD563793, gi|156153258|gb|EW713404.1|EW713404, gi|156153257|gb|EW713403.1|EW713403, gi|167485135|gb|FD971887.1|FD971887, gi|166124531|gb|FD555982.1|FD555982, gi|166119794|gb|FD551358.1|FD551358, gi|166109373|gb|FD541643.1|FD541643, gi|161536718|gb|EY908741.1|EY…
biological_process	5	GO:0009743	response to carbohydrate stimulus	18	6.05	GO:1901700, GO:0010033	response to oxygen-containing compound, response to organic substance	gi|158941831|gb|EX904163.1|EX904163, gi|158942025|gb|EX904357.1|EX904357, gi|167497750|gb|FD978215.1|FD978215, gi|332778441|gb|FY442848.1|FY442848, gi|167432683|gb|FD937836.1|FD937836, gi|161561313|gb|EY933243.1|EY933243, gi|167496826|gb|FD982226.1|FD982226, gi|166104334|gb|FD533837.1|FD533837, gi|161553627|gb|EY925601.1|EY925601, gi|161518986|gb|EY899080.1|EY899080, gi|158663561|gb|EX773452.1|EX…
biological_process	5	GO:0009409	response to cold	17	11.56	GO:0006950, GO:0009266	response to stress, response to temperature stimulus	Unigene17358_NAU-YH, Unigene17359_NAU-YH, Unigene21158_NAU-YH, gi|166136582|gb|FD569183.1|FD569183, CL5609.Contig1_NAU-YH, gi|161551493|gb|EY923470.1|EY923470, gi|167438621|gb|FD946000.1|FD946000, gi|167437514|gb|FD942199.1|FD942199, gi|167438243|gb|FD946993.1|FD946993, gi|166132196|gb|FD560558.1|FD560558, gi|167503682|gb|FD988312.1|FD988312, gi|161518782|gb|EY898725.1|EY898725, gi|158647023|gb|E…
biological_process	5	GO:0014070	response to organic cyclic compound	17	9.07	GO:0010033	response to organic substance	CL5609.Contig1_NAU-YH, gi|161543162|gb|EY914942.1|EY914942, Unigene21158_NAU-YH, gi|166136582|gb|FD569183.1|FD569183, CL967.Contig2_NAU-YH, gi|158941831|gb|EX904163.1|EX904163, gi|158942025|gb|EX904357.1|EX904357, gi|167497750|gb|FD978215.1|FD978215, gi|332778441|gb|FY442848.1|FY442848, gi|167432683|gb|FD937836.1|FD937836, gi|161561313|gb|EY933243.1|EY933243, gi|167496826|gb|FD982226.1|FD982226, …
biological_process	5	GO:0048532	anatomical structure arrangement	17	8.07	GO:0044767, GO:0009653	single-organism developmental process, anatomical structure morphogenesis	gi|158941831|gb|EX904163.1|EX904163, gi|158942025|gb|EX904357.1|EX904357, gi|332778441|gb|FY442848.1|FY442848, gi|167432683|gb|FD937836.1|FD937836, gi|161561313|gb|EY933243.1|EY933243, gi|167496826|gb|FD982226.1|FD982226, gi|166104334|gb|FD533837.1|FD533837, gi|161553627|gb|EY925601.1|EY925601, gi|161518986|gb|EY899080.1|EY899080, gi|158663561|gb|EX773452.1|EX773452, gi|166139497|gb|FD570018.1|FD…
biological_process	5	GO:0044723	single-organism carbohydrate metabolic process	17	2.49	GO:0005975	carbohydrate metabolic process	gi|158651703|gb|EX761594.1|EX761594, gi|154172409|gb|EV543682.1|EV543682, CL2374.Contig1_NAU-YH, gi|332787028|gb|FY452752.1|FY452752, gi|167503455|gb|FD987950.1|FD987950, gi|167504229|gb|FD989705.1|FD989705, gi|154095512|gb|EV528485.1|EV528485, gi|167506103|gb|FD986449.1|FD986449, gi|161544237|gb|EY916194.1|EY916194, gi|154093814|gb|EV526787.1|EV526787, gi|156155456|gb|EW715602.1|EW715602, gi|313…
biological_process	5	GO:0071822	protein complex subunit organization	14	7.31	GO:0043933	macromolecular complex subunit organization	gi|154170115|gb|EV541389.1|EV541389, gi|167433947|gb|FD938594.1|FD938594, gi|166141909|gb|FD573405.1|FD573405, CL10044.Contig1_NAU-YH, Unigene30220_NAU-YH, gi|158637494|gb|EX747385.1|EX747385, gi|158941275|gb|EX903518.1|EX903518, gi|332795393|gb|FY449298.1|FY449298, gi|332793269|gb|FY448599.1|FY448599, gi|332785564|gb|FY444096.1|FY444096, gi|332784574|gb|FY449933.1|FY449933, gi|332782886|gb|FY444…
biological_process	5	GO:0006796	phosphate-containing compound metabolic process	14	3.07	GO:0006793	phosphorus metabolic process	CL10794.Contig1_NAU-YH, CL10794.Contig2_NAU-YH, CL5364.Contig1_NAU-YH, Unigene28340_NAU-YH, gi|161542499|gb|EY914292.1|EY914292, CL967.Contig2_NAU-YH, CL610.Contig2_NAU-YH, gi|166116552|gb|FD548707.1|FD548707, Unigene4183_NAU-YH, CL1289.Contig1_NAU-YH, CL2440.Contig1_NAU-YH, CL2440.Contig2_NAU-YH, CL1289.Contig2_NAU-YH, Unigene26025_NAU-YH
biological_process	5	GO:0071669	plant-type cell wall organization or biogenesis	13	5.16	GO:0071554	cell wall organization or biogenesis	Unigene30220_NAU-YH, gi|158919750|gb|EX892458.1|EX892458, gi|166123693|gb|FD553056.1|FD553056, gi|166105238|gb|FD537181.1|FD537181, gi|158914423|gb|EX886942.1|EX886942, gi|156155700|gb|EW715846.1|EW715846, gi|154179570|gb|EV548910.1|EV548910, gi|158661644|gb|EX771535.1|EX771535, gi|166139427|gb|FD572123.1|FD572123, gi|161534813|gb|EY906836.1|EY906836, gi|166122205|gb|FD555746.1|FD555746, gi|16612…
biological_process	5	GO:0048646	anatomical structure formation involved in morphogenesis	13	4.53	GO:0009653, GO:0032502	anatomical structure morphogenesis, developmental process	gi|167504229|gb|FD989705.1|FD989705, gi|154095512|gb|EV528485.1|EV528485, gi|158661644|gb|EX771535.1|EX771535, gi|167438621|gb|FD946000.1|FD946000, gi|167437514|gb|FD942199.1|FD942199, gi|167438243|gb|FD946993.1|FD946993, gi|166132196|gb|FD560558.1|FD560558, gi|167503682|gb|FD988312.1|FD988312, gi|161518782|gb|EY898725.1|EY898725, gi|158647023|gb|EX756914.1|EX756914, gi|154182552|gb|EV551892.1|EV…
biological_process	5	GO:0019915	lipid storage	12	12	GO:0010876	lipid localization	gi|167433947|gb|FD938594.1|FD938594, gi|166141909|gb|FD573405.1|FD573405, CL10044.Contig1_NAU-YH, Unigene30220_NAU-YH, gi|158637494|gb|EX747385.1|EX747385, gi|158941275|gb|EX903518.1|EX903518, gi|332795393|gb|FY449298.1|FY449298, gi|332793269|gb|FY448599.1|FY448599, gi|332785564|gb|FY444096.1|FY444096, gi|332784574|gb|FY449933.1|FY449933, gi|332782886|gb|FY444103.1|FY444103, gi|332777396|gb|FY437…
biological_process	5	GO:0065003	macromolecular complex assembly	12	6.49	GO:0022607, GO:0043933	cellular component assembly, macromolecular complex subunit organization	gi|158661644|gb|EX771535.1|EX771535, gi|167438621|gb|FD946000.1|FD946000, gi|167437514|gb|FD942199.1|FD942199, gi|167438243|gb|FD946993.1|FD946993, gi|166132196|gb|FD560558.1|FD560558, gi|167503682|gb|FD988312.1|FD988312, gi|161518782|gb|EY898725.1|EY898725, gi|158647023|gb|EX756914.1|EX756914, gi|154182552|gb|EV551892.1|EV551892, gi|154095083|gb|EV528056.1|EV528056, gi|167500880|gb|FD984223.1|FD…
biological_process	5	GO:0071555	cell wall organization	12	4.56	GO:0071554, GO:0045229	cell wall organization or biogenesis, external encapsulating structure organization	gi|158661644|gb|EX771535.1|EX771535, gi|167438621|gb|FD946000.1|FD946000, gi|167437514|gb|FD942199.1|FD942199, gi|167438243|gb|FD946993.1|FD946993, gi|166132196|gb|FD560558.1|FD560558, gi|167503682|gb|FD988312.1|FD988312, gi|161518782|gb|EY898725.1|EY898725, gi|158647023|gb|EX756914.1|EX756914, gi|154182552|gb|EV551892.1|EV551892, gi|154095083|gb|EV528056.1|EV528056, gi|167500880|gb|FD984223.1|FD…
biological_process	5	GO:0060560	developmental growth involved in morphogenesis	12	2.98	GO:0009653, GO:0048589	anatomical structure morphogenesis, developmental growth	gi|158941831|gb|EX904163.1|EX904163, gi|158942025|gb|EX904357.1|EX904357, gi|167497750|gb|FD978215.1|FD978215, gi|332778441|gb|FY442848.1|FY442848, gi|167432683|gb|FD937836.1|FD937836, gi|161561313|gb|EY933243.1|EY933243, gi|167496826|gb|FD982226.1|FD982226, gi|166104334|gb|FD533837.1|FD533837, gi|161553627|gb|EY925601.1|EY925601, gi|161518986|gb|EY899080.1|EY899080, gi|158663561|gb|EX773452.1|EX…
biological_process	5	GO:0008610	lipid biosynthetic process	11	4.37	GO:1901576, GO:0006629	organic substance biosynthetic process, lipid metabolic process	gi|167438621|gb|FD946000.1|FD946000, gi|167437514|gb|FD942199.1|FD942199, gi|167438243|gb|FD946993.1|FD946993, gi|166132196|gb|FD560558.1|FD560558, gi|167503682|gb|FD988312.1|FD988312, gi|161518782|gb|EY898725.1|EY898725, gi|158647023|gb|EX756914.1|EX756914, gi|154182552|gb|EV551892.1|EV551892, gi|154095083|gb|EV528056.1|EV528056, gi|167500880|gb|FD984223.1|FD984223, Unigene13876_NAU-YH
biological_process	5	GO:0051240	positive regulation of multicellular organismal process	11	3.96	GO:0051239, GO:0044707, GO:0048518	regulation of multicellular organismal process, single-multicellular organism process, positive regulation of biological process	CL10794.Contig1_NAU-YH, CL10794.Contig2_NAU-YH, Unigene17736_NAU-YH, gi|158651703|gb|EX761594.1|EX761594, gi|166122205|gb|FD555746.1|FD555746, gi|166120535|gb|FD555879.1|FD555879, gi|166096925|gb|FD531463.1|FD531463, gi|161566059|gb|EY937363.1|EY937363, gi|156161233|gb|EW721379.1|EW721379, gi|161542499|gb|EY914292.1|EY914292, gi|154172409|gb|EV543682.1|EV543682
biological_process	5	GO:0051094	positive regulation of developmental process	11	3.96	GO:0032502, GO:0050793, GO:0048518	developmental process, regulation of developmental process, positive regulation of biological process	gi|167438621|gb|FD946000.1|FD946000, gi|167437514|gb|FD942199.1|FD942199, gi|167438243|gb|FD946993.1|FD946993, gi|166132196|gb|FD560558.1|FD560558, gi|167503682|gb|FD988312.1|FD988312, gi|161518782|gb|EY898725.1|EY898725, gi|158647023|gb|EX756914.1|EX756914, gi|154182552|gb|EV551892.1|EV551892, gi|154095083|gb|EV528056.1|EV528056, gi|167500880|gb|FD984223.1|FD984223, Unigene13876_NAU-YH
biological_process	5	GO:2000243	positive regulation of reproductive process	10	6	GO:2000241, GO:0022414, GO:0048518	regulation of reproductive process, reproductive process, positive regulation of biological process	Unigene17736_NAU-YH, CL2240.Contig1_NAU-YH, gi|156161233|gb|EW721379.1|EW721379, gi|161551493|gb|EY923470.1|EY923470, Unigene21158_NAU-YH, gi|166122205|gb|FD555746.1|FD555746, gi|166120535|gb|FD555879.1|FD555879, gi|166096925|gb|FD531463.1|FD531463, gi|158651703|gb|EX761594.1|EX761594, gi|154172409|gb|EV543682.1|EV543682
biological_process	5	GO:0033554	cellular response to stress	10	4.85	GO:0006950, GO:0051716	response to stress, cellular response to stimulus	gi|158651703|gb|EX761594.1|EX761594, gi|154172409|gb|EV543682.1|EV543682, CL10794.Contig1_NAU-YH, CL10794.Contig2_NAU-YH, Unigene17736_NAU-YH, gi|166122205|gb|FD555746.1|FD555746, gi|166120535|gb|FD555879.1|FD555879, gi|166096925|gb|FD531463.1|FD531463, gi|161566059|gb|EY937363.1|EY937363, gi|161542499|gb|EY914292.1|EY914292
biological_process	5	GO:0071705	nitrogen compound transport	10	4.27	GO:0006810	transport	gi|167438621|gb|FD946000.1|FD946000, gi|167437514|gb|FD942199.1|FD942199, gi|167438243|gb|FD946993.1|FD946993, gi|166132196|gb|FD560558.1|FD560558, gi|167503682|gb|FD988312.1|FD988312, gi|161518782|gb|EY898725.1|EY898725, gi|158647023|gb|EX756914.1|EX756914, gi|154182552|gb|EV551892.1|EV551892, gi|154095083|gb|EV528056.1|EV528056, gi|167500880|gb|FD984223.1|FD984223
biological_process	5	GO:0044255	cellular lipid metabolic process	10	2.92	GO:0006629, GO:0044237	lipid metabolic process, cellular metabolic process	gi|166122205|gb|FD555746.1|FD555746, gi|166120535|gb|FD555879.1|FD555879, gi|166096925|gb|FD531463.1|FD531463, Unigene21158_NAU-YH, gi|166136582|gb|FD569183.1|FD569183, CL5609.Contig1_NAU-YH, CL610.Contig2_NAU-YH, Unigene786_NAU-YH, gi|161551493|gb|EY923470.1|EY923470, gi|161548955|gb|EY919719.1|EY919719
biological_process	5	GO:0044283	small molecule biosynthetic process	10	1.99	GO:0044711, GO:0044281	single-organism biosynthetic process, small molecule metabolic process	CL2374.Contig1_NAU-YH, gi|332787028|gb|FY452752.1|FY452752, gi|167503455|gb|FD987950.1|FD987950, gi|167504229|gb|FD989705.1|FD989705, gi|154095512|gb|EV528485.1|EV528485, gi|167506103|gb|FD986449.1|FD986449, gi|161544237|gb|EY916194.1|EY916194, gi|154093814|gb|EV526787.1|EV526787, gi|156155456|gb|EW715602.1|EW715602, gi|313133822|gb|HS106931.1|HS106931
biological_process	5	GO:0044262	cellular carbohydrate metabolic process	10	1.89	GO:0044237, GO:0005975	cellular metabolic process, carbohydrate metabolic process	gi|332780007|gb|FY439983.1|FY439983, CL11546.Contig1_NAU-YH, CL11546.Contig2_NAU-YH, gi|332794583|gb|FY451256.1|FY451256, gi|332790483|gb|FY454548.1|FY454548, gi|332789711|gb|FY447618.1|FY447618, CL2440.Contig1_NAU-YH, CL2440.Contig2_NAU-YH, gi|154172271|gb|EV543544.1|EV543544, CL610.Contig2_NAU-YH
biological_process	5	GO:0007389	pattern specification process	9	5.95	GO:0007275, GO:0044707, GO:0032502	multicellular organismal development, single-multicellular organism process, developmental process	gi|166145596|gb|FD576484.1|FD576484, gi|166119839|gb|FD550653.1|FD550653, gi|154091634|gb|EV524607.1|EV524607, gi|166122205|gb|FD555746.1|FD555746, gi|166120535|gb|FD555879.1|FD555879, gi|166096925|gb|FD531463.1|FD531463, gi|166105238|gb|FD537181.1|FD537181, gi|166139427|gb|FD572123.1|FD572123, gi|161534813|gb|EY906836.1|EY906836
biological_process	5	GO:0048522	positive regulation of cellular process	7	3.45	GO:0050794, GO:0009987, GO:0048518	regulation of cellular process, cellular process, positive regulation of biological process	Unigene13876_NAU-YH, gi|156159433|gb|EW719579.1|EW719579, CL5609.Contig1_NAU-YH, gi|166122205|gb|FD555746.1|FD555746, gi|166120535|gb|FD555879.1|FD555879, gi|166096925|gb|FD531463.1|FD531463, gi|332778718|gb|FY435119.1|FY435119
biological_process	5	GO:0009698	phenylpropanoid metabolic process	7	3.24	GO:0019748, GO:0006725, GO:1901360	secondary metabolic process, cellular aromatic compound metabolic process, organic cyclic compound metabolic process	Unigene16958_NAU-YH, gi|332779722|gb|FY438692.1|FY438692, gi|332787028|gb|FY452752.1|FY452752, gi|167503455|gb|FD987950.1|FD987950, gi|167504229|gb|FD989705.1|FD989705, gi|154095512|gb|EV528485.1|EV528485, Unigene26025_NAU-YH
biological_process	5	GO:1901361	organic cyclic compound catabolic process	7	2.42	GO:1901575, GO:1901360	organic substance catabolic process, organic cyclic compound metabolic process	CL10794.Contig1_NAU-YH, CL10794.Contig2_NAU-YH, CL5364.Contig1_NAU-YH, Unigene28340_NAU-YH, gi|161542499|gb|EY914292.1|EY914292, CL967.Contig2_NAU-YH, Unigene26025_NAU-YH
biological_process	5	GO:0019439	aromatic compound catabolic process	7	2.42	GO:0044248, GO:0006725	cellular catabolic process, cellular aromatic compound metabolic process	gi|167504229|gb|FD989705.1|FD989705, gi|154095512|gb|EV528485.1|EV528485, gi|332779722|gb|FY438692.1|FY438692, gi|332787028|gb|FY452752.1|FY452752, gi|167503455|gb|FD987950.1|FD987950, CL10794.Contig1_NAU-YH, CL10794.Contig2_NAU-YH
biological_process	5	GO:0019637	organophosphate metabolic process	7	0.7	GO:0071704, GO:0006793	organic substance metabolic process, phosphorus metabolic process	Unigene16958_NAU-YH, gi|332779722|gb|FY438692.1|FY438692, gi|332787028|gb|FY452752.1|FY452752, gi|167503455|gb|FD987950.1|FD987950, gi|167504229|gb|FD989705.1|FD989705, gi|154095512|gb|EV528485.1|EV528485, Unigene26025_NAU-YH
biological_process	5	GO:0051276	chromosome organization	6	5.87	GO:0006996	organelle organization	CL2374.Contig1_NAU-YH, gi|332787028|gb|FY452752.1|FY452752, gi|167503455|gb|FD987950.1|FD987950, gi|167504229|gb|FD989705.1|FD989705, gi|154095512|gb|EV528485.1|EV528485, gi|313133822|gb|HS106931.1|HS106931
biological_process	5	GO:0080134	regulation of response to stress	6	3.17	GO:0006950, GO:0048583	response to stress, regulation of response to stimulus	Unigene17358_NAU-YH, Unigene17359_NAU-YH, Unigene21158_NAU-YH, gi|166136582|gb|FD569183.1|FD569183, gi|161551493|gb|EY923470.1|EY923470, gi|161548955|gb|EY919719.1|EY919719
biological_process	5	GO:0045087	innate immune response	6	2.9	GO:0006952, GO:0006955	defense response, immune response	gi|156161233|gb|EW721379.1|EW721379, gi|161551493|gb|EY923470.1|EY923470, Unigene21158_NAU-YH, gi|166122205|gb|FD555746.1|FD555746, gi|166120535|gb|FD555879.1|FD555879, gi|166096925|gb|FD531463.1|FD531463
biological_process	5	GO:1901617	organic hydroxy compound biosynthetic process	6	2.5	GO:1901576, GO:1901615	organic substance biosynthetic process, organic hydroxy compound metabolic process	gi|161542499|gb|EY914292.1|EY914292, gi|166122205|gb|FD555746.1|FD555746, gi|166120535|gb|FD555879.1|FD555879, gi|166096925|gb|FD531463.1|FD531463, CL2240.Contig1_NAU-YH, Unigene28340_NAU-YH
biological_process	5	GO:1901566	organonitrogen compound biosynthetic process	6	2	GO:1901576, GO:1901564	organic substance biosynthetic process, organonitrogen compound metabolic process	gi|158919750|gb|EX892458.1|EX892458, gi|166123693|gb|FD553056.1|FD553056, gi|166122205|gb|FD555746.1|FD555746, gi|166120535|gb|FD555879.1|FD555879, gi|166096925|gb|FD531463.1|FD531463, gi|158923795|gb|EX896877.1|EX896877
biological_process	5	GO:0044802	single-organism membrane organization	6	1.73	GO:0061024, GO:0044699	membrane organization, single-organism process	Unigene21158_NAU-YH, gi|166136582|gb|FD569183.1|FD569183, Unigene31262_NAU-YH, gi|166100372|gb|FD532393.1|FD532393, gi|154255923|gb|EV566972.1|EV566972, gi|161548955|gb|EY919719.1|EY919719
biological_process	5	GO:0005976	polysaccharide metabolic process	6	1.68	GO:0043170, GO:0005975	macromolecule metabolic process, carbohydrate metabolic process	gi|161548955|gb|EY919719.1|EY919719, Unigene21158_NAU-YH, gi|166136582|gb|FD569183.1|FD569183, gi|161542499|gb|EY914292.1|EY914292, gi|158651703|gb|EX761594.1|EX761594, gi|154172409|gb|EV543682.1|EV543682
biological_process	5	GO:0048229	gametophyte development	6	1.68	GO:0007275	multicellular organismal development	Unigene3271_NAU-YH, Unigene16958_NAU-YH, gi|167433947|gb|FD938594.1|FD938594, gi|166122205|gb|FD555746.1|FD555746, gi|166120535|gb|FD555879.1|FD555879, gi|166096925|gb|FD531463.1|FD531463
biological_process	5	GO:0010167	response to nitrate	5	5	GO:0010035, GO:1901700, GO:1901698	response to inorganic substance, response to oxygen-containing compound, response to nitrogen compound	CL2440.Contig1_NAU-YH, CL2440.Contig2_NAU-YH, gi|154172271|gb|EV543544.1|EV543544, gi|161551493|gb|EY923470.1|EY923470, CL610.Contig2_NAU-YH
biological_process	5	GO:0007005	mitochondrion organization	5	4.6	GO:0006996	organelle organization	gi|156161233|gb|EW721379.1|EW721379, gi|166122205|gb|FD555746.1|FD555746, gi|166120535|gb|FD555879.1|FD555879, gi|166096925|gb|FD531463.1|FD531463, gi|166136582|gb|FD569183.1|FD569183
biological_process	5	GO:0042254	ribosome biogenesis	5	4.6	GO:0022613	ribonucleoprotein complex biogenesis	CL2240.Contig1_NAU-YH, gi|154170115|gb|EV541389.1|EV541389, CL6214.Contig1_NAU-YH, gi|154092085|gb|EV525058.1|EV525058, Unigene30220_NAU-YH
biological_process	5	GO:0009620	response to fungus	5	3.8	GO:0051707	response to other organism	gi|167438548|gb|FD944412.1|FD944412, gi|161554354|gb|EY926444.1|EY926444, gi|158928461|gb|EX901451.1|EX901451, gi|161553727|gb|EY925721.1|EY925721, gi|166116552|gb|FD548707.1|FD548707
biological_process	5	GO:0007010	cytoskeleton organization	5	3.72	GO:0006996	organelle organization	gi|158651703|gb|EX761594.1|EX761594, CL7082.Contig2_NAU-YH, CL1289.Contig1_NAU-YH, gi|154172409|gb|EV543682.1|EV543682, Unigene28340_NAU-YH
biological_process	5	GO:0008202	steroid metabolic process	5	2.3	GO:0006629, GO:1901360	lipid metabolic process, organic cyclic compound metabolic process	Unigene21158_NAU-YH, gi|166136582|gb|FD569183.1|FD569183, gi|158651703|gb|EX761594.1|EX761594, gi|154172409|gb|EV543682.1|EV543682, Unigene13876_NAU-YH
biological_process	5	GO:1901137	carbohydrate derivative biosynthetic process	5	1.75	GO:1901135, GO:1901576	carbohydrate derivative metabolic process, organic substance biosynthetic process	Unigene6_NAU-YH, Unigene7_NAU-YH, Unigene5_NAU-YH, Unigene8_NAU-YH, gi|161542499|gb|EY914292.1|EY914292
biological_process	5	GO:0042127	regulation of cell proliferation	4	4	GO:0050794, GO:0008283	regulation of cellular process, cell proliferation	gi|167502426|gb|FD984419.1|FD984419, gi|161548885|gb|EY920039.1|EY920039, CL7082.Contig2_NAU-YH, gi|156161233|gb|EW721379.1|EW721379
biological_process	5	GO:0009630	gravitropism	4	3.6	GO:0009629, GO:0009606	response to gravity, tropism	gi|156161233|gb|EW721379.1|EW721379, gi|166122205|gb|FD555746.1|FD555746, gi|166120535|gb|FD555879.1|FD555879, gi|166096925|gb|FD531463.1|FD531463
biological_process	5	GO:0016192	vesicle-mediated transport	4	3.2	GO:0006810	transport	gi|161551493|gb|EY923470.1|EY923470, CL5916.Contig2_NAU-YH, CL5609.Contig1_NAU-YH, Unigene21158_NAU-YH
biological_process	5	GO:0009408	response to heat	4	2.8	GO:0006950, GO:0009266	response to stress, response to temperature stimulus	gi|161558544|gb|EY930450.1|EY930450, gi|158947494|gb|EX909770.1|EX909770, gi|161538411|gb|EY910031.1|EY910031, gi|161551493|gb|EY923470.1|EY923470
biological_process	5	GO:0012501	programmed cell death	4	2.64	GO:0008219	cell death	gi|158651892|gb|EX761783.1|EX761783, gi|161542499|gb|EY914292.1|EY914292, gi|158651703|gb|EX761594.1|EX761594, gi|154172409|gb|EV543682.1|EV543682
biological_process	5	GO:0009617	response to bacterium	4	2.4	GO:0051707	response to other organism	gi|167504229|gb|FD989705.1|FD989705, gi|154095512|gb|EV528485.1|EV528485, CL10794.Contig1_NAU-YH, CL10794.Contig2_NAU-YH
biological_process	5	GO:0032535	regulation of cellular component size	4	2.4	GO:0016043, GO:0044763, GO:0090066	cellular component organization, single-organism cellular process, regulation of anatomical structure size	gi|161551493|gb|EY923470.1|EY923470, gi|161548955|gb|EY919719.1|EY919719, Unigene21158_NAU-YH, gi|166136582|gb|FD569183.1|FD569183
biological_process	5	GO:0042537	benzene-containing compound metabolic process	4	2.28	GO:0006725, GO:1901360	cellular aromatic compound metabolic process, organic cyclic compound metabolic process	Unigene13876_NAU-YH, gi|156159433|gb|EW719579.1|EW719579, CL5609.Contig1_NAU-YH, gi|161548955|gb|EY919719.1|EY919719
biological_process	5	GO:0042546	cell wall biogenesis	4	2.06	GO:0044085, GO:0071554	cellular component biogenesis, cell wall organization or biogenesis	gi|158914423|gb|EX886942.1|EX886942, gi|156155700|gb|EW715846.1|EW715846, gi|154179570|gb|EV548910.1|EV548910, gi|158661644|gb|EX771535.1|EX771535
biological_process	5	GO:0009657	plastid organization	4	1.68	GO:0006996	organelle organization	gi|158914423|gb|EX886942.1|EX886942, gi|156155700|gb|EW715846.1|EW715846, gi|154179570|gb|EV548910.1|EV548910, gi|158661644|gb|EX771535.1|EX771535
biological_process	5	GO:0044550	secondary metabolite biosynthetic process	4	1.44	GO:0044711, GO:0019748	single-organism biosynthetic process, secondary metabolic process	gi|332787028|gb|FY452752.1|FY452752, gi|167503455|gb|FD987950.1|FD987950, gi|167504229|gb|FD989705.1|FD989705, gi|154095512|gb|EV528485.1|EV528485
biological_process	5	GO:0006066	alcohol metabolic process	4	1.3	GO:1901615, GO:0044281	organic hydroxy compound metabolic process, small molecule metabolic process	gi|158914423|gb|EX886942.1|EX886942, gi|156155700|gb|EW715846.1|EW715846, gi|154179570|gb|EV548910.1|EV548910, gi|158661644|gb|EX771535.1|EX771535
biological_process	5	GO:0009893	positive regulation of metabolic process	4	1.01	GO:0019222, GO:0008152, GO:0048518	regulation of metabolic process, metabolic process, positive regulation of biological process	gi|161514781|gb|EY894828.1|EY894828, CL12616.Contig2_NAU-YH, CL2374.Contig1_NAU-YH, gi|167494625|gb|FD976269.1|FD976269
biological_process	5	GO:0022603	regulation of anatomical structure morphogenesis	4	0.86	GO:0009653, GO:0050793	anatomical structure morphogenesis, regulation of developmental process	Unigene31262_NAU-YH, gi|166100372|gb|FD532393.1|FD532393, gi|154255923|gb|EV566972.1|EV566972, gi|154170115|gb|EV541389.1|EV541389
biological_process	5	GO:0022402	cell cycle process	3	4.82	GO:0007049, GO:0044763	cell cycle, single-organism cellular process	Unigene786_NAU-YH, CL610.Contig2_NAU-YH, gi|161551493|gb|EY923470.1|EY923470
biological_process	5	GO:0051321	meiotic cell cycle	3	3.02	GO:0048610, GO:0007049	cellular process involved in reproduction, cell cycle	Unigene786_NAU-YH, CL610.Contig2_NAU-YH, gi|161551493|gb|EY923470.1|EY923470
biological_process	5	GO:0009651	response to salt stress	3	2.6	GO:0006970	response to osmotic stress	gi|166122205|gb|FD555746.1|FD555746, gi|166120535|gb|FD555879.1|FD555879, gi|166096925|gb|FD531463.1|FD531463
biological_process	5	GO:0051726	regulation of cell cycle	3	1.8	GO:0050794, GO:0007049	regulation of cellular process, cell cycle	CL5364.Contig1_NAU-YH, CL967.Contig2_NAU-YH, CL4756.Contig1_NAU-YH
biological_process	5	GO:0048638	regulation of developmental growth	3	1.8	GO:0048589, GO:0040008, GO:0050793	developmental growth, regulation of growth, regulation of developmental process	gi|166122205|gb|FD555746.1|FD555746, gi|166120535|gb|FD555879.1|FD555879, gi|166096925|gb|FD531463.1|FD531463
biological_process	5	GO:0010941	regulation of cell death	3	1.8	GO:0008219, GO:0050794	cell death, regulation of cellular process	gi|166122205|gb|FD555746.1|FD555746, gi|166120535|gb|FD555879.1|FD555879, gi|166096925|gb|FD531463.1|FD531463
biological_process	5	GO:0010038	response to metal ion	3	1.56	GO:0010035	response to inorganic substance	Unigene21158_NAU-YH, gi|166136582|gb|FD569183.1|FD569183, gi|166141909|gb|FD573405.1|FD573405
biological_process	5	GO:0048523	negative regulation of cellular process	3	1.32	GO:0050794, GO:0048519, GO:0009987	regulation of cellular process, negative regulation of biological process, cellular process	gi|166105238|gb|FD537181.1|FD537181, Unigene21158_NAU-YH, gi|166136582|gb|FD569183.1|FD569183
biological_process	5	GO:0007276	gamete generation	3	1.08	GO:0048609, GO:0044702, GO:0019953	multicellular organismal reproductive process, single organism reproductive process, sexual reproduction	gi|167492765|gb|FD977501.1|FD977501, gi|167492752|gb|FD975103.1|FD975103, gi|156159433|gb|EW719579.1|EW719579
biological_process	5	GO:0050776	regulation of immune response	3	1.08	GO:0002682, GO:0048583, GO:0006955	regulation of immune system process, regulation of response to stimulus, immune response	gi|313133822|gb|HS106931.1|HS106931, CL5364.Contig1_NAU-YH, CL967.Contig2_NAU-YH
biological_process	5	GO:0035966	response to topologically incorrect protein	3	1.03	GO:0006950, GO:0010033	response to stress, response to organic substance	gi|166122205|gb|FD555746.1|FD555746, gi|166120535|gb|FD555879.1|FD555879, gi|166096925|gb|FD531463.1|FD531463
biological_process	5	GO:0009892	negative regulation of metabolic process	3	0.79	GO:0019222, GO:0008152, GO:0048519	regulation of metabolic process, metabolic process, negative regulation of biological process	gi|161548955|gb|EY919719.1|EY919719, Unigene21158_NAU-YH, gi|166136582|gb|FD569183.1|FD569183
biological_process	5	GO:0031667	response to nutrient levels	3	0.65	GO:0009991	response to extracellular stimulus	CL4756.Contig1_NAU-YH, CL610.Contig2_NAU-YH, CL967.Contig2_NAU-YH
biological_process	5	GO:0031668	cellular response to extracellular stimulus	3	0.65	GO:0071496, GO:0007154, GO:0051716, GO:0009991	cellular response to external stimulus, cell communication, cellular response to stimulus, response to extracellular stimulus	CL610.Contig2_NAU-YH, CL5609.Contig1_NAU-YH, CL967.Contig2_NAU-YH
biological_process	5	GO:0006732	coenzyme metabolic process	3	0.43	GO:0051186	cofactor metabolic process	gi|166122205|gb|FD555746.1|FD555746, gi|166120535|gb|FD555879.1|FD555879, gi|166096925|gb|FD531463.1|FD531463
biological_process	5	GO:0016052	carbohydrate catabolic process	3	0.33	GO:0005975, GO:1901575	carbohydrate metabolic process, organic substance catabolic process	gi|161548955|gb|EY919719.1|EY919719, Unigene21158_NAU-YH, gi|166136582|gb|FD569183.1|FD569183
biological_process	5	GO:0010031	circumnutation	2	2	GO:0050879	multicellular organismal movement	gi|167492765|gb|FD977501.1|FD977501, gi|167492752|gb|FD975103.1|FD975103
biological_process	5	GO:0007018	microtubule-based movement	2	2	GO:0006928, GO:0007017	cellular component movement, microtubule-based process	gi|158947494|gb|EX909770.1|EX909770, gi|161538411|gb|EY910031.1|EY910031
biological_process	5	GO:0007267	cell-cell signaling	2	2	GO:0044700, GO:0007154	single organism signaling, cell communication	Unigene28340_NAU-YH, Unigene26025_NAU-YH
biological_process	5	GO:0006914	autophagy	2	2	GO:0044248	cellular catabolic process	gi|332779722|gb|FY438692.1|FY438692, CL5609.Contig1_NAU-YH
biological_process	5	GO:0009615	response to virus	2	1.2	GO:0051707	response to other organism	CL5390.Contig1_NAU-YH, CL5390.Contig2_NAU-YH
biological_process	5	GO:0009415	response to water stimulus	2	1.2	GO:0010035, GO:1901700, GO:0009628	response to inorganic substance, response to oxygen-containing compound, response to abiotic stimulus	CL967.Contig2_NAU-YH, gi|154172271|gb|EV543544.1|EV543544
biological_process	5	GO:0010243	response to organonitrogen compound	2	1.2	GO:1901698, GO:0010033, GO:0009719	response to nitrogen compound, response to organic substance, response to endogenous stimulus	CL12576.Contig1_NAU-YH, gi|166136582|gb|FD569183.1|FD569183
biological_process	5	GO:0000302	response to reactive oxygen species	2	1.2	GO:1901700, GO:0006979	response to oxygen-containing compound, response to oxidative stress	Unigene16958_NAU-YH, Unigene26025_NAU-YH
biological_process	5	GO:0048585	negative regulation of response to stimulus	2	1.2	GO:0048583, GO:0050896, GO:0048519	regulation of response to stimulus, response to stimulus, negative regulation of biological process	Unigene3271_NAU-YH, Unigene16958_NAU-YH
biological_process	5	GO:0042445	hormone metabolic process	2	0.96	GO:0008152, GO:0010817	metabolic process, regulation of hormone levels	gi|154172271|gb|EV543544.1|EV543544, Unigene36456_NAU-YH
biological_process	5	GO:0046700	heterocycle catabolic process	2	0.62	GO:0044248, GO:0046483	cellular catabolic process, heterocycle metabolic process	gi|167429187|gb|FD937484.1|FD937484, gi|166134827|gb|FD567298.1|FD567298
biological_process	5	GO:0044270	cellular nitrogen compound catabolic process	2	0.62	GO:0034641, GO:0044248	cellular nitrogen compound metabolic process, cellular catabolic process	CL5364.Contig1_NAU-YH, CL967.Contig2_NAU-YH
biological_process	5	GO:0051049	regulation of transport	2	0.49	GO:0006810, GO:0032879	transport, regulation of localization	CL5916.Contig2_NAU-YH, gi|156161233|gb|EW721379.1|EW721379
biological_process	5	GO:0072521	purine-containing compound metabolic process	2	0.38	GO:0034641, GO:1901564, GO:0046483, GO:0006725, GO:1901360	cellular nitrogen compound metabolic process, organonitrogen compound metabolic process, heterocycle metabolic process, cellular aromatic compound metabolic process, organic cyclic compound metabolic process	Unigene21158_NAU-YH, gi|154170115|gb|EV541389.1|EV541389
biological_process	5	GO:0060429	epithelium development	2	0.21	GO:0009888	tissue development	Unigene21158_NAU-YH, gi|166136582|gb|FD569183.1|FD569183
biological_process	5	GO:0072524	pyridine-containing compound metabolic process	2	0.12	GO:0034641, GO:1901564, GO:0046483, GO:1901360	cellular nitrogen compound metabolic process, organonitrogen compound metabolic process, heterocycle metabolic process, organic cyclic compound metabolic process	Unigene16958_NAU-YH, Unigene26025_NAU-YH
biological_process	5	GO:0006972	hyperosmotic response	1	1	GO:0006970	response to osmotic stress	CL967.Contig2_NAU-YH
biological_process	5	GO:0000278	mitotic cell cycle	1	1	GO:0007049	cell cycle	CL610.Contig2_NAU-YH
biological_process	5	GO:0051776	detection of redox state	1	1	GO:0051775, GO:0009593	response to redox state, detection of chemical stimulus	CL610.Contig2_NAU-YH
biological_process	5	GO:0022900	electron transport chain	1	1	GO:0055114, GO:0006091	oxidation-reduction process, generation of precursor metabolites and energy	Unigene13876_NAU-YH
biological_process	5	GO:0009624	response to nematode	1	1	GO:0051707	response to other organism	CL610.Contig2_NAU-YH
biological_process	5	GO:0007030	Golgi organization	1	1	GO:0006996	organelle organization	gi|161551493|gb|EY923470.1|EY923470
biological_process	5	GO:0048584	positive regulation of response to stimulus	1	0.6	GO:0050896, GO:0048583, GO:0048518	response to stimulus, regulation of response to stimulus, positive regulation of biological process	Unigene26025_NAU-YH
biological_process	5	GO:0009404	toxin metabolic process	1	0.6	GO:0044237, GO:0019748	cellular metabolic process, secondary metabolic process	gi|166126087|gb|FD556392.1|FD556392
biological_process	5	GO:0090487	secondary metabolite catabolic process	1	0.6	GO:0044712, GO:0019748	single-organism catabolic process, secondary metabolic process	Unigene26025_NAU-YH
biological_process	5	GO:0043094	cellular metabolic compound salvage	1	0.6	GO:0044249	cellular biosynthetic process	gi|161542499|gb|EY914292.1|EY914292
biological_process	5	GO:0001763	morphogenesis of a branching structure	1	0.6	GO:0044767, GO:0009653, GO:0044707	single-organism developmental process, anatomical structure morphogenesis, single-multicellular organism process	CL5609.Contig1_NAU-YH
biological_process	5	GO:0046148	pigment biosynthetic process	1	0.6	GO:0009058, GO:0042440	biosynthetic process, pigment metabolic process	gi|154183251|gb|EV552591.1|EV552591
biological_process	5	GO:0009566	fertilization	1	0.6	GO:0044702, GO:0019953	single organism reproductive process, sexual reproduction	CL5609.Contig1_NAU-YH
biological_process	5	GO:0009813	flavonoid biosynthetic process	1	0.6	GO:1901576, GO:0009812	organic substance biosynthetic process, flavonoid metabolic process	CL2240.Contig1_NAU-YH
biological_process	5	GO:0051302	regulation of cell division	1	0.6	GO:0050794, GO:0051301	regulation of cellular process, cell division	gi|156159433|gb|EW719579.1|EW719579
biological_process	5	GO:0009608	response to symbiont	1	0.6	GO:0051707	response to other organism	gi|154097579|gb|EV530552.1|EV530552
biological_process	5	GO:0002239	response to oomycetes	1	0.6	GO:0051707	response to other organism	gi|167494625|gb|FD976269.1|FD976269
biological_process	5	GO:0031589	cell-substrate adhesion	1	0.36	GO:0007155	cell adhesion	gi|166141909|gb|FD573405.1|FD573405
biological_process	5	GO:0042180	cellular ketone metabolic process	1	0.36	GO:0071704, GO:0044237, GO:0044281	organic substance metabolic process, cellular metabolic process, small molecule metabolic process	gi|167433947|gb|FD938594.1|FD938594
biological_process	5	GO:0040034	regulation of development, heterochronic	1	0.36	GO:0050793	regulation of developmental process	gi|166105238|gb|FD537181.1|FD537181
biological_process	5	GO:0044272	sulfur compound biosynthetic process	1	0.36	GO:0006790, GO:0044249	sulfur compound metabolic process, cellular biosynthetic process	gi|161542499|gb|EY914292.1|EY914292
biological_process	5	GO:0071824	protein-DNA complex subunit organization	1	0.36	GO:0043933	macromolecular complex subunit organization	gi|158640336|gb|EX750227.1|EX750227
biological_process	5	GO:0043449	cellular alkene metabolic process	1	0.36	GO:0044237, GO:1900673	cellular metabolic process, olefin metabolic process	Unigene26025_NAU-YH
biological_process	5	GO:0071214	cellular response to abiotic stimulus	1	0.36	GO:0051716, GO:0009628	cellular response to stimulus, response to abiotic stimulus	CL12576.Contig1_NAU-YH
biological_process	5	GO:1900674	olefin biosynthetic process	1	0.36	GO:1901576, GO:1900673	organic substance biosynthetic process, olefin metabolic process	gi|161548955|gb|EY919719.1|EY919719
biological_process	5	GO:0051188	cofactor biosynthetic process	1	0.36	GO:0051186, GO:0044249	cofactor metabolic process, cellular biosynthetic process	CL610.Contig2_NAU-YH
biological_process	5	GO:0034329	cell junction assembly	1	0.22	GO:0022607, GO:0034330	cellular component assembly, cell junction organization	Unigene26025_NAU-YH
biological_process	5	GO:0033013	tetrapyrrole metabolic process	1	0.22	GO:1901564, GO:0046483, GO:0006725, GO:1901360	organonitrogen compound metabolic process, heterocycle metabolic process, cellular aromatic compound metabolic process, organic cyclic compound metabolic process	gi|166105238|gb|FD537181.1|FD537181
biological_process	5	GO:0032984	macromolecular complex disassembly	1	0.22	GO:0043933, GO:0022411	macromolecular complex subunit organization, cellular component disassembly	gi|166139497|gb|FD570018.1|FD570018
biological_process	5	GO:0072527	pyrimidine-containing compound metabolic process	1	0.22	GO:0034641, GO:1901564, GO:0046483, GO:1901360	cellular nitrogen compound metabolic process, organonitrogen compound metabolic process, heterocycle metabolic process, organic cyclic compound metabolic process	Unigene13876_NAU-YH
biological_process	5	GO:0045216	cell-cell junction organization	1	0.13	GO:0034330	cell junction organization	Unigene26025_NAU-YH
biological_process	5	GO:0009057	macromolecule catabolic process	1	0.13	GO:0043170, GO:1901575	macromolecule metabolic process, organic substance catabolic process	CL610.Contig2_NAU-YH
biological_process	5	GO:0050790	regulation of catalytic activity	1	0.08	GO:0065009, GO:0019222	regulation of molecular function, regulation of metabolic process	gi|332780007|gb|FY439983.1|FY439983
biological_process	5	GO:0010646	regulation of cell communication	1	0.05	GO:0050794, GO:0007154	regulation of cellular process, cell communication	Unigene28340_NAU-YH
biological_process	5	GO:1901136	carbohydrate derivative catabolic process	1	0.02	GO:1901135, GO:1901575	carbohydrate derivative metabolic process, organic substance catabolic process	CL967.Contig2_NAU-YH
biological_process	5	GO:1901565	organonitrogen compound catabolic process	1	0.02	GO:1901564, GO:1901575	organonitrogen compound metabolic process, organic substance catabolic process	Unigene26025_NAU-YH
biological_process	5	GO:1901658	glycosyl compound catabolic process	1	0.01	GO:1901575, GO:1901657	organic substance catabolic process, glycosyl compound metabolic process	gi|166141909|gb|FD573405.1|FD573405
biological_process	5	GO:0009894	regulation of catabolic process	1	0.02	GO:0019222, GO:0009056	regulation of metabolic process, catabolic process	CL12576.Contig1_NAU-YH
biological_process	5	GO:0061025	membrane fusion	1	0	GO:0061024	membrane organization	gi|161542499|gb|EY914292.1|EY914292
biological_process	6	GO:0034645	cellular macromolecule biosynthetic process	56	19.87	GO:0009059, GO:0044260, GO:0044249	macromolecule biosynthetic process, cellular macromolecule metabolic process, cellular biosynthetic process	CL2374.Contig1_NAU-YH, Unigene13876_NAU-YH, gi|156159433|gb|EW719579.1|EW719579, CL5609.Contig1_NAU-YH, gi|332787028|gb|FY452752.1|FY452752, gi|167503455|gb|FD987950.1|FD987950, gi|167504229|gb|FD989705.1|FD989705, gi|154095512|gb|EV528485.1|EV528485, CL7082.Contig2_NAU-YH, CL1289.Contig1_NAU-YH, gi|154183251|gb|EV552591.1|EV552591, gi|156173164|gb|EW733310.1|EW733310, Unigene6_NAU-YH, Unigene7_N…
biological_process	6	GO:0044267	cellular protein metabolic process	55	23.03	GO:0019538, GO:0044260	protein metabolic process, cellular macromolecule metabolic process	gi|166122205|gb|FD555746.1|FD555746, gi|166120535|gb|FD555879.1|FD555879, gi|166096925|gb|FD531463.1|FD531463, gi|156159433|gb|EW719579.1|EW719579, gi|161551493|gb|EY923470.1|EY923470, gi|158941831|gb|EX904163.1|EX904163, gi|158942025|gb|EX904357.1|EX904357, gi|167497750|gb|FD978215.1|FD978215, gi|332778441|gb|FY442848.1|FY442848, gi|167432683|gb|FD937836.1|FD937836, gi|161561313|gb|EY933243.1|EY…
biological_process	6	GO:0090304	nucleic acid metabolic process	51	10.15	GO:0043170, GO:0006139	macromolecule metabolic process, nucleobase-containing compound metabolic process	gi|167433947|gb|FD938594.1|FD938594, Unigene13876_NAU-YH, gi|156159433|gb|EW719579.1|EW719579, CL5609.Contig1_NAU-YH, gi|166122205|gb|FD555746.1|FD555746, gi|166120535|gb|FD555879.1|FD555879, gi|166096925|gb|FD531463.1|FD531463, Unigene3271_NAU-YH, Unigene16958_NAU-YH, CL7978.Contig2_NAU-YH, gi|161542499|gb|EY914292.1|EY914292, gi|158925970|gb|EX898424.1|EX898424, gi|161558544|gb|EY930450.1|EY930…
biological_process	6	GO:0036211	protein modification process	45	17.14	GO:0019538, GO:0043412	protein metabolic process, macromolecule modification	gi|166122205|gb|FD555746.1|FD555746, gi|166120535|gb|FD555879.1|FD555879, gi|166096925|gb|FD531463.1|FD531463, gi|156159433|gb|EW719579.1|EW719579, gi|161551493|gb|EY923470.1|EY923470, gi|158941831|gb|EX904163.1|EX904163, gi|158942025|gb|EX904357.1|EX904357, gi|167497750|gb|FD978215.1|FD978215, gi|332778441|gb|FY442848.1|FY442848, gi|167432683|gb|FD937836.1|FD937836, gi|161561313|gb|EY933243.1|EY…
biological_process	6	GO:0048513	organ development	44	20.52	GO:0048731, GO:0048856	system development, anatomical structure development	gi|158941831|gb|EX904163.1|EX904163, gi|158942025|gb|EX904357.1|EX904357, gi|332778441|gb|FY442848.1|FY442848, gi|167432683|gb|FD937836.1|FD937836, gi|161561313|gb|EY933243.1|EY933243, gi|167496826|gb|FD982226.1|FD982226, gi|166104334|gb|FD533837.1|FD533837, gi|161553627|gb|EY925601.1|EY925601, gi|161518986|gb|EY899080.1|EY899080, gi|158663561|gb|EX773452.1|EX773452, gi|166139497|gb|FD570018.1|FD…
biological_process	6	GO:0043436	oxoacid metabolic process	43	12.84	GO:0006082	organic acid metabolic process	Unigene13876_NAU-YH, gi|156159433|gb|EW719579.1|EW719579, CL5609.Contig1_NAU-YH, Unigene28340_NAU-YH, gi|161558544|gb|EY930450.1|EY930450, gi|166126087|gb|FD556392.1|FD556392, gi|158640336|gb|EX750227.1|EX750227, gi|156173816|gb|EW733962.1|EW733962, gi|161535191|gb|EY907316.1|EY907316, gi|166123818|gb|FD557561.1|FD557561, gi|158657335|gb|EX767226.1|EX767226, gi|158652349|gb|EX762240.1|EX762240, g…
biological_process	6	GO:0034654	nucleobase-containing compound biosynthetic process	43	9.16	GO:0019438, GO:0044271, GO:0018130, GO:0006139, GO:1901362	aromatic compound biosynthetic process, cellular nitrogen compound biosynthetic process, heterocycle biosynthetic process, nucleobase-containing compound metabolic process, organic cyclic compound biosynthetic process	Unigene13876_NAU-YH, gi|156159433|gb|EW719579.1|EW719579, CL5609.Contig1_NAU-YH, Unigene26025_NAU-YH, gi|161558544|gb|EY930450.1|EY930450, gi|166126087|gb|FD556392.1|FD556392, gi|158640336|gb|EX750227.1|EX750227, gi|156173816|gb|EW733962.1|EW733962, gi|161535191|gb|EY907316.1|EY907316, gi|166123818|gb|FD557561.1|FD557561, gi|158657335|gb|EX767226.1|EX767226, gi|158652349|gb|EX762240.1|EX762240, g…
biological_process	6	GO:0019219	regulation of nucleobase-containing compound metabolic process	43	8.83	GO:0006139, GO:0080090, GO:0051171, GO:0031323	nucleobase-containing compound metabolic process, regulation of primary metabolic process, regulation of nitrogen compound metabolic process, regulation of cellular metabolic process	gi|161551493|gb|EY923470.1|EY923470, Unigene17736_NAU-YH, CL5916.Contig2_NAU-YH, CL5609.Contig1_NAU-YH, CL2240.Contig1_NAU-YH, gi|161542499|gb|EY914292.1|EY914292, Unigene21158_NAU-YH, gi|158651703|gb|EX761594.1|EX761594, gi|154172409|gb|EV543682.1|EV543682, CL610.Contig2_NAU-YH, CL967.Contig2_NAU-YH, gi|154178160|gb|EV547500.1|EV547500, gi|154172271|gb|EV543544.1|EV543544, gi|161573495|gb|EY9453…
biological_process	6	GO:0010468	regulation of gene expression	42	25.8	GO:0010467, GO:0060255	gene expression, regulation of macromolecule metabolic process	Unigene13876_NAU-YH, gi|156159433|gb|EW719579.1|EW719579, CL5609.Contig1_NAU-YH, gi|161558544|gb|EY930450.1|EY930450, gi|166126087|gb|FD556392.1|FD556392, gi|158640336|gb|EX750227.1|EX750227, gi|156173816|gb|EW733962.1|EW733962, gi|161535191|gb|EY907316.1|EY907316, gi|166123818|gb|FD557561.1|FD557561, gi|158657335|gb|EX767226.1|EX767226, gi|158652349|gb|EX762240.1|EX762240, gi|156155515|gb|EW7156…
biological_process	6	GO:0010556	regulation of macromolecule biosynthetic process	42	14.69	GO:0009059, GO:0009889, GO:0060255	macromolecule biosynthetic process, regulation of biosynthetic process, regulation of macromolecule metabolic process	Unigene13876_NAU-YH, gi|156159433|gb|EW719579.1|EW719579, CL5609.Contig1_NAU-YH, gi|167492765|gb|FD977501.1|FD977501, gi|167492752|gb|FD975103.1|FD975103, gi|161558544|gb|EY930450.1|EY930450, gi|166126087|gb|FD556392.1|FD556392, gi|158640336|gb|EX750227.1|EX750227, gi|156173816|gb|EW733962.1|EW733962, gi|161535191|gb|EY907316.1|EY907316, gi|166123818|gb|FD557561.1|FD557561, gi|158657335|gb|EX7672…
biological_process	6	GO:0031326	regulation of cellular biosynthetic process	42	14.69	GO:0044249, GO:0009889, GO:0031323	cellular biosynthetic process, regulation of biosynthetic process, regulation of cellular metabolic process	Unigene13876_NAU-YH, gi|156159433|gb|EW719579.1|EW719579, CL5609.Contig1_NAU-YH, gi|161558544|gb|EY930450.1|EY930450, gi|166126087|gb|FD556392.1|FD556392, gi|158640336|gb|EX750227.1|EX750227, gi|156173816|gb|EW733962.1|EW733962, gi|161535191|gb|EY907316.1|EY907316, gi|166123818|gb|FD557561.1|FD557561, gi|158657335|gb|EX767226.1|EX767226, gi|158652349|gb|EX762240.1|EX762240, gi|156155515|gb|EW7156…
biological_process	6	GO:0061458	reproductive system development	41	25.7	GO:0048731	system development	gi|167438621|gb|FD946000.1|FD946000, gi|167437514|gb|FD942199.1|FD942199, gi|167438243|gb|FD946993.1|FD946993, gi|166132196|gb|FD560558.1|FD560558, gi|167503682|gb|FD988312.1|FD988312, gi|161518782|gb|EY898725.1|EY898725, gi|158647023|gb|EX756914.1|EX756914, gi|154182552|gb|EV551892.1|EV551892, gi|154095083|gb|EV528056.1|EV528056, gi|167500880|gb|FD984223.1|FD984223, gi|158941831|gb|EX904163.1|EX…
biological_process	6	GO:0048367	shoot system development	38	19.72	GO:0044767, GO:0048731	single-organism developmental process, system development	gi|167438621|gb|FD946000.1|FD946000, gi|167437514|gb|FD942199.1|FD942199, gi|167438243|gb|FD946993.1|FD946993, gi|166132196|gb|FD560558.1|FD560558, gi|167503682|gb|FD988312.1|FD988312, gi|161518782|gb|EY898725.1|EY898725, gi|158647023|gb|EX756914.1|EX756914, gi|154182552|gb|EV551892.1|EV551892, gi|154095083|gb|EV528056.1|EV528056, gi|167500880|gb|FD984223.1|FD984223, gi|158941831|gb|EX904163.1|EX…
biological_process	6	GO:0000902	cell morphogenesis	36	28.96	GO:0032989	cellular component morphogenesis	gi|158661644|gb|EX771535.1|EX771535, gi|167438621|gb|FD946000.1|FD946000, gi|167437514|gb|FD942199.1|FD942199, gi|167438243|gb|FD946993.1|FD946993, gi|166132196|gb|FD560558.1|FD560558, gi|167503682|gb|FD988312.1|FD988312, gi|161518782|gb|EY898725.1|EY898725, gi|158647023|gb|EX756914.1|EX756914, gi|154182552|gb|EV551892.1|EV551892, gi|154095083|gb|EV528056.1|EV528056, gi|167500880|gb|FD984223.1|FD…
biological_process	6	GO:0048580	regulation of post-embryonic development	30	21.22	GO:2000026, GO:0009791	regulation of multicellular organismal development, post-embryonic development	gi|166123818|gb|FD557561.1|FD557561, gi|158652349|gb|EX762240.1|EX762240, gi|167438621|gb|FD946000.1|FD946000, gi|167437514|gb|FD942199.1|FD942199, gi|167438243|gb|FD946993.1|FD946993, gi|166132196|gb|FD560558.1|FD560558, gi|167503682|gb|FD988312.1|FD988312, gi|161518782|gb|EY898725.1|EY898725, gi|158647023|gb|EX756914.1|EX756914, gi|154182552|gb|EV551892.1|EV551892, gi|154095083|gb|EV528056.1|EV…
biological_process	6	GO:0071310	cellular response to organic substance	26	6.87	GO:0070887, GO:0010033	cellular response to chemical stimulus, response to organic substance	Unigene21158_NAU-YH, gi|166136582|gb|FD569183.1|FD569183, Unigene17358_NAU-YH, Unigene17359_NAU-YH, gi|158941831|gb|EX904163.1|EX904163, gi|158942025|gb|EX904357.1|EX904357, gi|167497750|gb|FD978215.1|FD978215, gi|332778441|gb|FY442848.1|FY442848, gi|167432683|gb|FD937836.1|FD937836, gi|161561313|gb|EY933243.1|EY933243, gi|167496826|gb|FD982226.1|FD982226, gi|166104334|gb|FD533837.1|FD533837, gi|…
biological_process	6	GO:0046907	intracellular transport	22	8.78	GO:0051649, GO:0006810	establishment of localization in cell, transport	gi|166149568|gb|FD581536.1|FD581536, gi|167494625|gb|FD976269.1|FD976269, gi|166116552|gb|FD548707.1|FD548707, CL2374.Contig1_NAU-YH, gi|161548955|gb|EY919719.1|EY919719, Unigene21158_NAU-YH, gi|166136582|gb|FD569183.1|FD569183, gi|167438548|gb|FD944412.1|FD944412, gi|161554354|gb|EY926444.1|EY926444, gi|158928461|gb|EX901451.1|EX901451, gi|161553727|gb|EY925721.1|EY925721, gi|161541944|gb|EY9137…
biological_process	6	GO:0015031	protein transport	20	6.48	GO:0045184, GO:0071702	establishment of protein localization, organic substance transport	gi|166116552|gb|FD548707.1|FD548707, gi|167494625|gb|FD976269.1|FD976269, gi|161548955|gb|EY919719.1|EY919719, Unigene21158_NAU-YH, gi|166136582|gb|FD569183.1|FD569183, gi|167438548|gb|FD944412.1|FD944412, gi|161554354|gb|EY926444.1|EY926444, gi|158928461|gb|EX901451.1|EX901451, gi|161553727|gb|EY925721.1|EY925721, gi|161541944|gb|EY913753.1|EY913753, gi|158646067|gb|EX755958.1|EX755958, gi|33278…
biological_process	6	GO:0034613	cellular protein localization	20	6.48	GO:0008104, GO:0070727	protein localization, cellular macromolecule localization	gi|166116552|gb|FD548707.1|FD548707, gi|167494625|gb|FD976269.1|FD976269, gi|161548955|gb|EY919719.1|EY919719, Unigene21158_NAU-YH, gi|166136582|gb|FD569183.1|FD569183, gi|167438548|gb|FD944412.1|FD944412, gi|161554354|gb|EY926444.1|EY926444, gi|158928461|gb|EX901451.1|EX901451, gi|161553727|gb|EY925721.1|EY925721, gi|161541944|gb|EY913753.1|EY913753, gi|158646067|gb|EX755958.1|EX755958, gi|33278…
biological_process	6	GO:0006662	glycerol ether metabolic process	19	19	GO:0018904	ether metabolic process	gi|156173338|gb|EW733484.1|EW733484, gi|332778539|gb|FY442946.1|FY442946, gi|167433864|gb|FD941766.1|FD941766, gi|166133466|gb|FD563793.1|FD563793, gi|156153258|gb|EW713404.1|EW713404, gi|156153257|gb|EW713403.1|EW713403, gi|167485135|gb|FD971887.1|FD971887, gi|166124531|gb|FD555982.1|FD555982, gi|166119794|gb|FD551358.1|FD551358, gi|166109373|gb|FD541643.1|FD541643, gi|161536718|gb|EY908741.1|EY…
biological_process	6	GO:0045454	cell redox homeostasis	19	19	GO:0050794, GO:0019725	regulation of cellular process, cellular homeostasis	gi|156173338|gb|EW733484.1|EW733484, gi|332778539|gb|FY442946.1|FY442946, gi|167433864|gb|FD941766.1|FD941766, gi|166133466|gb|FD563793.1|FD563793, gi|156153258|gb|EW713404.1|EW713404, gi|156153257|gb|EW713403.1|EW713403, gi|167485135|gb|FD971887.1|FD971887, gi|166124531|gb|FD555982.1|FD555982, gi|166119794|gb|FD551358.1|FD551358, gi|166109373|gb|FD541643.1|FD541643, gi|161536718|gb|EY908741.1|EY…
biological_process	6	GO:1901701	cellular response to oxygen-containing compound	18	5.04	GO:1901700, GO:0070887	response to oxygen-containing compound, cellular response to chemical stimulus	Unigene21158_NAU-YH, gi|166136582|gb|FD569183.1|FD569183, Unigene17358_NAU-YH, Unigene17359_NAU-YH, gi|158941831|gb|EX904163.1|EX904163, gi|158942025|gb|EX904357.1|EX904357, gi|167497750|gb|FD978215.1|FD978215, gi|332778441|gb|FY442848.1|FY442848, gi|167432683|gb|FD937836.1|FD937836, gi|161561313|gb|EY933243.1|EY933243, gi|167496826|gb|FD982226.1|FD982226, gi|166104334|gb|FD533837.1|FD533837, gi|…
biological_process	6	GO:0009737	response to abscisic acid stimulus	17	14.44	GO:0033993, GO:0009725, GO:0097305	response to lipid, response to hormone stimulus, response to alcohol	Unigene4183_NAU-YH, CL12576.Contig1_NAU-YH, Unigene21158_NAU-YH, gi|166136582|gb|FD569183.1|FD569183, CL5609.Contig1_NAU-YH, gi|158941831|gb|EX904163.1|EX904163, gi|158942025|gb|EX904357.1|EX904357, gi|167497750|gb|FD978215.1|FD978215, gi|332778441|gb|FY442848.1|FY442848, gi|167432683|gb|FD937836.1|FD937836, gi|161561313|gb|EY933243.1|EY933243, gi|167496826|gb|FD982226.1|FD982226, gi|166104334|gb…
biological_process	6	GO:0009639	response to red or far red light	17	11.12	GO:0009416	response to light stimulus	CL967.Contig2_NAU-YH, CL4756.Contig2_NAU-YH, CL4756.Contig1_NAU-YH, gi|158941831|gb|EX904163.1|EX904163, gi|158942025|gb|EX904357.1|EX904357, gi|167497750|gb|FD978215.1|FD978215, gi|332778441|gb|FY442848.1|FY442848, gi|167432683|gb|FD937836.1|FD937836, gi|161561313|gb|EY933243.1|EY933243, gi|167496826|gb|FD982226.1|FD982226, gi|166104334|gb|FD533837.1|FD533837, gi|161553627|gb|EY925601.1|EY925601…
biological_process	6	GO:0009886	post-embryonic morphogenesis	15	10.91	GO:0009653, GO:0009791	anatomical structure morphogenesis, post-embryonic development	gi|167438621|gb|FD946000.1|FD946000, gi|167437514|gb|FD942199.1|FD942199, gi|167438243|gb|FD946993.1|FD946993, gi|166132196|gb|FD560558.1|FD560558, gi|167503682|gb|FD988312.1|FD988312, gi|161518782|gb|EY898725.1|EY898725, gi|158647023|gb|EX756914.1|EX756914, gi|154182552|gb|EV551892.1|EV551892, gi|154095083|gb|EV528056.1|EV528056, gi|167500880|gb|FD984223.1|FD984223, gi|166139427|gb|FD572123.1|FD…
biological_process	6	GO:0006811	ion transport	14	3.67	GO:0044765	single-organism transport	CL967.Contig2_NAU-YH, gi|332780007|gb|FY439983.1|FY439983, CL11546.Contig1_NAU-YH, CL11546.Contig2_NAU-YH, gi|154172271|gb|EV543544.1|EV543544, gi|332794583|gb|FY451256.1|FY451256, gi|332790483|gb|FY454548.1|FY454548, gi|332789711|gb|FY447618.1|FY447618, CL610.Contig2_NAU-YH, gi|161551493|gb|EY923470.1|EY923470, CL10794.Contig1_NAU-YH, CL10794.Contig2_NAU-YH, CL2440.Contig1_NAU-YH, CL2440.Contig2…
biological_process	6	GO:0050826	response to freezing	13	12.6	GO:0009409	response to cold	CL5609.Contig1_NAU-YH, gi|158941831|gb|EX904163.1|EX904163, gi|158942025|gb|EX904357.1|EX904357, gi|167497750|gb|FD978215.1|FD978215, gi|332778441|gb|FY442848.1|FY442848, gi|167432683|gb|FD937836.1|FD937836, gi|161561313|gb|EY933243.1|EY933243, gi|167496826|gb|FD982226.1|FD982226, gi|166104334|gb|FD533837.1|FD533837, gi|161553627|gb|EY925601.1|EY925601, gi|161518986|gb|EY899080.1|EY899080, gi|158…
biological_process	6	GO:0090351	seedling development	13	7.8	GO:0009791	post-embryonic development	Unigene4183_NAU-YH, gi|158941831|gb|EX904163.1|EX904163, gi|158942025|gb|EX904357.1|EX904357, gi|167497750|gb|FD978215.1|FD978215, gi|332778441|gb|FY442848.1|FY442848, gi|167432683|gb|FD937836.1|FD937836, gi|161561313|gb|EY933243.1|EY933243, gi|167496826|gb|FD982226.1|FD982226, gi|166104334|gb|FD533837.1|FD533837, gi|161553627|gb|EY925601.1|EY925601, gi|161518986|gb|EY899080.1|EY899080, gi|158663…
biological_process	6	GO:0048468	cell development	13	4.31	GO:0044767, GO:0048856, GO:0048869, GO:0030154	single-organism developmental process, anatomical structure development, cellular developmental process, cell differentiation	gi|158661644|gb|EX771535.1|EX771535, gi|167438621|gb|FD946000.1|FD946000, gi|167437514|gb|FD942199.1|FD942199, gi|167438243|gb|FD946993.1|FD946993, gi|166132196|gb|FD560558.1|FD560558, gi|167503682|gb|FD988312.1|FD988312, gi|161518782|gb|EY898725.1|EY898725, gi|158647023|gb|EX756914.1|EX756914, gi|154182552|gb|EV551892.1|EV551892, gi|154095083|gb|EV528056.1|EV528056, gi|167500880|gb|FD984223.1|FD…
biological_process	6	GO:0006461	protein complex assembly	12	10.82	GO:0070271, GO:0065003, GO:0071822	protein complex biogenesis, macromolecular complex assembly, protein complex subunit organization	gi|158661644|gb|EX771535.1|EX771535, gi|167438621|gb|FD946000.1|FD946000, gi|167437514|gb|FD942199.1|FD942199, gi|167438243|gb|FD946993.1|FD946993, gi|166132196|gb|FD560558.1|FD560558, gi|167503682|gb|FD988312.1|FD988312, gi|161518782|gb|EY898725.1|EY898725, gi|158647023|gb|EX756914.1|EX756914, gi|154182552|gb|EV551892.1|EV551892, gi|154095083|gb|EV528056.1|EV528056, gi|167500880|gb|FD984223.1|FD…
biological_process	6	GO:0048868	pollen tube development	12	7.6	GO:0048856, GO:0003006, GO:0009856	anatomical structure development, developmental process involved in reproduction, pollination	gi|166123818|gb|FD557561.1|FD557561, gi|158652349|gb|EX762240.1|EX762240, gi|167438621|gb|FD946000.1|FD946000, gi|167437514|gb|FD942199.1|FD942199, gi|167438243|gb|FD946993.1|FD946993, gi|166132196|gb|FD560558.1|FD560558, gi|167503682|gb|FD988312.1|FD988312, gi|161518782|gb|EY898725.1|EY898725, gi|158647023|gb|EX756914.1|EX756914, gi|154182552|gb|EV551892.1|EV551892, gi|154095083|gb|EV528056.1|EV…
biological_process	6	GO:0042545	cell wall modification	12	7.6	GO:0071555	cell wall organization	gi|167433947|gb|FD938594.1|FD938594, gi|166141909|gb|FD573405.1|FD573405, CL10044.Contig1_NAU-YH, Unigene30220_NAU-YH, gi|158637494|gb|EX747385.1|EX747385, gi|158941275|gb|EX903518.1|EX903518, gi|332795393|gb|FY449298.1|FY449298, gi|332793269|gb|FY448599.1|FY448599, gi|332785564|gb|FY444096.1|FY444096, gi|332784574|gb|FY449933.1|FY449933, gi|332782886|gb|FY444103.1|FY444103, gi|332777396|gb|FY437…
biological_process	6	GO:0010050	vegetative phase change	12	7.2	GO:0009791	post-embryonic development	CL12576.Contig1_NAU-YH, gi|167492765|gb|FD977501.1|FD977501, gi|167492752|gb|FD975103.1|FD975103, gi|166122205|gb|FD555746.1|FD555746, gi|166120535|gb|FD555879.1|FD555879, gi|166096925|gb|FD531463.1|FD531463, Unigene21158_NAU-YH, gi|166136582|gb|FD569183.1|FD569183, CL4756.Contig2_NAU-YH, CL4756.Contig1_NAU-YH, Unigene26025_NAU-YH, CL7248.Contig1_NAU-YH
biological_process	6	GO:0035556	intracellular signal transduction	12	6.89	GO:0007165	signal transduction	gi|158661644|gb|EX771535.1|EX771535, gi|167438621|gb|FD946000.1|FD946000, gi|167437514|gb|FD942199.1|FD942199, gi|167438243|gb|FD946993.1|FD946993, gi|166132196|gb|FD560558.1|FD560558, gi|167503682|gb|FD988312.1|FD988312, gi|161518782|gb|EY898725.1|EY898725, gi|158647023|gb|EX756914.1|EX756914, gi|154182552|gb|EV551892.1|EV551892, gi|154095083|gb|EV528056.1|EV528056, gi|167500880|gb|FD984223.1|FD…
biological_process	6	GO:0009664	plant-type cell wall organization	11	6.6	GO:0071555, GO:0071669	cell wall organization, plant-type cell wall organization or biogenesis	gi|158661644|gb|EX771535.1|EX771535, gi|167438621|gb|FD946000.1|FD946000, gi|167437514|gb|FD942199.1|FD942199, gi|167438243|gb|FD946993.1|FD946993, gi|166132196|gb|FD560558.1|FD560558, gi|167503682|gb|FD988312.1|FD988312, gi|161518782|gb|EY898725.1|EY898725, gi|158647023|gb|EX756914.1|EX756914, gi|154182552|gb|EV551892.1|EV551892, gi|154095083|gb|EV528056.1|EV528056, gi|167500880|gb|FD984223.1|FD…
biological_process	6	GO:0009741	response to brassinosteroid stimulus	10	10	GO:0033993, GO:0014070, GO:0009725, GO:0097305	response to lipid, response to organic cyclic compound, response to hormone stimulus, response to alcohol	gi|167438621|gb|FD946000.1|FD946000, gi|167437514|gb|FD942199.1|FD942199, gi|167438243|gb|FD946993.1|FD946993, gi|166132196|gb|FD560558.1|FD560558, gi|167503682|gb|FD988312.1|FD988312, gi|161518782|gb|EY898725.1|EY898725, gi|158647023|gb|EX756914.1|EX756914, gi|154182552|gb|EV551892.1|EV551892, gi|154095083|gb|EV528056.1|EV528056, gi|167500880|gb|FD984223.1|FD984223
biological_process	6	GO:0055085	transmembrane transport	9	7.49	GO:0044765, GO:0044763	single-organism transport, single-organism cellular process	CL2374.Contig1_NAU-YH, gi|332787028|gb|FY452752.1|FY452752, gi|167503455|gb|FD987950.1|FD987950, gi|167504229|gb|FD989705.1|FD989705, gi|154095512|gb|EV528485.1|EV528485, gi|167506103|gb|FD986449.1|FD986449, gi|161544237|gb|EY916194.1|EY916194, gi|154093814|gb|EV526787.1|EV526787, gi|156155456|gb|EW715602.1|EW715602
biological_process	6	GO:0022622	root system development	9	2.3	GO:0048731	system development	gi|332778047|gb|FY442454.1|FY442454, gi|166126548|gb|FD558503.1|FD558503, gi|166105238|gb|FD537181.1|FD537181, gi|158923795|gb|EX896877.1|EX896877, gi|166145596|gb|FD576484.1|FD576484, gi|166119839|gb|FD550653.1|FD550653, gi|154091634|gb|EV524607.1|EV524607, gi|154172271|gb|EV543544.1|EV543544, Unigene36456_NAU-YH
biological_process	6	GO:0016051	carbohydrate biosynthetic process	9	1.46	GO:1901576, GO:0044723	organic substance biosynthetic process, single-organism carbohydrate metabolic process	CL3904.Contig1_NAU-YH, CL3904.Contig2_NAU-YH, CL3904.Contig3_NAU-YH, gi|167438548|gb|FD944412.1|FD944412, gi|161554354|gb|EY926444.1|EY926444, gi|158928461|gb|EX901451.1|EX901451, gi|161553727|gb|EY925721.1|EY925721, gi|332780007|gb|FY439983.1|FY439983, gi|154172271|gb|EV543544.1|EV543544
biological_process	6	GO:0016310	phosphorylation	7	3.96	GO:0006796	phosphate-containing compound metabolic process	CL610.Contig2_NAU-YH, gi|166116552|gb|FD548707.1|FD548707, Unigene4183_NAU-YH, CL1289.Contig1_NAU-YH, CL2440.Contig1_NAU-YH, CL2440.Contig2_NAU-YH, CL1289.Contig2_NAU-YH
biological_process	6	GO:0031347	regulation of defense response	6	5.28	GO:0006952, GO:0080134	defense response, regulation of response to stress	Unigene786_NAU-YH, gi|167506103|gb|FD986449.1|FD986449, gi|161544237|gb|EY916194.1|EY916194, gi|154093814|gb|EV526787.1|EV526787, gi|156155456|gb|EW715602.1|EW715602, CL967.Contig2_NAU-YH
biological_process	6	GO:0009753	response to jasmonic acid stimulus	6	4.72	GO:1901700, GO:0009725	response to oxygen-containing compound, response to hormone stimulus	Unigene17358_NAU-YH, Unigene17359_NAU-YH, Unigene21158_NAU-YH, gi|166136582|gb|FD569183.1|FD569183, gi|161551493|gb|EY923470.1|EY923470, CL5609.Contig1_NAU-YH
biological_process	6	GO:0034285	response to disaccharide stimulus	6	3.6	GO:0009743	response to carbohydrate stimulus	Unigene17736_NAU-YH, CL2240.Contig1_NAU-YH, gi|161551493|gb|EY923470.1|EY923470, Unigene21158_NAU-YH, gi|158651703|gb|EX761594.1|EX761594, gi|154172409|gb|EV543682.1|EV543682
biological_process	6	GO:0009751	response to salicylic acid stimulus	6	2.86	GO:1901700, GO:0014070	response to oxygen-containing compound, response to organic cyclic compound	Unigene21158_NAU-YH, gi|166136582|gb|FD569183.1|FD569183, Unigene31262_NAU-YH, gi|166100372|gb|FD532393.1|FD532393, gi|154255923|gb|EV566972.1|EV566972, gi|161548955|gb|EY919719.1|EY919719
biological_process	6	GO:0009733	response to auxin stimulus	6	2.16	GO:0009725	response to hormone stimulus	gi|158923795|gb|EX896877.1|EX896877, gi|332778047|gb|FY442454.1|FY442454, gi|166126548|gb|FD558503.1|FD558503, gi|166145596|gb|FD576484.1|FD576484, gi|166119839|gb|FD550653.1|FD550653, gi|154091634|gb|EV524607.1|EV524607
biological_process	6	GO:0003002	regionalization	6	1.97	GO:0007389	pattern specification process	gi|166105238|gb|FD537181.1|FD537181, gi|166139427|gb|FD572123.1|FD572123, gi|161534813|gb|EY906836.1|EY906836, gi|166122205|gb|FD555746.1|FD555746, gi|166120535|gb|FD555879.1|FD555879, gi|166096925|gb|FD531463.1|FD531463
biological_process	6	GO:0044264	cellular polysaccharide metabolic process	6	1.35	GO:0005976, GO:0044262, GO:0044260	polysaccharide metabolic process, cellular carbohydrate metabolic process, cellular macromolecule metabolic process	Unigene21158_NAU-YH, gi|166136582|gb|FD569183.1|FD569183, gi|158651703|gb|EX761594.1|EX761594, gi|154172409|gb|EV543682.1|EV543682, CL5609.Contig1_NAU-YH, CL610.Contig2_NAU-YH
biological_process	6	GO:0016053	organic acid biosynthetic process	6	1.16	GO:0044283, GO:1901576, GO:0006082, GO:0044249	small molecule biosynthetic process, organic substance biosynthetic process, organic acid metabolic process, cellular biosynthetic process	CL2374.Contig1_NAU-YH, gi|332787028|gb|FY452752.1|FY452752, gi|167503455|gb|FD987950.1|FD987950, gi|167504229|gb|FD989705.1|FD989705, gi|154095512|gb|EV528485.1|EV528485, gi|313133822|gb|HS106931.1|HS106931
biological_process	6	GO:0015849	organic acid transport	6	1.12	GO:0044765, GO:0071702	single-organism transport, organic substance transport	gi|332780007|gb|FY439983.1|FY439983, CL11546.Contig1_NAU-YH, CL11546.Contig2_NAU-YH, gi|332794583|gb|FY451256.1|FY451256, gi|332790483|gb|FY454548.1|FY454548, gi|332789711|gb|FY447618.1|FY447618
biological_process	6	GO:0009808	lignin metabolic process	5	4.2	GO:0009698	phenylpropanoid metabolic process	gi|167504229|gb|FD989705.1|FD989705, gi|154095512|gb|EV528485.1|EV528485, gi|332779722|gb|FY438692.1|FY438692, gi|332787028|gb|FY452752.1|FY452752, gi|167503455|gb|FD987950.1|FD987950
biological_process	6	GO:0009723	response to ethylene stimulus	5	3.96	GO:0009725	response to hormone stimulus	gi|167506103|gb|FD986449.1|FD986449, gi|161544237|gb|EY916194.1|EY916194, gi|154093814|gb|EV526787.1|EV526787, gi|156155456|gb|EW715602.1|EW715602, CL967.Contig2_NAU-YH
biological_process	6	GO:0046271	phenylpropanoid catabolic process	5	3	GO:0009698, GO:0019439, GO:1901361	phenylpropanoid metabolic process, aromatic compound catabolic process, organic cyclic compound catabolic process	Unigene17358_NAU-YH, Unigene17359_NAU-YH, Unigene21158_NAU-YH, gi|166136582|gb|FD569183.1|FD569183, gi|161551493|gb|EY923470.1|EY923470
biological_process	6	GO:0034284	response to monosaccharide stimulus	5	2.16	GO:0009743	response to carbohydrate stimulus	Unigene21158_NAU-YH, CL12576.Contig1_NAU-YH, CL5609.Contig1_NAU-YH, gi|166136582|gb|FD569183.1|FD569183, CL610.Contig2_NAU-YH
biological_process	6	GO:0009814	defense response, incompatible interaction	5	2.04	GO:0045087, GO:0051707	innate immune response, response to other organism	gi|332779722|gb|FY438692.1|FY438692, gi|332787028|gb|FY452752.1|FY452752, gi|167503455|gb|FD987950.1|FD987950, gi|167504229|gb|FD989705.1|FD989705, gi|154095512|gb|EV528485.1|EV528485
biological_process	6	GO:0006643	membrane lipid metabolic process	5	1.22	GO:0044255	cellular lipid metabolic process	gi|158651703|gb|EX761594.1|EX761594, gi|166122205|gb|FD555746.1|FD555746, gi|166120535|gb|FD555879.1|FD555879, gi|166096925|gb|FD531463.1|FD531463, gi|154172409|gb|EV543682.1|EV543682
biological_process	6	GO:0009311	oligosaccharide metabolic process	5	1.08	GO:0044723	single-organism carbohydrate metabolic process	gi|167506103|gb|FD986449.1|FD986449, gi|161544237|gb|EY916194.1|EY916194, gi|154093814|gb|EV526787.1|EV526787, gi|156155456|gb|EW715602.1|EW715602, gi|313133822|gb|HS106931.1|HS106931
biological_process	6	GO:0042742	defense response to bacterium	4	4	GO:0006952, GO:0009617	defense response, response to bacterium	gi|158651703|gb|EX761594.1|EX761594, gi|154172409|gb|EV543682.1|EV543682, CL7082.Contig2_NAU-YH, CL1289.Contig1_NAU-YH
biological_process	6	GO:0008361	regulation of cell size	4	4	GO:0032535	regulation of cellular component size	gi|167433947|gb|FD938594.1|FD938594, gi|166122205|gb|FD555746.1|FD555746, gi|166120535|gb|FD555879.1|FD555879, gi|166096925|gb|FD531463.1|FD531463
biological_process	6	GO:0006508	proteolysis	4	3.22	GO:0019538	protein metabolic process	gi|161558544|gb|EY930450.1|EY930450, gi|158947494|gb|EX909770.1|EX909770, gi|161538411|gb|EY910031.1|EY910031, gi|161551493|gb|EY923470.1|EY923470
biological_process	6	GO:0009699	phenylpropanoid biosynthetic process	4	2.4	GO:0009698, GO:0019438, GO:0044550, GO:1901362	phenylpropanoid metabolic process, aromatic compound biosynthetic process, secondary metabolite biosynthetic process, organic cyclic compound biosynthetic process	CL10794.Contig1_NAU-YH, CL10794.Contig2_NAU-YH, Unigene28340_NAU-YH, gi|161542499|gb|EY914292.1|EY914292
biological_process	6	GO:0046165	alcohol biosynthetic process	4	2.16	GO:0044283, GO:1901617, GO:0006066	small molecule biosynthetic process, organic hydroxy compound biosynthetic process, alcohol metabolic process	gi|332787028|gb|FY452752.1|FY452752, gi|167503455|gb|FD987950.1|FD987950, gi|167504229|gb|FD989705.1|FD989705, gi|154095512|gb|EV528485.1|EV528485
biological_process	6	GO:0006694	steroid biosynthetic process	4	2.16	GO:0008610, GO:0008202, GO:1901362	lipid biosynthetic process, steroid metabolic process, organic cyclic compound biosynthetic process	gi|156161233|gb|EW721379.1|EW721379, gi|166122205|gb|FD555746.1|FD555746, gi|166120535|gb|FD555879.1|FD555879, gi|166096925|gb|FD531463.1|FD531463
biological_process	6	GO:0070085	glycosylation	4	1.78	GO:0044723	single-organism carbohydrate metabolic process	gi|161551493|gb|EY923470.1|EY923470, gi|161548955|gb|EY919719.1|EY919719, Unigene21158_NAU-YH, gi|166136582|gb|FD569183.1|FD569183
biological_process	6	GO:0034050	host programmed cell death induced by symbiont	4	1.68	GO:0012501	programmed cell death	gi|156161233|gb|EW721379.1|EW721379, gi|166122205|gb|FD555746.1|FD555746, gi|166120535|gb|FD555879.1|FD555879, gi|166096925|gb|FD531463.1|FD531463
biological_process	6	GO:0009891	positive regulation of biosynthetic process	4	1.68	GO:0009893, GO:0009889, GO:0009058	positive regulation of metabolic process, regulation of biosynthetic process, biosynthetic process	gi|167504229|gb|FD989705.1|FD989705, gi|154095512|gb|EV528485.1|EV528485, CL10794.Contig1_NAU-YH, CL10794.Contig2_NAU-YH
biological_process	6	GO:0006325	chromatin organization	4	1.66	GO:0051276	chromosome organization	Unigene13876_NAU-YH, gi|156159433|gb|EW719579.1|EW719579, CL5609.Contig1_NAU-YH, gi|161548955|gb|EY919719.1|EY919719
biological_process	6	GO:0044036	cell wall macromolecule metabolic process	4	1.38	GO:0071554, GO:0044260	cell wall organization or biogenesis, cellular macromolecule metabolic process	gi|166141909|gb|FD573405.1|FD573405, gi|167429187|gb|FD937484.1|FD937484, gi|166134827|gb|FD567298.1|FD567298, CL5916.Contig2_NAU-YH
biological_process	6	GO:0090407	organophosphate biosynthetic process	4	1.08	GO:1901576, GO:0019637	organic substance biosynthetic process, organophosphate metabolic process	CL5364.Contig1_NAU-YH, Unigene28340_NAU-YH, CL967.Contig2_NAU-YH, Unigene26025_NAU-YH
biological_process	6	GO:0055086	nucleobase-containing small molecule metabolic process	4	0.26	GO:0044281, GO:0006139	small molecule metabolic process, nucleobase-containing compound metabolic process	gi|158914423|gb|EX886942.1|EX886942, gi|156155700|gb|EW715846.1|EW715846, gi|154179570|gb|EV548910.1|EV548910, gi|158661644|gb|EX771535.1|EX771535
biological_process	6	GO:0007126	meiosis	3	5.04	GO:0051321, GO:0048610, GO:0022402	meiotic cell cycle, cellular process involved in reproduction, cell cycle process	gi|167492765|gb|FD977501.1|FD977501, gi|167492752|gb|FD975103.1|FD975103, gi|156159433|gb|EW719579.1|EW719579
biological_process	6	GO:0010286	heat acclimation	3	3	GO:0009408	response to heat	gi|166122205|gb|FD555746.1|FD555746, gi|166120535|gb|FD555879.1|FD555879, gi|166096925|gb|FD531463.1|FD531463
biological_process	6	GO:0045787	positive regulation of cell cycle	3	3	GO:0048522, GO:0051726, GO:0007049	positive regulation of cellular process, regulation of cell cycle, cell cycle	Unigene21158_NAU-YH, gi|167492765|gb|FD977501.1|FD977501, gi|167492752|gb|FD975103.1|FD975103
biological_process	6	GO:0043067	regulation of programmed cell death	3	3	GO:0010941, GO:0012501	regulation of cell death, programmed cell death	Unigene31262_NAU-YH, gi|166100372|gb|FD532393.1|FD532393, gi|154255923|gb|EV566972.1|EV566972
biological_process	6	GO:0007062	sister chromatid cohesion	3	3	GO:0051276, GO:0022402, GO:0007059	chromosome organization, cell cycle process, chromosome segregation	gi|158919750|gb|EX892458.1|EX892458, gi|166123693|gb|FD553056.1|FD553056, gi|158923795|gb|EX896877.1|EX896877
biological_process	6	GO:0000160	phosphorelay signal transduction system	3	2.6	GO:0007165	signal transduction	CL10794.Contig1_NAU-YH, CL10794.Contig2_NAU-YH, gi|161566059|gb|EY937363.1|EY937363
biological_process	6	GO:0080135	regulation of cellular response to stress	3	1.8	GO:0050794, GO:0080134, GO:0033554	regulation of cellular process, regulation of response to stress, cellular response to stress	gi|161548955|gb|EY919719.1|EY919719, Unigene21158_NAU-YH, gi|166136582|gb|FD569183.1|FD569183
biological_process	6	GO:0007292	female gamete generation	3	1.8	GO:0007276	gamete generation	CL10794.Contig1_NAU-YH, CL10794.Contig2_NAU-YH, gi|161542499|gb|EY914292.1|EY914292
biological_process	6	GO:0016125	sterol metabolic process	3	1.8	GO:0006066, GO:0008202	alcohol metabolic process, steroid metabolic process	Unigene786_NAU-YH, CL610.Contig2_NAU-YH, gi|161551493|gb|EY923470.1|EY923470
biological_process	6	GO:0009668	plastid membrane organization	3	1.8	GO:0044802, GO:0009657	single-organism membrane organization, plastid organization	Unigene13876_NAU-YH, gi|167492765|gb|FD977501.1|FD977501, gi|167492752|gb|FD975103.1|FD975103
biological_process	6	GO:0009799	specification of symmetry	3	1.8	GO:0007389	pattern specification process	gi|313133822|gb|HS106931.1|HS106931, CL5364.Contig1_NAU-YH, CL967.Contig2_NAU-YH
biological_process	6	GO:0009555	pollen development	3	1.72	GO:0048856, GO:0048229	anatomical structure development, gametophyte development	Unigene786_NAU-YH, CL610.Contig2_NAU-YH, gi|161551493|gb|EY923470.1|EY923470
biological_process	6	GO:0010605	negative regulation of macromolecule metabolic process	3	1.32	GO:0009892, GO:0043170, GO:0060255	negative regulation of metabolic process, macromolecule metabolic process, regulation of macromolecule metabolic process	gi|166122205|gb|FD555746.1|FD555746, gi|166120535|gb|FD555879.1|FD555879, gi|166096925|gb|FD531463.1|FD531463
biological_process	6	GO:0009553	embryo sac development	3	1.08	GO:0048856, GO:0048229	anatomical structure development, gametophyte development	gi|166122205|gb|FD555746.1|FD555746, gi|166120535|gb|FD555879.1|FD555879, gi|166096925|gb|FD531463.1|FD531463
biological_process	6	GO:0042594	response to starvation	3	1.08	GO:0031667, GO:0006950	response to nutrient levels, response to stress	gi|166122205|gb|FD555746.1|FD555746, gi|166120535|gb|FD555879.1|FD555879, gi|166096925|gb|FD531463.1|FD531463
biological_process	6	GO:0031669	cellular response to nutrient levels	3	1.08	GO:0031667, GO:0031668	response to nutrient levels, cellular response to extracellular stimulus	Unigene13876_NAU-YH, gi|156159433|gb|EW719579.1|EW719579, CL5609.Contig1_NAU-YH
biological_process	6	GO:0006974	response to DNA damage stimulus	3	1.08	GO:0033554	cellular response to stress	gi|161548955|gb|EY919719.1|EY919719, Unigene21158_NAU-YH, gi|166136582|gb|FD569183.1|FD569183
biological_process	6	GO:0031325	positive regulation of cellular metabolic process	3	1.08	GO:0044237, GO:0048522, GO:0009893, GO:0031323	cellular metabolic process, positive regulation of cellular process, positive regulation of metabolic process, regulation of cellular metabolic process	gi|166122205|gb|FD555746.1|FD555746, gi|166120535|gb|FD555879.1|FD555879, gi|166096925|gb|FD531463.1|FD531463
biological_process	6	GO:0009798	axis specification	3	1.08	GO:0007389	pattern specification process	gi|166122205|gb|FD555746.1|FD555746, gi|166120535|gb|FD555879.1|FD555879, gi|166096925|gb|FD531463.1|FD531463
biological_process	6	GO:0010604	positive regulation of macromolecule metabolic process	3	1.08	GO:0043170, GO:0009893, GO:0060255	macromolecule metabolic process, positive regulation of metabolic process, regulation of macromolecule metabolic process	gi|166122205|gb|FD555746.1|FD555746, gi|166120535|gb|FD555879.1|FD555879, gi|166096925|gb|FD531463.1|FD531463
biological_process	6	GO:0046486	glycerolipid metabolic process	3	1.03	GO:0044255	cellular lipid metabolic process	gi|166122205|gb|FD555746.1|FD555746, gi|166120535|gb|FD555879.1|FD555879, gi|166096925|gb|FD531463.1|FD531463
biological_process	6	GO:0009648	photoperiodism	3	0.94	GO:0009416	response to light stimulus	Unigene13876_NAU-YH, gi|156159433|gb|EW719579.1|EW719579, CL5609.Contig1_NAU-YH
biological_process	6	GO:0005996	monosaccharide metabolic process	3	0.7	GO:0044723	single-organism carbohydrate metabolic process	Unigene13876_NAU-YH, gi|156159433|gb|EW719579.1|EW719579, CL5609.Contig1_NAU-YH
biological_process	6	GO:0006644	phospholipid metabolic process	3	0.65	GO:0006796, GO:0044255, GO:0019637	phosphate-containing compound metabolic process, cellular lipid metabolic process, organophosphate metabolic process	CL5364.Contig1_NAU-YH, CL967.Contig2_NAU-YH, CL2240.Contig1_NAU-YH
biological_process	6	GO:0051173	positive regulation of nitrogen compound metabolic process	3	0.65	GO:0006807, GO:0009893, GO:0051171	nitrogen compound metabolic process, positive regulation of metabolic process, regulation of nitrogen compound metabolic process	gi|161542499|gb|EY914292.1|EY914292, gi|158651703|gb|EX761594.1|EX761594, gi|154172409|gb|EV543682.1|EV543682
biological_process	6	GO:0044724	single-organism carbohydrate catabolic process	3	0.55	GO:0044723, GO:0016052	single-organism carbohydrate metabolic process, carbohydrate catabolic process	gi|166122205|gb|FD555746.1|FD555746, gi|166120535|gb|FD555879.1|FD555879, gi|166096925|gb|FD531463.1|FD531463
biological_process	6	GO:0009414	response to water deprivation	2	2	GO:0006950, GO:0009415	response to stress, response to water stimulus	Unigene21158_NAU-YH, gi|166136582|gb|FD569183.1|FD569183
biological_process	6	GO:0009832	plant-type cell wall biogenesis	2	2	GO:0042546, GO:0071669	cell wall biogenesis, plant-type cell wall organization or biogenesis	Unigene786_NAU-YH, gi|154170115|gb|EV541389.1|EV541389
biological_process	6	GO:0009846	pollen germination	2	2	GO:0044707, GO:0009856	single-multicellular organism process, pollination	Unigene21158_NAU-YH, gi|166136582|gb|FD569183.1|FD569183
biological_process	6	GO:0051607	defense response to virus	2	2	GO:0009615, GO:0006952, GO:0002252	response to virus, defense response, immune effector process	Unigene28340_NAU-YH, Unigene26025_NAU-YH
biological_process	6	GO:0010109	regulation of photosynthesis	2	2	GO:0031323, GO:0015979	regulation of cellular metabolic process, photosynthesis	gi|332779722|gb|FY438692.1|FY438692, CL5609.Contig1_NAU-YH
biological_process	6	GO:0050832	defense response to fungus	2	2	GO:0006952, GO:0009620	defense response, response to fungus	gi|167504229|gb|FD989705.1|FD989705, gi|154095512|gb|EV528485.1|EV528485
biological_process	6	GO:0006869	lipid transport	2	2	GO:0044765, GO:0010876, GO:0071702	single-organism transport, lipid localization, organic substance transport	Unigene21158_NAU-YH, gi|166136582|gb|FD569183.1|FD569183
biological_process	6	GO:0010200	response to chitin	2	2	GO:1901700, GO:0010243	response to oxygen-containing compound, response to organonitrogen compound	gi|167433947|gb|FD938594.1|FD938594, gi|166141909|gb|FD573405.1|FD573405
biological_process	6	GO:0034976	response to endoplasmic reticulum stress	2	1.2	GO:0033554	cellular response to stress	Unigene21158_NAU-YH, gi|166136582|gb|FD569183.1|FD569183
biological_process	6	GO:0009642	response to light intensity	2	1.2	GO:0009416	response to light stimulus	CL2374.Contig1_NAU-YH, gi|313133822|gb|HS106931.1|HS106931
biological_process	6	GO:0006984	ER-nucleus signaling pathway	2	1.2	GO:0007165	signal transduction	CL4756.Contig2_NAU-YH, CL4756.Contig1_NAU-YH
biological_process	6	GO:0060548	negative regulation of cell death	2	1.2	GO:0010941, GO:0008219, GO:0048523	regulation of cell death, cell death, negative regulation of cellular process	gi|158947494|gb|EX909770.1|EX909770, gi|161538411|gb|EY910031.1|EY910031
biological_process	6	GO:0030258	lipid modification	2	1.2	GO:0044255	cellular lipid metabolic process	Unigene16958_NAU-YH, Unigene26025_NAU-YH
biological_process	6	GO:0034655	nucleobase-containing compound catabolic process	2	1.01	GO:0019439, GO:0046700, GO:1901361, GO:0044270, GO:0006139	aromatic compound catabolic process, heterocycle catabolic process, organic cyclic compound catabolic process, cellular nitrogen compound catabolic process, nucleobase-containing compound metabolic process	CL7082.Contig2_NAU-YH, CL1289.Contig1_NAU-YH
biological_process	6	GO:0006986	response to unfolded protein	2	0.72	GO:0035966	response to topologically incorrect protein	gi|154172271|gb|EV543544.1|EV543544, Unigene36456_NAU-YH
biological_process	6	GO:0010927	cellular component assembly involved in morphogenesis	2	0.72	GO:0048646, GO:0044767, GO:0032989	anatomical structure formation involved in morphogenesis, single-organism developmental process, cellular component morphogenesis	CL5364.Contig1_NAU-YH, CL967.Contig2_NAU-YH
biological_process	6	GO:0034622	cellular macromolecular complex assembly	2	0.58	GO:0065003	macromolecular complex assembly	gi|158651703|gb|EX761594.1|EX761594, gi|154172409|gb|EV543682.1|EV543682
biological_process	6	GO:0009100	glycoprotein metabolic process	2	0.58	GO:1901135, GO:0019538, GO:0044260	carbohydrate derivative metabolic process, protein metabolic process, cellular macromolecule metabolic process	gi|166135235|gb|FD567106.1|FD567106, gi|154097579|gb|EV530552.1|EV530552
biological_process	6	GO:0044042	glucan metabolic process	2	0.49	GO:0005976	polysaccharide metabolic process	gi|158919750|gb|EX892458.1|EX892458, gi|166123693|gb|FD553056.1|FD553056
biological_process	6	GO:0030855	epithelial cell differentiation	2	0.35	GO:0030154, GO:0060429	cell differentiation, epithelium development	Unigene21158_NAU-YH, gi|166136582|gb|FD569183.1|FD569183
biological_process	6	GO:0019693	ribose phosphate metabolic process	2	0.23	GO:1901135, GO:0006796, GO:0019637	carbohydrate derivative metabolic process, phosphate-containing compound metabolic process, organophosphate metabolic process	gi|158919750|gb|EX892458.1|EX892458, gi|166123693|gb|FD553056.1|FD553056
biological_process	6	GO:0006733	oxidoreduction coenzyme metabolic process	2	0.12	GO:0006732	coenzyme metabolic process	CL12576.Contig1_NAU-YH, gi|166136582|gb|FD569183.1|FD569183
biological_process	6	GO:0009850	auxin metabolic process	1	1	GO:0042445, GO:0044237	hormone metabolic process, cellular metabolic process	CL5916.Contig2_NAU-YH
biological_process	6	GO:0051788	response to misfolded protein	1	1	GO:0035966	response to topologically incorrect protein	gi|166141909|gb|FD573405.1|FD573405
biological_process	6	GO:0010583	response to cyclopentenone	1	1	GO:0014070	response to organic cyclic compound	CL5609.Contig1_NAU-YH
biological_process	6	GO:0010043	response to zinc ion	1	1	GO:0010038	response to metal ion	CL610.Contig2_NAU-YH
biological_process	6	GO:0009610	response to symbiotic fungus	1	1	GO:0009608, GO:0009620	response to symbiont, response to fungus	gi|166141909|gb|FD573405.1|FD573405
biological_process	6	GO:0009958	positive gravitropism	1	1	GO:0009630	gravitropism	Unigene13876_NAU-YH
biological_process	6	GO:0000303	response to superoxide	1	1	GO:0010035, GO:0000302	response to inorganic substance, response to reactive oxygen species	Unigene26025_NAU-YH
biological_process	6	GO:0042542	response to hydrogen peroxide	1	1	GO:0010035, GO:0000302	response to inorganic substance, response to reactive oxygen species	gi|156161233|gb|EW721379.1|EW721379
biological_process	6	GO:0009407	toxin catabolic process	1	1	GO:0044248, GO:0009404, GO:0090487	cellular catabolic process, toxin metabolic process, secondary metabolite catabolic process	gi|161542499|gb|EY914292.1|EY914292
biological_process	6	GO:0046686	response to cadmium ion	1	1	GO:0010038	response to metal ion	Unigene26025_NAU-YH
biological_process	6	GO:0009567	double fertilization forming a zygote and endosperm	1	1	GO:0009566	fertilization	gi|161542499|gb|EY914292.1|EY914292
biological_process	6	GO:0009637	response to blue light	1	1	GO:0009416	response to light stimulus	gi|166141909|gb|FD573405.1|FD573405
biological_process	6	GO:0009658	chloroplast organization	1	1	GO:0009657	plastid organization	Unigene21158_NAU-YH
biological_process	6	GO:0080021	response to benzoic acid stimulus	1	1	GO:1901700, GO:0014070	response to oxygen-containing compound, response to organic cyclic compound	gi|154170115|gb|EV541389.1|EV541389
biological_process	6	GO:0002229	defense response to oomycetes	1	1	GO:0006952, GO:0002239	defense response, response to oomycetes	gi|156161233|gb|EW721379.1|EW721379
biological_process	6	GO:0051782	negative regulation of cell division	1	1	GO:0051301, GO:0051302, GO:0048523	cell division, regulation of cell division, negative regulation of cellular process	Unigene26025_NAU-YH
biological_process	6	GO:0009853	photorespiration	1	1	GO:0043094	cellular metabolic compound salvage	gi|161548955|gb|EY919719.1|EY919719
biological_process	6	GO:0051604	protein maturation	1	1	GO:0010467, GO:0019538	gene expression, protein metabolic process	gi|154170115|gb|EV541389.1|EV541389
biological_process	6	GO:0009962	regulation of flavonoid biosynthetic process	1	0.6	GO:0009889, GO:0080090, GO:0009813	regulation of biosynthetic process, regulation of primary metabolic process, flavonoid biosynthetic process	CL12576.Contig1_NAU-YH
biological_process	6	GO:0030036	actin cytoskeleton organization	1	0.6	GO:0030029, GO:0007010	actin filament-based process, cytoskeleton organization	gi|154183251|gb|EV552591.1|EV552591
biological_process	6	GO:0043450	alkene biosynthetic process	1	0.6	GO:0043449, GO:1900674, GO:0044249	cellular alkene metabolic process, olefin biosynthetic process, cellular biosynthetic process	gi|156159433|gb|EW719579.1|EW719579
biological_process	6	GO:0042044	fluid transport	1	0.6	GO:0044765	single-organism transport	CL5609.Contig1_NAU-YH
biological_process	6	GO:0048859	formation of anatomical boundary	1	0.6	GO:0048646, GO:0044767	anatomical structure formation involved in morphogenesis, single-organism developmental process	CL967.Contig2_NAU-YH
biological_process	6	GO:0019682	glyceraldehyde-3-phosphate metabolic process	1	0.6	GO:1901135, GO:0006796, GO:0006081, GO:0019637	carbohydrate derivative metabolic process, phosphate-containing compound metabolic process, cellular aldehyde metabolic process, organophosphate metabolic process	gi|158640336|gb|EX750227.1|EX750227
biological_process	6	GO:0051592	response to calcium ion	1	0.6	GO:0010038	response to metal ion	Unigene28340_NAU-YH
biological_process	6	GO:0009692	ethylene metabolic process	1	0.6	GO:0043449	cellular alkene metabolic process	gi|156159433|gb|EW719579.1|EW719579
biological_process	6	GO:0071470	cellular response to osmotic stress	1	0.6	GO:0033554, GO:0006970, GO:0071214	cellular response to stress, response to osmotic stress, cellular response to abiotic stimulus	CL967.Contig2_NAU-YH
biological_process	6	GO:0070417	cellular response to cold	1	0.6	GO:0033554, GO:0009409	cellular response to stress, response to cold	CL610.Contig2_NAU-YH
biological_process	6	GO:0000226	microtubule cytoskeleton organization	1	0.6	GO:0007017, GO:0007010	microtubule-based process, cytoskeleton organization	gi|166105238|gb|FD537181.1|FD537181
biological_process	6	GO:0006637	acyl-CoA metabolic process	1	0.6	GO:0006793, GO:0006732, GO:0035383	phosphorus metabolic process, coenzyme metabolic process, thioester metabolic process	CL610.Contig2_NAU-YH
biological_process	6	GO:0010565	regulation of cellular ketone metabolic process	1	0.6	GO:0042180, GO:0031323	cellular ketone metabolic process, regulation of cellular metabolic process	Unigene26025_NAU-YH
biological_process	6	GO:0072522	purine-containing compound biosynthetic process	1	0.6	GO:1901566, GO:0019438, GO:0044271, GO:0018130, GO:0072521, GO:1901362	organonitrogen compound biosynthetic process, aromatic compound biosynthetic process, cellular nitrogen compound biosynthetic process, heterocycle biosynthetic process, purine-containing compound metabolic process, organic cyclic compound biosynthetic process	gi|161542499|gb|EY914292.1|EY914292
biological_process	6	GO:0007160	cell-matrix adhesion	1	0.6	GO:0031589	cell-substrate adhesion	CL967.Contig2_NAU-YH
biological_process	6	GO:0042446	hormone biosynthetic process	1	0.6	GO:0042445, GO:0009058	hormone metabolic process, biosynthetic process	Unigene26025_NAU-YH
biological_process	6	GO:0006778	porphyrin-containing compound metabolic process	1	0.36	GO:0033013, GO:0051186	tetrapyrrole metabolic process, cofactor metabolic process	CL4756.Contig1_NAU-YH
biological_process	6	GO:0016128	phytosteroid metabolic process	1	0.36	GO:0006066, GO:0008202	alcohol metabolic process, steroid metabolic process	gi|158651892|gb|EX761783.1|EX761783
biological_process	6	GO:0043241	protein complex disassembly	1	0.36	GO:0071822, GO:0032984	protein complex subunit organization, macromolecular complex disassembly	CL12576.Contig1_NAU-YH
biological_process	6	GO:0072528	pyrimidine-containing compound biosynthetic process	1	0.36	GO:1901566, GO:0072527, GO:0044271, GO:0018130, GO:1901362	organonitrogen compound biosynthetic process, pyrimidine-containing compound metabolic process, cellular nitrogen compound biosynthetic process, heterocycle biosynthetic process, organic cyclic compound biosynthetic process	CL610.Contig2_NAU-YH
biological_process	6	GO:0007044	cell-substrate junction assembly	1	0.36	GO:0034329	cell junction assembly	CL5609.Contig1_NAU-YH
biological_process	6	GO:0033014	tetrapyrrole biosynthetic process	1	0.36	GO:1901566, GO:0019438, GO:0033013, GO:0044271, GO:0018130, GO:1901362	organonitrogen compound biosynthetic process, aromatic compound biosynthetic process, tetrapyrrole metabolic process, cellular nitrogen compound biosynthetic process, heterocycle biosynthetic process, organic cyclic compound biosynthetic process	gi|161551493|gb|EY923470.1|EY923470
biological_process	6	GO:0006818	hydrogen transport	1	0.36	GO:0044765	single-organism transport	gi|161542499|gb|EY914292.1|EY914292
biological_process	6	GO:1901699	cellular response to nitrogen compound	1	0.26	GO:0070887, GO:1901698	cellular response to chemical stimulus, response to nitrogen compound	CL610.Contig2_NAU-YH
biological_process	6	GO:0043331	response to dsRNA	1	0.26	GO:0014070, GO:1901698	response to organic cyclic compound, response to nitrogen compound	CL2240.Contig1_NAU-YH
biological_process	6	GO:0006720	isoprenoid metabolic process	1	0.22	GO:0044255	cellular lipid metabolic process	CL4756.Contig1_NAU-YH
biological_process	6	GO:0044265	cellular macromolecule catabolic process	1	0.22	GO:0044248, GO:0009057, GO:0044260	cellular catabolic process, macromolecule catabolic process, cellular macromolecule metabolic process	gi|161551493|gb|EY923470.1|EY923470
biological_process	6	GO:0034332	adherens junction organization	1	0.22	GO:0045216	cell-cell junction organization	gi|166105238|gb|FD537181.1|FD537181
biological_process	6	GO:0032409	regulation of transporter activity	1	0.22	GO:0065009, GO:0051049	regulation of molecular function, regulation of transport	gi|166141909|gb|FD573405.1|FD573405
biological_process	6	GO:0030163	protein catabolic process	1	0.13	GO:0009057, GO:0019538	macromolecule catabolic process, protein metabolic process	CL967.Contig2_NAU-YH
biological_process	6	GO:0043085	positive regulation of catalytic activity	1	0.13	GO:0050790, GO:0044093	regulation of catalytic activity, positive regulation of molecular function	Unigene28340_NAU-YH
biological_process	6	GO:0051336	regulation of hydrolase activity	1	0.13	GO:0050790	regulation of catalytic activity	CL610.Contig2_NAU-YH
biological_process	6	GO:0009966	regulation of signal transduction	1	0.08	GO:0048583, GO:0010646, GO:0023051, GO:0007165	regulation of response to stimulus, regulation of cell communication, regulation of signaling, signal transduction	gi|156161233|gb|EW721379.1|EW721379
biological_process	6	GO:0031329	regulation of cellular catabolic process	1	0.03	GO:0009894, GO:0044248, GO:0031323	regulation of catabolic process, cellular catabolic process, regulation of cellular metabolic process	gi|154172271|gb|EV543544.1|EV543544
biological_process	6	GO:0072523	purine-containing compound catabolic process	1	0.03	GO:0019439, GO:0046700, GO:1901361, GO:0044270, GO:1901565, GO:0072521	aromatic compound catabolic process, heterocycle catabolic process, organic cyclic compound catabolic process, cellular nitrogen compound catabolic process, organonitrogen compound catabolic process, purine-containing compound metabolic process	Unigene8382_NAU-YH
biological_process	6	GO:0051174	regulation of phosphorus metabolic process	1	0.01	GO:0006793, GO:0031323	phosphorus metabolic process, regulation of cellular metabolic process	Unigene26025_NAU-YH
biological_process	6	GO:0046434	organophosphate catabolic process	1	0.01	GO:1901575, GO:0019637	organic substance catabolic process, organophosphate metabolic process	Unigene26025_NAU-YH
biological_process	7	GO:0006464	cellular protein modification process	45	28.56	GO:0044267, GO:0036211	cellular protein metabolic process, protein modification process	gi|166122205|gb|FD555746.1|FD555746, gi|166120535|gb|FD555879.1|FD555879, gi|166096925|gb|FD531463.1|FD531463, gi|156159433|gb|EW719579.1|EW719579, gi|161551493|gb|EY923470.1|EY923470, gi|158941831|gb|EX904163.1|EX904163, gi|158942025|gb|EX904357.1|EX904357, gi|167497750|gb|FD978215.1|FD978215, gi|332778441|gb|FY442848.1|FY442848, gi|167432683|gb|FD937836.1|FD937836, gi|161561313|gb|EY933243.1|EY…
biological_process	7	GO:0016070	RNA metabolic process	45	9.8	GO:0044260, GO:0090304	cellular macromolecule metabolic process, nucleic acid metabolic process	Unigene13876_NAU-YH, gi|156159433|gb|EW719579.1|EW719579, CL5609.Contig1_NAU-YH, CL7978.Contig2_NAU-YH, gi|161542499|gb|EY914292.1|EY914292, gi|158925970|gb|EX898424.1|EX898424, gi|161558544|gb|EY930450.1|EY930450, gi|166126087|gb|FD556392.1|FD556392, gi|158640336|gb|EX750227.1|EX750227, gi|156173816|gb|EW733962.1|EW733962, gi|161535191|gb|EY907316.1|EY907316, gi|166123818|gb|FD557561.1|FD557561,…
biological_process	7	GO:0019752	carboxylic acid metabolic process	43	21.4	GO:0043436	oxoacid metabolic process	gi|161551493|gb|EY923470.1|EY923470, Unigene17736_NAU-YH, CL5916.Contig2_NAU-YH, CL5609.Contig1_NAU-YH, CL2240.Contig1_NAU-YH, gi|161542499|gb|EY914292.1|EY914292, Unigene21158_NAU-YH, gi|158651703|gb|EX761594.1|EX761594, gi|154172409|gb|EV543682.1|EV543682, CL610.Contig2_NAU-YH, CL967.Contig2_NAU-YH, gi|154178160|gb|EV547500.1|EV547500, gi|154172271|gb|EV543544.1|EV543544, gi|161573495|gb|EY9453…
biological_process	7	GO:2000112	regulation of cellular macromolecule biosynthetic process	42	24.48	GO:0031326, GO:0034645, GO:0010556	regulation of cellular biosynthetic process, cellular macromolecule biosynthetic process, regulation of macromolecule biosynthetic process	Unigene13876_NAU-YH, gi|156159433|gb|EW719579.1|EW719579, CL5609.Contig1_NAU-YH, gi|161558544|gb|EY930450.1|EY930450, gi|166126087|gb|FD556392.1|FD556392, gi|158640336|gb|EX750227.1|EX750227, gi|156173816|gb|EW733962.1|EW733962, gi|161535191|gb|EY907316.1|EY907316, gi|166123818|gb|FD557561.1|FD557561, gi|158657335|gb|EX767226.1|EX767226, gi|158652349|gb|EX762240.1|EX762240, gi|156155515|gb|EW7156…
biological_process	7	GO:0048608	reproductive structure development	41	42.83	GO:0048856, GO:0061458, GO:0003006	anatomical structure development, reproductive system development, developmental process involved in reproduction	gi|167438621|gb|FD946000.1|FD946000, gi|167437514|gb|FD942199.1|FD942199, gi|167438243|gb|FD946993.1|FD946993, gi|166132196|gb|FD560558.1|FD560558, gi|167503682|gb|FD988312.1|FD988312, gi|161518782|gb|EY898725.1|EY898725, gi|158647023|gb|EX756914.1|EX756914, gi|154182552|gb|EV551892.1|EV551892, gi|154095083|gb|EV528056.1|EV528056, gi|167500880|gb|FD984223.1|FD984223, gi|158941831|gb|EX904163.1|EX…
biological_process	7	GO:0048569	post-embryonic organ development	36	7.94	GO:0048513, GO:0044767	organ development, single-organism developmental process	gi|166126087|gb|FD556392.1|FD556392, gi|158657335|gb|EX767226.1|EX767226, gi|158914423|gb|EX886942.1|EX886942, gi|156155700|gb|EW715846.1|EW715846, gi|154179570|gb|EV548910.1|EV548910, gi|158661644|gb|EX771535.1|EX771535, gi|158942025|gb|EX904357.1|EX904357, gi|167497750|gb|FD978215.1|FD978215, gi|332778441|gb|FY442848.1|FY442848, gi|167432683|gb|FD937836.1|FD937836, gi|161561313|gb|EY933243.1|EY…
biological_process	7	GO:0048827	phyllome development	31	9.81	GO:0048856, GO:0048367	anatomical structure development, shoot system development	gi|166126087|gb|FD556392.1|FD556392, gi|158657335|gb|EX767226.1|EX767226, gi|158914423|gb|EX886942.1|EX886942, gi|156155700|gb|EW715846.1|EW715846, gi|154179570|gb|EV548910.1|EV548910, gi|158661644|gb|EX771535.1|EX771535, gi|158942025|gb|EX904357.1|EX904357, gi|167497750|gb|FD978215.1|FD978215, gi|332778441|gb|FY442848.1|FY442848, gi|167432683|gb|FD937836.1|FD937836, gi|161561313|gb|EY933243.1|EY…
biological_process	7	GO:0048507	meristem development	30	21.26	GO:0048513, GO:0009888	organ development, tissue development	gi|158941831|gb|EX904163.1|EX904163, gi|158942025|gb|EX904357.1|EX904357, gi|332778441|gb|FY442848.1|FY442848, gi|167432683|gb|FD937836.1|FD937836, gi|161561313|gb|EY933243.1|EY933243, gi|167496826|gb|FD982226.1|FD982226, gi|166104334|gb|FD533837.1|FD533837, gi|161553627|gb|EY925601.1|EY925601, gi|161518986|gb|EY899080.1|EY899080, gi|158663561|gb|EX773452.1|EX773452, gi|166139497|gb|FD570018.1|FD…
biological_process	7	GO:0048831	regulation of shoot system development	29	13.46	GO:0048367, GO:2000026	shoot system development, regulation of multicellular organismal development	gi|167438621|gb|FD946000.1|FD946000, gi|167437514|gb|FD942199.1|FD942199, gi|167438243|gb|FD946993.1|FD946993, gi|166132196|gb|FD560558.1|FD560558, gi|167503682|gb|FD988312.1|FD988312, gi|161518782|gb|EY898725.1|EY898725, gi|158647023|gb|EX756914.1|EX756914, gi|154182552|gb|EV551892.1|EV551892, gi|154095083|gb|EV528056.1|EV528056, gi|167500880|gb|FD984223.1|FD984223, gi|158941831|gb|EX904163.1|EX…
biological_process	7	GO:0006886	intracellular protein transport	20	10.8	GO:0015031, GO:0034613, GO:0046907	protein transport, cellular protein localization, intracellular transport	gi|166116552|gb|FD548707.1|FD548707, gi|167494625|gb|FD976269.1|FD976269, gi|161548955|gb|EY919719.1|EY919719, Unigene21158_NAU-YH, gi|166136582|gb|FD569183.1|FD569183, gi|167438548|gb|FD944412.1|FD944412, gi|161554354|gb|EY926444.1|EY926444, gi|158928461|gb|EX901451.1|EX901451, gi|161553727|gb|EY925721.1|EY925721, gi|161541944|gb|EY913753.1|EY913753, gi|158646067|gb|EX755958.1|EX755958, gi|33278…
biological_process	7	GO:0009640	photomorphogenesis	14	13.2	GO:0009791, GO:0009639	post-embryonic development, response to red or far red light	CL4756.Contig2_NAU-YH, CL4756.Contig1_NAU-YH, gi|158941831|gb|EX904163.1|EX904163, gi|158942025|gb|EX904357.1|EX904357, gi|167497750|gb|FD978215.1|FD978215, gi|332778441|gb|FY442848.1|FY442848, gi|167432683|gb|FD937836.1|FD937836, gi|161561313|gb|EY933243.1|EY933243, gi|167496826|gb|FD982226.1|FD982226, gi|166104334|gb|FD533837.1|FD533837, gi|161553627|gb|EY925601.1|EY925601, gi|161518986|gb|EY89…
biological_process	7	GO:0009845	seed germination	13	13	GO:0090351, GO:0044707	seedling development, single-multicellular organism process	Unigene4183_NAU-YH, gi|158941831|gb|EX904163.1|EX904163, gi|158942025|gb|EX904357.1|EX904357, gi|167497750|gb|FD978215.1|FD978215, gi|332778441|gb|FY442848.1|FY442848, gi|167432683|gb|FD937836.1|FD937836, gi|161561313|gb|EY933243.1|EY933243, gi|167496826|gb|FD982226.1|FD982226, gi|166104334|gb|FD533837.1|FD533837, gi|161553627|gb|EY925601.1|EY925601, gi|161518986|gb|EY899080.1|EY899080, gi|158663…
biological_process	7	GO:0006820	anion transport	13	4.03	GO:0006811	ion transport	gi|332780007|gb|FY439983.1|FY439983, CL11546.Contig1_NAU-YH, CL11546.Contig2_NAU-YH, gi|332794583|gb|FY451256.1|FY451256, gi|332790483|gb|FY454548.1|FY454548, gi|332789711|gb|FY447618.1|FY447618, gi|161551493|gb|EY923470.1|EY923470, CL10794.Contig1_NAU-YH, CL10794.Contig2_NAU-YH, CL2440.Contig1_NAU-YH, CL2440.Contig2_NAU-YH, gi|154172271|gb|EV543544.1|EV543544, CL610.Contig2_NAU-YH
biological_process	7	GO:0010321	regulation of vegetative phase change	12	12	GO:0010050, GO:0048580	vegetative phase change, regulation of post-embryonic development	gi|158661644|gb|EX771535.1|EX771535, gi|167438621|gb|FD946000.1|FD946000, gi|167437514|gb|FD942199.1|FD942199, gi|167438243|gb|FD946993.1|FD946993, gi|166132196|gb|FD560558.1|FD560558, gi|167503682|gb|FD988312.1|FD988312, gi|161518782|gb|EY898725.1|EY898725, gi|158647023|gb|EX756914.1|EX756914, gi|154182552|gb|EV551892.1|EV551892, gi|154095083|gb|EV528056.1|EV528056, gi|167500880|gb|FD984223.1|FD…
biological_process	7	GO:0048588	developmental cell growth	12	7.2	GO:0048468, GO:0016049, GO:0048589	cell development, cell growth, developmental growth	gi|166123818|gb|FD557561.1|FD557561, gi|158652349|gb|EX762240.1|EX762240, gi|167438621|gb|FD946000.1|FD946000, gi|167437514|gb|FD942199.1|FD942199, gi|167438243|gb|FD946993.1|FD946993, gi|166132196|gb|FD560558.1|FD560558, gi|167503682|gb|FD988312.1|FD988312, gi|161518782|gb|EY898725.1|EY898725, gi|158647023|gb|EX756914.1|EX756914, gi|154182552|gb|EV551892.1|EV551892, gi|154095083|gb|EV528056.1|EV…
biological_process	7	GO:0071322	cellular response to carbohydrate stimulus	12	4.32	GO:0071310, GO:0009743, GO:1901701	cellular response to organic substance, response to carbohydrate stimulus, cellular response to oxygen-containing compound	gi|158941831|gb|EX904163.1|EX904163, gi|158942025|gb|EX904357.1|EX904357, gi|167497750|gb|FD978215.1|FD978215, gi|332778441|gb|FY442848.1|FY442848, gi|167432683|gb|FD937836.1|FD937836, gi|161561313|gb|EY933243.1|EY933243, gi|167496826|gb|FD982226.1|FD982226, gi|166104334|gb|FD533837.1|FD533837, gi|161553627|gb|EY925601.1|EY925601, gi|161518986|gb|EY899080.1|EY899080, gi|158663561|gb|EX773452.1|EX…
biological_process	7	GO:0009827	plant-type cell wall modification	11	11	GO:0042545, GO:0009664	cell wall modification, plant-type cell wall organization	gi|167438621|gb|FD946000.1|FD946000, gi|167437514|gb|FD942199.1|FD942199, gi|167438243|gb|FD946993.1|FD946993, gi|166132196|gb|FD560558.1|FD560558, gi|167503682|gb|FD988312.1|FD988312, gi|161518782|gb|EY898725.1|EY898725, gi|158647023|gb|EX756914.1|EX756914, gi|154182552|gb|EV551892.1|EV551892, gi|154095083|gb|EV528056.1|EV528056, gi|167500880|gb|FD984223.1|FD984223, Unigene13876_NAU-YH
biological_process	7	GO:0048582	positive regulation of post-embryonic development	11	6.6	GO:0051094, GO:0051240, GO:0048580, GO:0009791	positive regulation of developmental process, positive regulation of multicellular organismal process, regulation of post-embryonic development, post-embryonic development	gi|158661644|gb|EX771535.1|EX771535, gi|167438621|gb|FD946000.1|FD946000, gi|167437514|gb|FD942199.1|FD942199, gi|167438243|gb|FD946993.1|FD946993, gi|166132196|gb|FD560558.1|FD560558, gi|167503682|gb|FD988312.1|FD988312, gi|161518782|gb|EY898725.1|EY898725, gi|158647023|gb|EX756914.1|EX756914, gi|154182552|gb|EV551892.1|EV551892, gi|154095083|gb|EV528056.1|EV528056, gi|167500880|gb|FD984223.1|FD…
biological_process	7	GO:0000904	cell morphogenesis involved in differentiation	11	6.6	GO:0000902, GO:0048468	cell morphogenesis, cell development	gi|158661644|gb|EX771535.1|EX771535, gi|167438621|gb|FD946000.1|FD946000, gi|167437514|gb|FD942199.1|FD942199, gi|167438243|gb|FD946993.1|FD946993, gi|166132196|gb|FD560558.1|FD560558, gi|167503682|gb|FD988312.1|FD988312, gi|161518782|gb|EY898725.1|EY898725, gi|158647023|gb|EX756914.1|EX756914, gi|154182552|gb|EV551892.1|EV551892, gi|154095083|gb|EV528056.1|EV528056, gi|167500880|gb|FD984223.1|FD…
biological_process	7	GO:0032870	cellular response to hormone stimulus	11	5.28	GO:0071310, GO:0009725, GO:0071495	cellular response to organic substance, response to hormone stimulus, cellular response to endogenous stimulus	gi|158661644|gb|EX771535.1|EX771535, gi|167438621|gb|FD946000.1|FD946000, gi|167437514|gb|FD942199.1|FD942199, gi|167438243|gb|FD946993.1|FD946993, gi|166132196|gb|FD560558.1|FD560558, gi|167503682|gb|FD988312.1|FD988312, gi|161518782|gb|EY898725.1|EY898725, gi|158647023|gb|EX756914.1|EX756914, gi|154182552|gb|EV551892.1|EV551892, gi|154095083|gb|EV528056.1|EV528056, gi|167500880|gb|FD984223.1|FD…
biological_process	7	GO:0009826	unidimensional cell growth	11	3.96	GO:0000902, GO:0016049, GO:0060560	cell morphogenesis, cell growth, developmental growth involved in morphogenesis	Unigene21158_NAU-YH, gi|166136582|gb|FD569183.1|FD569183, Unigene4183_NAU-YH, CL12576.Contig1_NAU-YH, gi|158923795|gb|EX896877.1|EX896877, gi|332778047|gb|FY442454.1|FY442454, gi|166126548|gb|FD558503.1|FD558503, gi|166145596|gb|FD576484.1|FD576484, gi|166119839|gb|FD550653.1|FD550653, gi|154091634|gb|EV524607.1|EV524607, CL610.Contig2_NAU-YH
biological_process	7	GO:0009887	organ morphogenesis	10	2.3	GO:0044767, GO:0009653, GO:0048513	single-organism developmental process, anatomical structure morphogenesis, organ development	gi|158914423|gb|EX886942.1|EX886942, gi|156155700|gb|EW715846.1|EW715846, gi|154179570|gb|EV548910.1|EV548910, gi|158661644|gb|EX771535.1|EX771535, gi|166105238|gb|FD537181.1|FD537181, gi|166139427|gb|FD572123.1|FD572123, gi|161534813|gb|EY906836.1|EY906836, gi|166122205|gb|FD555746.1|FD555746, gi|166120535|gb|FD555879.1|FD555879, gi|166096925|gb|FD531463.1|FD531463
biological_process	7	GO:0048364	root development	9	3.83	GO:0048513, GO:0044767, GO:0022622	organ development, single-organism developmental process, root system development	CL2374.Contig1_NAU-YH, gi|332787028|gb|FY452752.1|FY452752, gi|167503455|gb|FD987950.1|FD987950, gi|167504229|gb|FD989705.1|FD989705, gi|154095512|gb|EV528485.1|EV528485, gi|167506103|gb|FD986449.1|FD986449, gi|161544237|gb|EY916194.1|EY916194, gi|154093814|gb|EV526787.1|EV526787, gi|156155456|gb|EW715602.1|EW715602
biological_process	7	GO:0034637	cellular carbohydrate biosynthetic process	9	2.43	GO:0016051, GO:0044262, GO:0044249	carbohydrate biosynthetic process, cellular carbohydrate metabolic process, cellular biosynthetic process	gi|332778047|gb|FY442454.1|FY442454, gi|166126548|gb|FD558503.1|FD558503, gi|166105238|gb|FD537181.1|FD537181, gi|158923795|gb|EX896877.1|EX896877, gi|166145596|gb|FD576484.1|FD576484, gi|166119839|gb|FD550653.1|FD550653, gi|154091634|gb|EV524607.1|EV524607, gi|154172271|gb|EV543544.1|EV543544, Unigene36456_NAU-YH
biological_process	7	GO:0006412	translation	7	6.6	GO:0044267, GO:0010467, GO:0034645	cellular protein metabolic process, gene expression, cellular macromolecule biosynthetic process	gi|166105238|gb|FD537181.1|FD537181, gi|158914423|gb|EX886942.1|EX886942, gi|156155700|gb|EW715846.1|EW715846, gi|154179570|gb|EV548910.1|EV548910, gi|158661644|gb|EX771535.1|EX771535, gi|332778047|gb|FY442454.1|FY442454, gi|166126548|gb|FD558503.1|FD558503
biological_process	7	GO:0010016	shoot system morphogenesis	7	3.02	GO:0009653, GO:0048367	anatomical structure morphogenesis, shoot system development	gi|154183251|gb|EV552591.1|EV552591, gi|156173164|gb|EW733310.1|EW733310, Unigene6_NAU-YH, Unigene7_NAU-YH, gi|161542499|gb|EY914292.1|EY914292, Unigene5_NAU-YH, Unigene8_NAU-YH
biological_process	7	GO:0009744	response to sucrose stimulus	6	6	GO:0034285	response to disaccharide stimulus	Unigene786_NAU-YH, gi|167506103|gb|FD986449.1|FD986449, gi|161544237|gb|EY916194.1|EY916194, gi|154093814|gb|EV526787.1|EV526787, gi|156155456|gb|EW715602.1|EW715602, CL967.Contig2_NAU-YH
biological_process	7	GO:0006259	DNA metabolic process	6	5.33	GO:0044260, GO:0090304	cellular macromolecule metabolic process, nucleic acid metabolic process	gi|167433947|gb|FD938594.1|FD938594, gi|166122205|gb|FD555746.1|FD555746, gi|166120535|gb|FD555879.1|FD555879, gi|166096925|gb|FD531463.1|FD531463, Unigene3271_NAU-YH, Unigene16958_NAU-YH
biological_process	7	GO:0046274	lignin catabolic process	5	5	GO:0046271, GO:0009808	phenylpropanoid catabolic process, lignin metabolic process	gi|332779722|gb|FY438692.1|FY438692, gi|332787028|gb|FY452752.1|FY452752, gi|167503455|gb|FD987950.1|FD987950, gi|167504229|gb|FD989705.1|FD989705, gi|154095512|gb|EV528485.1|EV528485
biological_process	7	GO:0009746	response to hexose stimulus	5	3.6	GO:0034284	response to monosaccharide stimulus	Unigene17358_NAU-YH, Unigene17359_NAU-YH, Unigene21158_NAU-YH, gi|166136582|gb|FD569183.1|FD569183, gi|161551493|gb|EY923470.1|EY923470
biological_process	7	GO:0009627	systemic acquired resistance	5	3.4	GO:0009814	defense response, incompatible interaction	CL2374.Contig1_NAU-YH, gi|332787028|gb|FY452752.1|FY452752, gi|167503455|gb|FD987950.1|FD987950, gi|167504229|gb|FD989705.1|FD989705, gi|154095512|gb|EV528485.1|EV528485
biological_process	7	GO:0046467	membrane lipid biosynthetic process	5	2.04	GO:0008610, GO:0006643, GO:0044249	lipid biosynthetic process, membrane lipid metabolic process, cellular biosynthetic process	Unigene17358_NAU-YH, Unigene17359_NAU-YH, Unigene21158_NAU-YH, gi|166136582|gb|FD569183.1|FD569183, gi|156159433|gb|EW719579.1|EW719579
biological_process	7	GO:0006812	cation transport	5	1.99	GO:0006811	ion transport	gi|167506103|gb|FD986449.1|FD986449, gi|161544237|gb|EY916194.1|EY916194, gi|154093814|gb|EV526787.1|EV526787, gi|156155456|gb|EW715602.1|EW715602, gi|313133822|gb|HS106931.1|HS106931
biological_process	7	GO:0005984	disaccharide metabolic process	5	1.8	GO:0009311, GO:0044262	oligosaccharide metabolic process, cellular carbohydrate metabolic process	gi|158651703|gb|EX761594.1|EX761594, gi|166122205|gb|FD555746.1|FD555746, gi|166120535|gb|FD555879.1|FD555879, gi|166096925|gb|FD531463.1|FD531463, gi|154172409|gb|EV543682.1|EV543682
biological_process	7	GO:0071407	cellular response to organic cyclic compound	5	1.12	GO:0071310, GO:0014070	cellular response to organic substance, response to organic cyclic compound	gi|167506103|gb|FD986449.1|FD986449, gi|161544237|gb|EY916194.1|EY916194, gi|154093814|gb|EV526787.1|EV526787, gi|156155456|gb|EW715602.1|EW715602, CL967.Contig2_NAU-YH
biological_process	7	GO:0000271	polysaccharide biosynthetic process	5	0.99	GO:0016051, GO:0009059, GO:0005976	carbohydrate biosynthetic process, macromolecule biosynthetic process, polysaccharide metabolic process	CL967.Contig2_NAU-YH, CL11546.Contig1_NAU-YH, CL11546.Contig2_NAU-YH, gi|154172271|gb|EV543544.1|EV543544, CL610.Contig2_NAU-YH
biological_process	7	GO:0007264	small GTPase mediated signal transduction	4	3.08	GO:0035556	intracellular signal transduction	Unigene4183_NAU-YH, CL12576.Contig1_NAU-YH, Unigene21158_NAU-YH, gi|166136582|gb|FD569183.1|FD569183
biological_process	7	GO:0009626	plant-type hypersensitive response	4	2.8	GO:0045087, GO:0033554, GO:0034050	innate immune response, cellular response to stress, host programmed cell death induced by symbiont	Unigene4183_NAU-YH, CL12576.Contig1_NAU-YH, Unigene21158_NAU-YH, gi|166136582|gb|FD569183.1|FD569183
biological_process	7	GO:0010383	cell wall polysaccharide metabolic process	4	2.3	GO:0005976, GO:0044036	polysaccharide metabolic process, cell wall macromolecule metabolic process	gi|167506103|gb|FD986449.1|FD986449, gi|161544237|gb|EY916194.1|EY916194, gi|154093814|gb|EV526787.1|EV526787, gi|156155456|gb|EW715602.1|EW715602
biological_process	7	GO:0071396	cellular response to lipid	4	1.44	GO:0071310, GO:0033993	cellular response to organic substance, response to lipid	gi|167433947|gb|FD938594.1|FD938594, gi|166122205|gb|FD555746.1|FD555746, gi|166120535|gb|FD555879.1|FD555879, gi|166096925|gb|FD531463.1|FD531463
biological_process	7	GO:0097306	cellular response to alcohol	4	1.44	GO:0071310, GO:1901701, GO:0097305	cellular response to organic substance, cellular response to oxygen-containing compound, response to alcohol	CL5364.Contig1_NAU-YH, Unigene28340_NAU-YH, CL967.Contig2_NAU-YH, Unigene26025_NAU-YH
biological_process	7	GO:0009312	oligosaccharide biosynthetic process	4	1.44	GO:0016051, GO:0009311	carbohydrate biosynthetic process, oligosaccharide metabolic process	gi|166122205|gb|FD555746.1|FD555746, gi|166120535|gb|FD555879.1|FD555879, gi|166096925|gb|FD531463.1|FD531463, Unigene26025_NAU-YH
biological_process	7	GO:0006333	chromatin assembly or disassembly	4	1.44	GO:0006325	chromatin organization	gi|161551493|gb|EY923470.1|EY923470, gi|161548955|gb|EY919719.1|EY919719, Unigene21158_NAU-YH, gi|166136582|gb|FD569183.1|FD569183
biological_process	7	GO:0070589	cellular component macromolecule biosynthetic process	4	0.86	GO:0044085, GO:0034645	cellular component biogenesis, cellular macromolecule biosynthetic process	gi|332787028|gb|FY452752.1|FY452752, gi|167503455|gb|FD987950.1|FD987950, gi|167504229|gb|FD989705.1|FD989705, gi|154095512|gb|EV528485.1|EV528485
biological_process	7	GO:0006753	nucleoside phosphate metabolic process	4	0.43	GO:0006796, GO:0055086, GO:0019637	phosphate-containing compound metabolic process, nucleobase-containing small molecule metabolic process, organophosphate metabolic process	gi|332787028|gb|FY452752.1|FY452752, gi|167503455|gb|FD987950.1|FD987950, gi|167504229|gb|FD989705.1|FD989705, gi|154095512|gb|EV528485.1|EV528485
biological_process	7	GO:0007127	meiosis I	3	5.4	GO:0007126, GO:0048610, GO:0022402	meiosis, cellular process involved in reproduction, cell cycle process	Unigene786_NAU-YH, CL610.Contig2_NAU-YH, gi|161551493|gb|EY923470.1|EY923470
biological_process	7	GO:0045132	meiotic chromosome segregation	3	3	GO:0007126, GO:0048610, GO:0022402, GO:0007059	meiosis, cellular process involved in reproduction, cell cycle process, chromosome segregation	gi|166122205|gb|FD555746.1|FD555746, gi|166120535|gb|FD555879.1|FD555879, gi|166096925|gb|FD531463.1|FD531463
biological_process	7	GO:0010027	thylakoid membrane organization	3	3	GO:0009668	plastid membrane organization	gi|166122205|gb|FD555746.1|FD555746, gi|166120535|gb|FD555879.1|FD555879, gi|166096925|gb|FD531463.1|FD531463
biological_process	7	GO:0009855	determination of bilateral symmetry	3	3	GO:0009799	specification of symmetry	gi|166122205|gb|FD555746.1|FD555746, gi|166120535|gb|FD555879.1|FD555879, gi|166096925|gb|FD531463.1|FD531463
biological_process	7	GO:0016126	sterol biosynthetic process	3	3	GO:0006694, GO:0046165, GO:0016125	steroid biosynthetic process, alcohol biosynthetic process, sterol metabolic process	gi|161542499|gb|EY914292.1|EY914292, gi|158651703|gb|EX761594.1|EX761594, gi|154172409|gb|EV543682.1|EV543682
biological_process	7	GO:0006457	protein folding	3	3	GO:0044267	cellular protein metabolic process	gi|166122205|gb|FD555746.1|FD555746, gi|166120535|gb|FD555879.1|FD555879, gi|166096925|gb|FD531463.1|FD531463
biological_process	7	GO:0010629	negative regulation of gene expression	3	2.21	GO:0010605, GO:0010467, GO:0010468	negative regulation of macromolecule metabolic process, gene expression, regulation of gene expression	gi|166122205|gb|FD555746.1|FD555746, gi|166120535|gb|FD555879.1|FD555879, gi|166096925|gb|FD531463.1|FD531463
biological_process	7	GO:0019932	second-messenger-mediated signaling	3	2.2	GO:0035556	intracellular signal transduction	gi|161548955|gb|EY919719.1|EY919719, Unigene21158_NAU-YH, gi|166136582|gb|FD569183.1|FD569183
biological_process	7	GO:0016568	chromatin modification	3	2.16	GO:0006325	chromatin organization	CL10794.Contig1_NAU-YH, CL10794.Contig2_NAU-YH, gi|161566059|gb|EY937363.1|EY937363
biological_process	7	GO:0009267	cellular response to starvation	3	1.8	GO:0033554, GO:0042594, GO:0031669	cellular response to stress, response to starvation, cellular response to nutrient levels	gi|166122205|gb|FD555746.1|FD555746, gi|166120535|gb|FD555879.1|FD555879, gi|166096925|gb|FD531463.1|FD531463
biological_process	7	GO:0009561	megagametogenesis	3	1.8	GO:0009553, GO:0044707, GO:0032502	embryo sac development, single-multicellular organism process, developmental process	CL10794.Contig1_NAU-YH, CL10794.Contig2_NAU-YH, gi|161542499|gb|EY914292.1|EY914292
biological_process	7	GO:0070192	chromosome organization involved in meiosis	3	1.8	GO:0007126, GO:0051276, GO:0048610, GO:0022402	meiosis, chromosome organization, cellular process involved in reproduction, cell cycle process	Unigene13876_NAU-YH, gi|156159433|gb|EW719579.1|EW719579, CL5609.Contig1_NAU-YH
biological_process	7	GO:0010628	positive regulation of gene expression	3	1.8	GO:0010467, GO:0010604, GO:0010468	gene expression, positive regulation of macromolecule metabolic process, regulation of gene expression	gi|166122205|gb|FD555746.1|FD555746, gi|166120535|gb|FD555879.1|FD555879, gi|166096925|gb|FD531463.1|FD531463
biological_process	7	GO:0070828	heterochromatin organization	3	1.8	GO:0006325	chromatin organization	gi|166122205|gb|FD555746.1|FD555746, gi|166120535|gb|FD555879.1|FD555879, gi|166096925|gb|FD531463.1|FD531463
biological_process	7	GO:0090305	nucleic acid phosphodiester bond hydrolysis	3	1.8	GO:0090304	nucleic acid metabolic process	Unigene13876_NAU-YH, gi|156159433|gb|EW719579.1|EW719579, CL5609.Contig1_NAU-YH
biological_process	7	GO:0045088	regulation of innate immune response	3	1.8	GO:0045087, GO:0050776, GO:0031347	innate immune response, regulation of immune response, regulation of defense response	gi|166122205|gb|FD555746.1|FD555746, gi|166120535|gb|FD555879.1|FD555879, gi|166096925|gb|FD531463.1|FD531463
biological_process	7	GO:0010557	positive regulation of macromolecule biosynthetic process	3	1.8	GO:0009891, GO:0009059, GO:0010604, GO:0010556	positive regulation of biosynthetic process, macromolecule biosynthetic process, positive regulation of macromolecule metabolic process, regulation of macromolecule biosynthetic process	gi|167492765|gb|FD977501.1|FD977501, gi|167492752|gb|FD975103.1|FD975103, gi|156159433|gb|EW719579.1|EW719579
biological_process	7	GO:0031328	positive regulation of cellular biosynthetic process	3	1.8	GO:0031325, GO:0031326, GO:0009891, GO:0044249	positive regulation of cellular metabolic process, regulation of cellular biosynthetic process, positive regulation of biosynthetic process, cellular biosynthetic process	gi|154092085|gb|EV525058.1|EV525058, gi|154170115|gb|EV541389.1|EV541389, CL7248.Contig1_NAU-YH
biological_process	7	GO:0065001	specification of axis polarity	3	1.8	GO:0007389, GO:0009798	pattern specification process, axis specification	gi|166122205|gb|FD555746.1|FD555746, gi|166120535|gb|FD555879.1|FD555879, gi|166096925|gb|FD531463.1|FD531463
biological_process	7	GO:0016482	cytoplasmic transport	3	1.8	GO:0046907	intracellular transport	CL4756.Contig2_NAU-YH, CL4756.Contig1_NAU-YH, CL7248.Contig1_NAU-YH
biological_process	7	GO:0045017	glycerolipid biosynthetic process	3	1.72	GO:0008610, GO:0046486, GO:0044249	lipid biosynthetic process, glycerolipid metabolic process, cellular biosynthetic process	Unigene13876_NAU-YH, gi|167492765|gb|FD977501.1|FD977501, gi|167492752|gb|FD975103.1|FD975103
biological_process	7	GO:0048571	long-day photoperiodism	3	1.56	GO:0009648	photoperiodism	gi|161548955|gb|EY919719.1|EY919719, Unigene21158_NAU-YH, gi|166136582|gb|FD569183.1|FD569183
biological_process	7	GO:0019318	hexose metabolic process	3	1.16	GO:0005996	monosaccharide metabolic process	CL5364.Contig1_NAU-YH, CL967.Contig2_NAU-YH, CL2240.Contig1_NAU-YH
biological_process	7	GO:0072657	protein localization to membrane	3	1.08	GO:0034613, GO:0044802	cellular protein localization, single-organism membrane organization	Unigene13876_NAU-YH, gi|156159433|gb|EW719579.1|EW719579, CL5609.Contig1_NAU-YH
biological_process	7	GO:0009955	adaxial/abaxial pattern specification	3	1.08	GO:0003002	regionalization	Unigene13876_NAU-YH, gi|156159433|gb|EW719579.1|EW719579, CL5609.Contig1_NAU-YH
biological_process	7	GO:0008654	phospholipid biosynthetic process	3	1.08	GO:0008610, GO:0090407, GO:0006644, GO:0044249	lipid biosynthetic process, organophosphate biosynthetic process, phospholipid metabolic process, cellular biosynthetic process	gi|166122205|gb|FD555746.1|FD555746, gi|166120535|gb|FD555879.1|FD555879, gi|166096925|gb|FD531463.1|FD531463
biological_process	7	GO:0045935	positive regulation of nucleobase-containing compound metabolic process	3	1.08	GO:0031325, GO:0051173, GO:0019219, GO:0006139	positive regulation of cellular metabolic process, positive regulation of nitrogen compound metabolic process, regulation of nucleobase-containing compound metabolic process, nucleobase-containing compound metabolic process	gi|166149568|gb|FD581536.1|FD581536, gi|166116552|gb|FD548707.1|FD548707, gi|167494625|gb|FD976269.1|FD976269
biological_process	7	GO:0006665	sphingolipid metabolic process	3	1.08	GO:0006643, GO:1901564	membrane lipid metabolic process, organonitrogen compound metabolic process	gi|166122205|gb|FD555746.1|FD555746, gi|166120535|gb|FD555879.1|FD555879, gi|166096925|gb|FD531463.1|FD531463
biological_process	7	GO:0048193	Golgi vesicle transport	2	2	GO:0044765, GO:0016192, GO:0046907	single-organism transport, vesicle-mediated transport, intracellular transport	CL2374.Contig1_NAU-YH, gi|167494625|gb|FD976269.1|FD976269
biological_process	7	GO:0009809	lignin biosynthetic process	2	2	GO:0009808, GO:0009699	lignin metabolic process, phenylpropanoid biosynthetic process	gi|167504229|gb|FD989705.1|FD989705, gi|154095512|gb|EV528485.1|EV528485
biological_process	7	GO:0010345	suberin biosynthetic process	2	2	GO:0009699	phenylpropanoid biosynthetic process	CL10794.Contig1_NAU-YH, CL10794.Contig2_NAU-YH
biological_process	7	GO:0031348	negative regulation of defense response	2	2	GO:0048585, GO:0006952, GO:0031347	negative regulation of response to stimulus, defense response, regulation of defense response	gi|158919750|gb|EX892458.1|EX892458, gi|166123693|gb|FD553056.1|FD553056
biological_process	7	GO:0030259	lipid glycosylation	2	2	GO:0030258, GO:0070085	lipid modification, glycosylation	Unigene21158_NAU-YH, gi|166136582|gb|FD569183.1|FD569183
biological_process	7	GO:0043069	negative regulation of programmed cell death	2	2	GO:0012501, GO:0043067, GO:0060548	programmed cell death, regulation of programmed cell death, negative regulation of cell death	CL7082.Contig2_NAU-YH, CL1289.Contig1_NAU-YH
biological_process	7	GO:0010208	pollen wall assembly	2	1.2	GO:0009555, GO:0045229, GO:0010927	pollen development, external encapsulating structure organization, cellular component assembly involved in morphogenesis	gi|166116552|gb|FD548707.1|FD548707, gi|167494625|gb|FD976269.1|FD976269
biological_process	7	GO:2000030	regulation of response to red or far red light	2	1.2	GO:0048583, GO:0009639	regulation of response to stimulus, response to red or far red light	CL10794.Contig1_NAU-YH, CL10794.Contig2_NAU-YH
biological_process	7	GO:0007243	intracellular protein kinase cascade	2	1.2	GO:0035556	intracellular signal transduction	Unigene21158_NAU-YH, gi|166136582|gb|FD569183.1|FD569183
biological_process	7	GO:0043413	macromolecule glycosylation	2	0.96	GO:0043412, GO:0070085	macromolecule modification, glycosylation	gi|158651703|gb|EX761594.1|EX761594, gi|154172409|gb|EV543682.1|EV543682
biological_process	7	GO:0009101	glycoprotein biosynthetic process	2	0.96	GO:1901137, GO:0034645, GO:0009100	carbohydrate derivative biosynthetic process, cellular macromolecule biosynthetic process, glycoprotein metabolic process	CL4756.Contig2_NAU-YH, CL4756.Contig1_NAU-YH
biological_process	7	GO:0006664	glycolipid metabolic process	2	0.96	GO:1901135, GO:0006643	carbohydrate derivative metabolic process, membrane lipid metabolic process	CL7082.Contig2_NAU-YH, CL1289.Contig1_NAU-YH
biological_process	7	GO:0034220	ion transmembrane transport	2	0.82	GO:0055085, GO:0006811	transmembrane transport, ion transport	gi|332780007|gb|FY439983.1|FY439983, gi|154172271|gb|EV543544.1|EV543544
biological_process	7	GO:0043269	regulation of ion transport	2	0.82	GO:0006811, GO:0051049	ion transport, regulation of transport	Unigene21158_NAU-YH, gi|166136582|gb|FD569183.1|FD569183
biological_process	7	GO:0006073	cellular glucan metabolic process	2	0.82	GO:0044042, GO:0044264	glucan metabolic process, cellular polysaccharide metabolic process	CL5364.Contig1_NAU-YH, CL967.Contig2_NAU-YH
biological_process	7	GO:0006650	glycerophospholipid metabolic process	2	0.72	GO:0006644, GO:0046486	phospholipid metabolic process, glycerolipid metabolic process	CL967.Contig2_NAU-YH, gi|154172271|gb|EV543544.1|EV543544
biological_process	7	GO:0035967	cellular response to topologically incorrect protein	2	0.72	GO:0071310, GO:0033554, GO:0035966	cellular response to organic substance, cellular response to stress, response to topologically incorrect protein	gi|154172271|gb|EV543544.1|EV543544, Unigene36456_NAU-YH
biological_process	7	GO:0048469	cell maturation	2	0.58	GO:0048468, GO:0048869, GO:0021700	cell development, cellular developmental process, developmental maturation	gi|158651703|gb|EX761594.1|EX761594, gi|154172409|gb|EV543682.1|EV543682
biological_process	7	GO:0046365	monosaccharide catabolic process	2	0.56	GO:0005996, GO:0044724	monosaccharide metabolic process, single-organism carbohydrate catabolic process	gi|154172271|gb|EV543544.1|EV543544, Unigene36456_NAU-YH
biological_process	7	GO:0033365	protein localization to organelle	2	0.43	GO:0034613	cellular protein localization	Unigene21158_NAU-YH, gi|166136582|gb|FD569183.1|FD569183
biological_process	7	GO:0043588	skin development	2	0.21	GO:0048513	organ development	CL2374.Contig1_NAU-YH, gi|313133822|gb|HS106931.1|HS106931
biological_process	7	GO:0007015	actin filament organization	1	1	GO:0030036, GO:0071822	actin cytoskeleton organization, protein complex subunit organization	gi|161542499|gb|EY914292.1|EY914292
biological_process	7	GO:0010260	organ senescence	1	1	GO:0048513, GO:0007568	organ development, aging	gi|167494625|gb|FD976269.1|FD976269
biological_process	7	GO:0071497	cellular response to freezing	1	1	GO:0070417, GO:0050826	cellular response to cold, response to freezing	gi|154170115|gb|EV541389.1|EV541389
biological_process	7	GO:0009693	ethylene biosynthetic process	1	1	GO:0043450, GO:0009692	alkene biosynthetic process, ethylene metabolic process	gi|154172271|gb|EV543544.1|EV543544
biological_process	7	GO:0009963	positive regulation of flavonoid biosynthetic process	1	1	GO:0009891, GO:0009813, GO:0009962	positive regulation of biosynthetic process, flavonoid biosynthetic process, regulation of flavonoid biosynthetic process	gi|161542499|gb|EY914292.1|EY914292
biological_process	7	GO:0006833	water transport	1	1	GO:0042044	fluid transport	Unigene26025_NAU-YH
biological_process	7	GO:0007020	microtubule nucleation	1	1	GO:0000226	microtubule cytoskeleton organization	CL5609.Contig1_NAU-YH
biological_process	7	GO:0005513	detection of calcium ion	1	1	GO:0009593, GO:0051592	detection of chemical stimulus, response to calcium ion	CL5609.Contig1_NAU-YH
biological_process	7	GO:0010114	response to red light	1	1	GO:0009639	response to red or far red light	gi|161542499|gb|EY914292.1|EY914292
biological_process	7	GO:0071472	cellular response to salt stress	1	1	GO:0071470, GO:0009651	cellular response to osmotic stress, response to salt stress	CL12576.Contig1_NAU-YH
biological_process	7	GO:0006084	acetyl-CoA metabolic process	1	1	GO:0006637	acyl-CoA metabolic process	Unigene26025_NAU-YH
biological_process	7	GO:0010218	response to far red light	1	1	GO:0009639	response to red or far red light	Unigene28340_NAU-YH
biological_process	7	GO:0009646	response to absence of light	1	1	GO:0009642	response to light intensity	gi|167433947|gb|FD938594.1|FD938594
biological_process	7	GO:0009644	response to high light intensity	1	1	GO:0009642	response to light intensity	gi|161548955|gb|EY919719.1|EY919719
biological_process	7	GO:0016197	endosomal transport	1	1	GO:0044765, GO:0046907	single-organism transport, intracellular transport	CL967.Contig2_NAU-YH
biological_process	7	GO:0007034	vacuolar transport	1	0.6	GO:0044765, GO:0046907	single-organism transport, intracellular transport	CL5364.Contig1_NAU-YH
biological_process	7	GO:0015994	chlorophyll metabolic process	1	0.6	GO:0006778	porphyrin-containing compound metabolic process	gi|156161233|gb|EW721379.1|EW721379
biological_process	7	GO:0006779	porphyrin-containing compound biosynthetic process	1	0.6	GO:0006778, GO:0033014, GO:0051188	porphyrin-containing compound metabolic process, tetrapyrrole biosynthetic process, cofactor biosynthetic process	gi|156159433|gb|EW719579.1|EW719579
biological_process	7	GO:0065004	protein-DNA complex assembly	1	0.6	GO:0071824, GO:0034622	protein-DNA complex subunit organization, cellular macromolecular complex assembly	gi|154183251|gb|EV552591.1|EV552591
biological_process	7	GO:0019321	pentose metabolic process	1	0.6	GO:0005996	monosaccharide metabolic process	gi|166116552|gb|FD548707.1|FD548707
biological_process	7	GO:0016129	phytosteroid biosynthetic process	1	0.6	GO:0006694, GO:0046165, GO:0016128	steroid biosynthetic process, alcohol biosynthetic process, phytosteroid metabolic process	gi|167433947|gb|FD938594.1|FD938594
biological_process	7	GO:0043624	cellular protein complex disassembly	1	0.6	GO:0043241	protein complex disassembly	Unigene26025_NAU-YH
biological_process	7	GO:0006839	mitochondrial transport	1	0.6	GO:0044765, GO:0046907	single-organism transport, intracellular transport	CL2240.Contig1_NAU-YH
biological_process	7	GO:0034728	nucleosome organization	1	0.6	GO:0071824, GO:0071822, GO:0006325	protein-DNA complex subunit organization, protein complex subunit organization, chromatin organization	CL4756.Contig1_NAU-YH
biological_process	7	GO:0016131	brassinosteroid metabolic process	1	0.6	GO:0042445, GO:0016128	hormone metabolic process, phytosteroid metabolic process	gi|166141909|gb|FD573405.1|FD573405
biological_process	7	GO:0008299	isoprenoid biosynthetic process	1	0.36	GO:0008610, GO:0006720, GO:0044249	lipid biosynthetic process, isoprenoid metabolic process, cellular biosynthetic process	CL967.Contig2_NAU-YH
biological_process	7	GO:0046390	ribose phosphate biosynthetic process	1	0.36	GO:0019693, GO:0090407, GO:1901137	ribose phosphate metabolic process, organophosphate biosynthetic process, carbohydrate derivative biosynthetic process	CL610.Contig2_NAU-YH
biological_process	7	GO:0043623	cellular protein complex assembly	1	0.36	GO:0006461, GO:0034622	protein complex assembly, cellular macromolecular complex assembly	gi|161542499|gb|EY914292.1|EY914292
biological_process	7	GO:0046490	isopentenyl diphosphate metabolic process	1	0.36	GO:0006644	phospholipid metabolic process	gi|313133822|gb|HS106931.1|HS106931
biological_process	7	GO:0044275	cellular carbohydrate catabolic process	1	0.36	GO:0044262, GO:0044724	cellular carbohydrate metabolic process, single-organism carbohydrate catabolic process	gi|313133822|gb|HS106931.1|HS106931
biological_process	7	GO:0009313	oligosaccharide catabolic process	1	0.36	GO:0009311, GO:0044724	oligosaccharide metabolic process, single-organism carbohydrate catabolic process	CL4756.Contig1_NAU-YH
biological_process	7	GO:0043632	modification-dependent macromolecule catabolic process	1	0.36	GO:0044265	cellular macromolecule catabolic process	CL967.Contig2_NAU-YH
biological_process	7	GO:0034333	adherens junction assembly	1	0.36	GO:0034329, GO:0034332	cell junction assembly, adherens junction organization	gi|166141909|gb|FD573405.1|FD573405
biological_process	7	GO:0010608	posttranscriptional regulation of gene expression	1	0.26	GO:0010468	regulation of gene expression	Unigene786_NAU-YH
biological_process	7	GO:0040029	regulation of gene expression, epigenetic	1	0.26	GO:0010468	regulation of gene expression	gi|166141909|gb|FD573405.1|FD573405
biological_process	7	GO:0034762	regulation of transmembrane transport	1	0.22	GO:0051049, GO:0050794, GO:0055085	regulation of transport, regulation of cellular process, transmembrane transport	gi|154170115|gb|EV541389.1|EV541389
biological_process	7	GO:0051345	positive regulation of hydrolase activity	1	0.22	GO:0051336, GO:0043085	regulation of hydrolase activity, positive regulation of catalytic activity	gi|167494625|gb|FD976269.1|FD976269
biological_process	7	GO:0044257	cellular protein catabolic process	1	0.22	GO:0044267, GO:0044265, GO:0030163	cellular protein metabolic process, cellular macromolecule catabolic process, protein catabolic process	gi|156161233|gb|EW721379.1|EW721379
biological_process	7	GO:0019220	regulation of phosphate metabolic process	1	0.02	GO:0006796, GO:0051174	phosphate-containing compound metabolic process, regulation of phosphorus metabolic process	gi|156159433|gb|EW719579.1|EW719579
biological_process	7	GO:0009116	nucleoside metabolic process	1	0.01	GO:1901135, GO:1901564, GO:0055086, GO:1901657	carbohydrate derivative metabolic process, organonitrogen compound metabolic process, nucleobase-containing small molecule metabolic process, glycosyl compound metabolic process	CL610.Contig2_NAU-YH
biological_process	8	GO:0032774	RNA biosynthetic process	42	14.69	GO:0009059, GO:0034654, GO:0016070	macromolecule biosynthetic process, nucleobase-containing compound biosynthetic process, RNA metabolic process	Unigene13876_NAU-YH, gi|156159433|gb|EW719579.1|EW719579, CL5609.Contig1_NAU-YH, gi|161558544|gb|EY930450.1|EY930450, gi|166126087|gb|FD556392.1|FD556392, gi|158640336|gb|EX750227.1|EX750227, gi|156173816|gb|EW733962.1|EW733962, gi|161535191|gb|EY907316.1|EY907316, gi|166123818|gb|FD557561.1|FD557561, gi|158657335|gb|EX767226.1|EX767226, gi|158652349|gb|EX762240.1|EX762240, gi|156155515|gb|EW7156…
biological_process	8	GO:0051252	regulation of RNA metabolic process	42	14.69	GO:0019219, GO:0016070, GO:0060255	regulation of nucleobase-containing compound metabolic process, RNA metabolic process, regulation of macromolecule metabolic process	Unigene13876_NAU-YH, gi|156159433|gb|EW719579.1|EW719579, CL5609.Contig1_NAU-YH, gi|161558544|gb|EY930450.1|EY930450, gi|166126087|gb|FD556392.1|FD556392, gi|158640336|gb|EX750227.1|EX750227, gi|156173816|gb|EW733962.1|EW733962, gi|161535191|gb|EY907316.1|EY907316, gi|166123818|gb|FD557561.1|FD557561, gi|158657335|gb|EX767226.1|EX767226, gi|158652349|gb|EX762240.1|EX762240, gi|156155515|gb|EW7156…
biological_process	8	GO:0006520	cellular amino acid metabolic process	36	31.41	GO:1901564, GO:0019752, GO:0044238	organonitrogen compound metabolic process, carboxylic acid metabolic process, primary metabolic process	CL5916.Contig2_NAU-YH, CL5609.Contig1_NAU-YH, CL2240.Contig1_NAU-YH, CL967.Contig2_NAU-YH, gi|154178160|gb|EV547500.1|EV547500, gi|154172271|gb|EV543544.1|EV543544, gi|161573495|gb|EY945322.1|EY945322, Unigene5_NAU-YH, Unigene8_NAU-YH, gi|332782802|gb|FY443821.1|FY443821, gi|161560922|gb|EY933376.1|EY933376, Unigene8382_NAU-YH, gi|158637494|gb|EX747385.1|EX747385, gi|161572521|gb|EY943953.1|EY943…
biological_process	8	GO:0009908	flower development	35	19.82	GO:0048608, GO:0009791, GO:0048367	reproductive structure development, post-embryonic development, shoot system development	gi|167438621|gb|FD946000.1|FD946000, gi|167437514|gb|FD942199.1|FD942199, gi|167438243|gb|FD946993.1|FD946993, gi|166132196|gb|FD560558.1|FD560558, gi|167503682|gb|FD988312.1|FD988312, gi|161518782|gb|EY898725.1|EY898725, gi|158647023|gb|EX756914.1|EX756914, gi|154182552|gb|EV551892.1|EV551892, gi|154095083|gb|EV528056.1|EV528056, gi|167500880|gb|FD984223.1|FD984223, gi|158941831|gb|EX904163.1|EX…
biological_process	8	GO:0010228	vegetative to reproductive phase transition of meristem	29	26.94	GO:0009791, GO:0003006, GO:0048608	post-embryonic development, developmental process involved in reproduction, reproductive structure development	gi|158914423|gb|EX886942.1|EX886942, gi|156155700|gb|EW715846.1|EW715846, gi|154179570|gb|EV548910.1|EV548910, gi|158661644|gb|EX771535.1|EX771535, gi|167438621|gb|FD946000.1|FD946000, gi|167437514|gb|FD942199.1|FD942199, gi|167438243|gb|FD946993.1|FD946993, gi|166132196|gb|FD560558.1|FD560558, gi|167503682|gb|FD988312.1|FD988312, gi|161518782|gb|EY898725.1|EY898725, gi|158647023|gb|EX756914.1|EX…
biological_process	8	GO:0006605	protein targeting	20	18	GO:0044765, GO:0006886	single-organism transport, intracellular protein transport	gi|166116552|gb|FD548707.1|FD548707, gi|167494625|gb|FD976269.1|FD976269, gi|161548955|gb|EY919719.1|EY919719, Unigene21158_NAU-YH, gi|166136582|gb|FD569183.1|FD569183, gi|167438548|gb|FD944412.1|FD944412, gi|161554354|gb|EY926444.1|EY926444, gi|158928461|gb|EX901451.1|EX901451, gi|161553727|gb|EY925721.1|EY925721, gi|161541944|gb|EY913753.1|EY913753, gi|158646067|gb|EX755958.1|EX755958, gi|33278…
biological_process	8	GO:0010154	fruit development	18	8.5	GO:0048608	reproductive structure development	gi|166139427|gb|FD572123.1|FD572123, gi|161534813|gb|EY906836.1|EY906836, gi|158941831|gb|EX904163.1|EX904163, gi|158942025|gb|EX904357.1|EX904357, gi|167497750|gb|FD978215.1|FD978215, gi|332778441|gb|FY442848.1|FY442848, gi|167432683|gb|FD937836.1|FD937836, gi|161561313|gb|EY933243.1|EY933243, gi|167496826|gb|FD982226.1|FD982226, gi|166104334|gb|FD533837.1|FD533837, gi|161553627|gb|EY925601.1|EY…
biological_process	8	GO:0009933	meristem structural organization	17	13.45	GO:0048532, GO:0048507	anatomical structure arrangement, meristem development	gi|158941831|gb|EX904163.1|EX904163, gi|158942025|gb|EX904357.1|EX904357, gi|332778441|gb|FY442848.1|FY442848, gi|167432683|gb|FD937836.1|FD937836, gi|161561313|gb|EY933243.1|EY933243, gi|167496826|gb|FD982226.1|FD982226, gi|166104334|gb|FD533837.1|FD533837, gi|161553627|gb|EY925601.1|EY925601, gi|161518986|gb|EY899080.1|EY899080, gi|158663561|gb|EX773452.1|EX773452, gi|166139497|gb|FD570018.1|FD…
biological_process	8	GO:0070647	protein modification by small protein conjugation or removal	13	4.68	GO:0006464	cellular protein modification process	gi|161551493|gb|EY923470.1|EY923470, gi|158941831|gb|EX904163.1|EX904163, gi|158942025|gb|EX904357.1|EX904357, gi|167497750|gb|FD978215.1|FD978215, gi|332778441|gb|FY442848.1|FY442848, gi|167432683|gb|FD937836.1|FD937836, gi|161561313|gb|EY933243.1|EY933243, gi|167496826|gb|FD982226.1|FD982226, gi|166104334|gb|FD533837.1|FD533837, gi|161553627|gb|EY925601.1|EY925601, gi|161518986|gb|EY899080.1|EY…
biological_process	8	GO:0009756	carbohydrate mediated signaling	12	7.2	GO:0071322, GO:0007165	cellular response to carbohydrate stimulus, signal transduction	gi|158941831|gb|EX904163.1|EX904163, gi|158942025|gb|EX904357.1|EX904357, gi|167497750|gb|FD978215.1|FD978215, gi|332778441|gb|FY442848.1|FY442848, gi|167432683|gb|FD937836.1|FD937836, gi|161561313|gb|EY933243.1|EY933243, gi|167496826|gb|FD982226.1|FD982226, gi|166104334|gb|FD533837.1|FD533837, gi|161553627|gb|EY925601.1|EY925601, gi|161518986|gb|EY899080.1|EY899080, gi|158663561|gb|EX773452.1|EX…
biological_process	8	GO:0009932	cell tip growth	11	6.6	GO:0009826	unidimensional cell growth	gi|158661644|gb|EX771535.1|EX771535, gi|167438621|gb|FD946000.1|FD946000, gi|167437514|gb|FD942199.1|FD942199, gi|167438243|gb|FD946993.1|FD946993, gi|166132196|gb|FD560558.1|FD560558, gi|167503682|gb|FD988312.1|FD988312, gi|161518782|gb|EY898725.1|EY898725, gi|158647023|gb|EX756914.1|EX756914, gi|154182552|gb|EV551892.1|EV551892, gi|154095083|gb|EV528056.1|EV528056, gi|167500880|gb|FD984223.1|FD…
biological_process	8	GO:0010229	inflorescence development	10	10	GO:0048608, GO:0009791, GO:0048367	reproductive structure development, post-embryonic development, shoot system development	gi|167438621|gb|FD946000.1|FD946000, gi|167437514|gb|FD942199.1|FD942199, gi|167438243|gb|FD946993.1|FD946993, gi|166132196|gb|FD560558.1|FD560558, gi|167503682|gb|FD988312.1|FD988312, gi|161518782|gb|EY898725.1|EY898725, gi|158647023|gb|EX756914.1|EX756914, gi|154182552|gb|EV551892.1|EV551892, gi|154095083|gb|EV528056.1|EV528056, gi|167500880|gb|FD984223.1|FD984223
biological_process	8	GO:0009755	hormone-mediated signaling pathway	10	7.8	GO:0032870, GO:0007165	cellular response to hormone stimulus, signal transduction	gi|158914423|gb|EX886942.1|EX886942, gi|156155700|gb|EW715846.1|EW715846, gi|154179570|gb|EV548910.1|EV548910, gi|158661644|gb|EX771535.1|EX771535, gi|166105238|gb|FD537181.1|FD537181, gi|166139427|gb|FD572123.1|FD572123, gi|161534813|gb|EY906836.1|EY906836, gi|166122205|gb|FD555746.1|FD555746, gi|166120535|gb|FD555879.1|FD555879, gi|166096925|gb|FD531463.1|FD531463
biological_process	8	GO:0048645	organ formation	10	4.56	GO:0048646, GO:0044767, GO:0009887	anatomical structure formation involved in morphogenesis, single-organism developmental process, organ morphogenesis	Unigene21158_NAU-YH, gi|166136582|gb|FD569183.1|FD569183, Unigene4183_NAU-YH, CL12576.Contig1_NAU-YH, gi|158923795|gb|EX896877.1|EX896877, gi|332778047|gb|FY442454.1|FY442454, gi|166126548|gb|FD558503.1|FD558503, gi|166145596|gb|FD576484.1|FD576484, gi|166119839|gb|FD550653.1|FD550653, gi|154091634|gb|EV524607.1|EV524607
biological_process	8	GO:0032787	monocarboxylic acid metabolic process	9	4.68	GO:0019752	carboxylic acid metabolic process	gi|161551493|gb|EY923470.1|EY923470, Unigene17736_NAU-YH, CL5916.Contig2_NAU-YH, CL5609.Contig1_NAU-YH, gi|161542499|gb|EY914292.1|EY914292, Unigene21158_NAU-YH, gi|158651703|gb|EX761594.1|EX761594, gi|154172409|gb|EV543682.1|EV543682, CL610.Contig2_NAU-YH
biological_process	8	GO:0015711	organic anion transport	8	3.12	GO:0006820, GO:0071702	anion transport, organic substance transport	gi|332780007|gb|FY439983.1|FY439983, CL11546.Contig1_NAU-YH, CL11546.Contig2_NAU-YH, gi|332794583|gb|FY451256.1|FY451256, gi|332790483|gb|FY454548.1|FY454548, gi|332789711|gb|FY447618.1|FY447618, CL10794.Contig1_NAU-YH, CL10794.Contig2_NAU-YH
biological_process	8	GO:0006468	protein phosphorylation	7	6.6	GO:0016310, GO:0006464	phosphorylation, cellular protein modification process	CL610.Contig2_NAU-YH, gi|166116552|gb|FD548707.1|FD548707, Unigene4183_NAU-YH, CL1289.Contig1_NAU-YH, CL2440.Contig1_NAU-YH, CL2440.Contig2_NAU-YH, CL1289.Contig2_NAU-YH
biological_process	8	GO:0071365	cellular response to auxin stimulus	6	3.6	GO:0009733, GO:0032870	response to auxin stimulus, cellular response to hormone stimulus	Unigene17736_NAU-YH, CL2240.Contig1_NAU-YH, gi|161551493|gb|EY923470.1|EY923470, Unigene21158_NAU-YH, gi|158651703|gb|EX761594.1|EX761594, gi|154172409|gb|EV543682.1|EV543682
biological_process	8	GO:0046394	carboxylic acid biosynthetic process	6	1.93	GO:0019752, GO:0016053	carboxylic acid metabolic process, organic acid biosynthetic process	gi|158923795|gb|EX896877.1|EX896877, gi|332778047|gb|FY442454.1|FY442454, gi|166126548|gb|FD558503.1|FD558503, gi|166145596|gb|FD576484.1|FD576484, gi|166119839|gb|FD550653.1|FD550653, gi|154091634|gb|EV524607.1|EV524607
biological_process	8	GO:0009750	response to fructose stimulus	5	5	GO:0009746	response to hexose stimulus	gi|161551493|gb|EY923470.1|EY923470, CL2440.Contig1_NAU-YH, CL2440.Contig2_NAU-YH, gi|154172271|gb|EV543544.1|EV543544, CL610.Contig2_NAU-YH
biological_process	8	GO:0010073	meristem maintenance	5	3.8	GO:0048507, GO:0044707, GO:0032502	meristem development, single-multicellular organism process, developmental process	gi|158914423|gb|EX886942.1|EX886942, gi|156155700|gb|EW715846.1|EW715846, gi|154179570|gb|EV548910.1|EV548910, gi|158661644|gb|EX771535.1|EX771535, gi|313133822|gb|HS106931.1|HS106931
biological_process	8	GO:0015698	inorganic anion transport	5	3	GO:0006820	anion transport	gi|167506103|gb|FD986449.1|FD986449, gi|161544237|gb|EY916194.1|EY916194, gi|154093814|gb|EV526787.1|EV526787, gi|156155456|gb|EW715602.1|EW715602, CL967.Contig2_NAU-YH
biological_process	8	GO:0033692	cellular polysaccharide biosynthetic process	5	1.66	GO:0034637, GO:0034645, GO:0000271, GO:0044264	cellular carbohydrate biosynthetic process, cellular macromolecule biosynthetic process, polysaccharide biosynthetic process, cellular polysaccharide metabolic process	CL2374.Contig1_NAU-YH, gi|332787028|gb|FY452752.1|FY452752, gi|167503455|gb|FD987950.1|FD987950, gi|167504229|gb|FD989705.1|FD989705, gi|154095512|gb|EV528485.1|EV528485
biological_process	8	GO:0048563	post-embryonic organ morphogenesis	5	1.51	GO:0048569, GO:0009886, GO:0009887	post-embryonic organ development, post-embryonic morphogenesis, organ morphogenesis	gi|166139427|gb|FD572123.1|FD572123, gi|161534813|gb|EY906836.1|EY906836, gi|166122205|gb|FD555746.1|FD555746, gi|166120535|gb|FD555879.1|FD555879, gi|166096925|gb|FD531463.1|FD531463
biological_process	8	GO:0048366	leaf development	5	1.46	GO:0048827	phyllome development	gi|166122205|gb|FD555746.1|FD555746, gi|166120535|gb|FD555879.1|FD555879, gi|166096925|gb|FD531463.1|FD531463, gi|166139427|gb|FD572123.1|FD572123, gi|161534813|gb|EY906836.1|EY906836
biological_process	8	GO:0010410	hemicellulose metabolic process	4	2.88	GO:0010383	cell wall polysaccharide metabolic process	gi|332787028|gb|FY452752.1|FY452752, gi|167503455|gb|FD987950.1|FD987950, gi|167504229|gb|FD989705.1|FD989705, gi|154095512|gb|EV528485.1|EV528485
biological_process	8	GO:0005991	trehalose metabolic process	4	2.4	GO:0005984	disaccharide metabolic process	Unigene17358_NAU-YH, Unigene17359_NAU-YH, Unigene21158_NAU-YH, gi|166136582|gb|FD569183.1|FD569183
biological_process	8	GO:0071215	cellular response to abscisic acid stimulus	4	2.4	GO:0071396, GO:0032870, GO:0097306, GO:0009737	cellular response to lipid, cellular response to hormone stimulus, cellular response to alcohol, response to abscisic acid stimulus	gi|332787028|gb|FY452752.1|FY452752, gi|167503455|gb|FD987950.1|FD987950, gi|167504229|gb|FD989705.1|FD989705, gi|154095512|gb|EV528485.1|EV528485
biological_process	8	GO:0046351	disaccharide biosynthetic process	4	2.4	GO:0034637, GO:0005984, GO:0009312	cellular carbohydrate biosynthetic process, disaccharide metabolic process, oligosaccharide biosynthetic process	gi|167506103|gb|FD986449.1|FD986449, gi|161544237|gb|EY916194.1|EY916194, gi|154093814|gb|EV526787.1|EV526787, gi|156155456|gb|EW715602.1|EW715602
biological_process	8	GO:0048509	regulation of meristem development	4	2.16	GO:2000026, GO:0048507	regulation of multicellular organismal development, meristem development	gi|166122205|gb|FD555746.1|FD555746, gi|166120535|gb|FD555879.1|FD555879, gi|166096925|gb|FD531463.1|FD531463, gi|166126087|gb|FD556392.1|FD556392
biological_process	8	GO:0071446	cellular response to salicylic acid stimulus	4	1.44	GO:1901701, GO:0009751, GO:0071407	cellular response to oxygen-containing compound, response to salicylic acid stimulus, cellular response to organic cyclic compound	Unigene4183_NAU-YH, CL12576.Contig1_NAU-YH, Unigene21158_NAU-YH, gi|166136582|gb|FD569183.1|FD569183
biological_process	8	GO:0044038	cell wall macromolecule biosynthetic process	4	1.44	GO:0042546, GO:0044036, GO:0070589	cell wall biogenesis, cell wall macromolecule metabolic process, cellular component macromolecule biosynthetic process	gi|158914423|gb|EX886942.1|EX886942, gi|156155700|gb|EW715846.1|EW715846, gi|154179570|gb|EV548910.1|EV548910, gi|158661644|gb|EX771535.1|EX771535
biological_process	8	GO:2000027	regulation of organ morphogenesis	4	1.44	GO:0009887, GO:0022603, GO:2000026	organ morphogenesis, regulation of anatomical structure morphogenesis, regulation of multicellular organismal development	gi|167506103|gb|FD986449.1|FD986449, gi|161544237|gb|EY916194.1|EY916194, gi|154093814|gb|EV526787.1|EV526787, gi|156155456|gb|EW715602.1|EW715602
biological_process	8	GO:1900618	regulation of shoot system morphogenesis	4	1.44	GO:0022603, GO:0010016, GO:0048831	regulation of anatomical structure morphogenesis, shoot system morphogenesis, regulation of shoot system development	gi|158914423|gb|EX886942.1|EX886942, gi|156155700|gb|EW715846.1|EW715846, gi|154179570|gb|EV548910.1|EV548910, gi|158661644|gb|EX771535.1|EX771535
biological_process	8	GO:0071103	DNA conformation change	4	0.86	GO:0006259	DNA metabolic process	CL5364.Contig1_NAU-YH, Unigene28340_NAU-YH, CL967.Contig2_NAU-YH, Unigene26025_NAU-YH
biological_process	8	GO:0009117	nucleotide metabolic process	4	0.72	GO:0006753	nucleoside phosphate metabolic process	gi|167433947|gb|FD938594.1|FD938594, gi|166122205|gb|FD555746.1|FD555746, gi|166120535|gb|FD555879.1|FD555879, gi|166096925|gb|FD531463.1|FD531463
biological_process	8	GO:0042138	meiotic DNA double-strand break formation	3	3	GO:0007127, GO:0048610, GO:0022402, GO:0090305	meiosis I, cellular process involved in reproduction, cell cycle process, nucleic acid phosphodiester bond hydrolysis	gi|166122205|gb|FD555746.1|FD555746, gi|166120535|gb|FD555879.1|FD555879, gi|166096925|gb|FD531463.1|FD531463
biological_process	8	GO:0010363	regulation of plant-type hypersensitive response	3	3	GO:0045088, GO:0080135, GO:0043067, GO:0009626	regulation of innate immune response, regulation of cellular response to stress, regulation of programmed cell death, plant-type hypersensitive response	gi|166122205|gb|FD555746.1|FD555746, gi|166120535|gb|FD555879.1|FD555879, gi|166096925|gb|FD531463.1|FD531463
biological_process	8	GO:0009560	embryo sac egg cell differentiation	3	3	GO:0009561, GO:0030154, GO:0022412, GO:0003006, GO:0007292	megagametogenesis, cell differentiation, cellular process involved in reproduction in multicellular organism, developmental process involved in reproduction, female gamete generation	gi|166122205|gb|FD555746.1|FD555746, gi|166120535|gb|FD555879.1|FD555879, gi|166096925|gb|FD531463.1|FD531463
biological_process	8	GO:0048829	root cap development	3	3	GO:0048364, GO:0048856	root development, anatomical structure development	gi|166122205|gb|FD555746.1|FD555746, gi|166120535|gb|FD555879.1|FD555879, gi|166096925|gb|FD531463.1|FD531463
biological_process	8	GO:0007129	synapsis	3	3	GO:0070192, GO:0007127	chromosome organization involved in meiosis, meiosis I	CL967.Contig2_NAU-YH, gi|154178160|gb|EV547500.1|EV547500, gi|154172271|gb|EV543544.1|EV543544
biological_process	8	GO:0006310	DNA recombination	3	2.88	GO:0006259	DNA metabolic process	gi|161548955|gb|EY919719.1|EY919719, Unigene21158_NAU-YH, gi|166136582|gb|FD569183.1|FD569183
biological_process	8	GO:0006281	DNA repair	3	1.8	GO:0006259, GO:0006974	DNA metabolic process, response to DNA damage stimulus	gi|166122205|gb|FD555746.1|FD555746, gi|166120535|gb|FD555879.1|FD555879, gi|166096925|gb|FD531463.1|FD531463
biological_process	8	GO:0030148	sphingolipid biosynthetic process	3	1.8	GO:0046467, GO:1901566, GO:0006665	membrane lipid biosynthetic process, organonitrogen compound biosynthetic process, sphingolipid metabolic process	gi|166145596|gb|FD576484.1|FD576484, gi|166119839|gb|FD550653.1|FD550653, gi|154091634|gb|EV524607.1|EV524607
biological_process	8	GO:0009943	adaxial/abaxial axis specification	3	1.8	GO:0009955, GO:0009798	adaxial/abaxial pattern specification, axis specification	gi|166122205|gb|FD555746.1|FD555746, gi|166120535|gb|FD555879.1|FD555879, gi|166096925|gb|FD531463.1|FD531463
biological_process	8	GO:0090150	establishment of protein localization to membrane	3	1.8	GO:0045184, GO:0072657	establishment of protein localization, protein localization to membrane	gi|156159433|gb|EW719579.1|EW719579, CL7978.Contig2_NAU-YH, gi|161542499|gb|EY914292.1|EY914292
biological_process	8	GO:0048528	post-embryonic root development	3	1.8	GO:0048569, GO:0009791, GO:0048364	post-embryonic organ development, post-embryonic development, root development	gi|161548955|gb|EY919719.1|EY919719, Unigene21158_NAU-YH, gi|166136582|gb|FD569183.1|FD569183
biological_process	8	GO:0035266	meristem growth	3	1.8	GO:0048507, GO:0048589	meristem development, developmental growth	gi|166122205|gb|FD555746.1|FD555746, gi|166120535|gb|FD555879.1|FD555879, gi|166096925|gb|FD531463.1|FD531463
biological_process	8	GO:0006338	chromatin remodeling	3	1.8	GO:0016568	chromatin modification	gi|332778047|gb|FY442454.1|FY442454, gi|166126548|gb|FD558503.1|FD558503, gi|166105238|gb|FD537181.1|FD537181
biological_process	8	GO:0046519	sphingoid metabolic process	3	1.8	GO:0006665	sphingolipid metabolic process	gi|166122205|gb|FD555746.1|FD555746, gi|166120535|gb|FD555879.1|FD555879, gi|166096925|gb|FD531463.1|FD531463
biological_process	8	GO:0016569	covalent chromatin modification	3	1.8	GO:0016568	chromatin modification	gi|166122205|gb|FD555746.1|FD555746, gi|166120535|gb|FD555879.1|FD555879, gi|166096925|gb|FD531463.1|FD531463
biological_process	8	GO:0043648	dicarboxylic acid metabolic process	3	1.56	GO:0019752	carboxylic acid metabolic process	gi|166122205|gb|FD555746.1|FD555746, gi|166120535|gb|FD555879.1|FD555879, gi|166096925|gb|FD531463.1|FD531463
biological_process	8	GO:0006396	RNA processing	3	1.28	GO:0010467, GO:0016070	gene expression, RNA metabolic process	gi|166122205|gb|FD555746.1|FD555746, gi|166120535|gb|FD555879.1|FD555879, gi|166096925|gb|FD531463.1|FD531463
biological_process	8	GO:0010584	pollen exine formation	2	2	GO:0010208	pollen wall assembly	gi|154172271|gb|EV543544.1|EV543544, CL610.Contig2_NAU-YH
biological_process	8	GO:0000165	MAPK cascade	2	2	GO:0007243	intracellular protein kinase cascade	Unigene21158_NAU-YH, gi|166136582|gb|FD569183.1|FD569183
biological_process	8	GO:0019722	calcium-mediated signaling	2	2	GO:0019932	second-messenger-mediated signaling	CL10794.Contig1_NAU-YH, CL10794.Contig2_NAU-YH
biological_process	8	GO:0010099	regulation of photomorphogenesis	2	2	GO:2000030, GO:0048580, GO:0009640	regulation of response to red or far red light, regulation of post-embryonic development, photomorphogenesis	gi|158919750|gb|EX892458.1|EX892458, gi|166123693|gb|FD553056.1|FD553056
biological_process	8	GO:0009247	glycolipid biosynthetic process	2	1.6	GO:0046467, GO:0006664, GO:1901137	membrane lipid biosynthetic process, glycolipid metabolic process, carbohydrate derivative biosynthetic process	Unigene21158_NAU-YH, gi|166136582|gb|FD569183.1|FD569183
biological_process	8	GO:0071369	cellular response to ethylene stimulus	2	1.6	GO:0032870, GO:0009723	cellular response to hormone stimulus, response to ethylene stimulus	gi|166149568|gb|FD581536.1|FD581536, CL7248.Contig1_NAU-YH
biological_process	8	GO:0006486	protein glycosylation	2	1.6	GO:0043413, GO:0009101, GO:0006464	macromolecule glycosylation, glycoprotein biosynthetic process, cellular protein modification process	CL4756.Contig2_NAU-YH, CL4756.Contig1_NAU-YH
biological_process	8	GO:0071395	cellular response to jasmonic acid stimulus	2	1.2	GO:0032870, GO:0009753, GO:1901701	cellular response to hormone stimulus, response to jasmonic acid stimulus, cellular response to oxygen-containing compound	gi|158651703|gb|EX761594.1|EX761594, gi|154172409|gb|EV543682.1|EV543682
biological_process	8	GO:0046474	glycerophospholipid biosynthetic process	2	1.2	GO:0006650, GO:0045017, GO:0008654	glycerophospholipid metabolic process, glycerolipid biosynthetic process, phospholipid biosynthetic process	CL4756.Contig2_NAU-YH, CL4756.Contig1_NAU-YH
biological_process	8	GO:0046471	phosphatidylglycerol metabolic process	2	1.2	GO:0006650	glycerophospholipid metabolic process	CL5364.Contig1_NAU-YH, CL967.Contig2_NAU-YH
biological_process	8	GO:0034620	cellular response to unfolded protein	2	1.2	GO:0006986, GO:0035967	response to unfolded protein, cellular response to topologically incorrect protein	gi|156159433|gb|EW719579.1|EW719579, gi|158925970|gb|EX898424.1|EX898424
biological_process	8	GO:0030001	metal ion transport	2	0.96	GO:0006812	cation transport	CL10794.Contig1_NAU-YH, CL10794.Contig2_NAU-YH
biological_process	8	GO:0006006	glucose metabolic process	2	0.94	GO:0019318	hexose metabolic process	gi|154172271|gb|EV543544.1|EV543544, Unigene36456_NAU-YH
biological_process	8	GO:0019320	hexose catabolic process	2	0.94	GO:0019318, GO:0046365	hexose metabolic process, monosaccharide catabolic process	Unigene21158_NAU-YH, CL610.Contig2_NAU-YH
biological_process	8	GO:0018193	peptidyl-amino acid modification	2	0.72	GO:0006464	cellular protein modification process	gi|154172271|gb|EV543544.1|EV543544, Unigene36456_NAU-YH
biological_process	8	GO:0016071	mRNA metabolic process	2	0.72	GO:0016070	RNA metabolic process	CL5364.Contig1_NAU-YH, CL967.Contig2_NAU-YH
biological_process	8	GO:0072594	establishment of protein localization to organelle	2	0.72	GO:0045184, GO:0033365	establishment of protein localization, protein localization to organelle	CL7082.Contig2_NAU-YH, CL1289.Contig1_NAU-YH
biological_process	8	GO:0010015	root morphogenesis	2	0.58	GO:0044767, GO:0009653, GO:0048364	single-organism developmental process, anatomical structure morphogenesis, root development	Unigene21158_NAU-YH, gi|166136582|gb|FD569183.1|FD569183
biological_process	8	GO:0008544	epidermis development	2	0.35	GO:0043588, GO:0009888	skin development, tissue development	gi|166116552|gb|FD548707.1|FD548707, gi|167494625|gb|FD976269.1|FD976269
biological_process	8	GO:0006013	mannose metabolic process	1	1	GO:0019318	hexose metabolic process	CL2240.Contig1_NAU-YH
biological_process	8	GO:0046967	cytosol to ER transport	1	1	GO:0044765, GO:0016482	single-organism transport, cytoplasmic transport	gi|166116552|gb|FD548707.1|FD548707
biological_process	8	GO:0043687	post-translational protein modification	1	1	GO:0006464	cellular protein modification process	gi|166149568|gb|FD581536.1|FD581536
biological_process	8	GO:0048830	adventitious root development	1	1	GO:0048364	root development	gi|158925970|gb|EX898424.1|EX898424
biological_process	8	GO:0043617	cellular response to sucrose starvation	1	1	GO:0009267	cellular response to starvation	gi|154172271|gb|EV543544.1|EV543544
biological_process	8	GO:0016132	brassinosteroid biosynthetic process	1	1	GO:0016131, GO:0016129, GO:0042446	brassinosteroid metabolic process, phytosteroid biosynthetic process, hormone biosynthetic process	Unigene26025_NAU-YH
biological_process	8	GO:0016036	cellular response to phosphate starvation	1	1	GO:0009267	cellular response to starvation	gi|156159433|gb|EW719579.1|EW719579
biological_process	8	GO:0010106	cellular response to iron ion starvation	1	1	GO:0009267	cellular response to starvation	gi|166105238|gb|FD537181.1|FD537181
biological_process	8	GO:0015995	chlorophyll biosynthetic process	1	1	GO:0006779, GO:0046148, GO:0015994	porphyrin-containing compound biosynthetic process, pigment biosynthetic process, chlorophyll metabolic process	gi|167494625|gb|FD976269.1|FD976269
biological_process	8	GO:0005982	starch metabolic process	1	1	GO:0006073	cellular glucan metabolic process	Unigene28340_NAU-YH
biological_process	8	GO:0006415	translational termination	1	1	GO:0006412, GO:0043624	translation, cellular protein complex disassembly	gi|158923795|gb|EX896877.1|EX896877
biological_process	8	GO:0009749	response to glucose stimulus	1	1	GO:0009746	response to hexose stimulus	Unigene26025_NAU-YH
biological_process	8	GO:0010346	shoot axis formation	1	0.6	GO:0048646, GO:0010016	anatomical structure formation involved in morphogenesis, shoot system morphogenesis	gi|154172271|gb|EV543544.1|EV543544
biological_process	8	GO:0046352	disaccharide catabolic process	1	0.6	GO:0005984, GO:0009313, GO:0044275	disaccharide metabolic process, oligosaccharide catabolic process, cellular carbohydrate catabolic process	Unigene26025_NAU-YH
biological_process	8	GO:0043248	proteasome assembly	1	0.6	GO:0043623	cellular protein complex assembly	Unigene786_NAU-YH
biological_process	8	GO:0009240	isopentenyl diphosphate biosynthetic process	1	0.6	GO:0046490, GO:0008299, GO:0008654	isopentenyl diphosphate metabolic process, isoprenoid biosynthetic process, phospholipid biosynthetic process	gi|313133822|gb|HS106931.1|HS106931
biological_process	8	GO:0044070	regulation of anion transport	1	0.6	GO:0043269, GO:0006820	regulation of ion transport, anion transport	gi|161542499|gb|EY914292.1|EY914292
biological_process	8	GO:0007045	cell-substrate adherens junction assembly	1	0.6	GO:0007044, GO:0034333	cell-substrate junction assembly, adherens junction assembly	gi|166141909|gb|FD573405.1|FD573405
biological_process	8	GO:0019374	galactolipid metabolic process	1	0.6	GO:0006664	glycolipid metabolic process	Unigene26025_NAU-YH
biological_process	8	GO:0005985	sucrose metabolic process	1	0.6	GO:0005984	disaccharide metabolic process	gi|156161233|gb|EW721379.1|EW721379
biological_process	8	GO:1901293	nucleoside phosphate biosynthetic process	1	0.58	GO:0090407, GO:0006753, GO:0034654	organophosphate biosynthetic process, nucleoside phosphate metabolic process, nucleobase-containing compound biosynthetic process	gi|161542499|gb|EY914292.1|EY914292
biological_process	8	GO:0071359	cellular response to dsRNA	1	0.43	GO:0043331, GO:0071407, GO:1901699	response to dsRNA, cellular response to organic cyclic compound, cellular response to nitrogen compound	gi|158925970|gb|EX898424.1|EX898424
biological_process	8	GO:0070585	protein localization to mitochondrion	1	0.36	GO:0033365	protein localization to organelle	gi|156159433|gb|EW719579.1|EW719579
biological_process	8	GO:0009451	RNA modification	1	0.36	GO:0043412, GO:0016070	macromolecule modification, RNA metabolic process	gi|154172271|gb|EV543544.1|EV543544
biological_process	8	GO:0034765	regulation of ion transmembrane transport	1	0.36	GO:0043269, GO:0034762, GO:0034220	regulation of ion transport, regulation of transmembrane transport, ion transmembrane transport	CL610.Contig2_NAU-YH
biological_process	8	GO:0072665	protein localization to vacuole	1	0.36	GO:0033365	protein localization to organelle	CL967.Contig2_NAU-YH
biological_process	8	GO:0022898	regulation of transmembrane transporter activity	1	0.36	GO:0034762, GO:0032409	regulation of transmembrane transport, regulation of transporter activity	gi|161551493|gb|EY923470.1|EY923470
biological_process	8	GO:0034660	ncRNA metabolic process	1	0.36	GO:0016070	RNA metabolic process	gi|166141909|gb|FD573405.1|FD573405
biological_process	8	GO:0000959	mitochondrial RNA metabolic process	1	0.36	GO:0016070	RNA metabolic process	Unigene26025_NAU-YH
biological_process	8	GO:0015672	monovalent inorganic cation transport	1	0.36	GO:0006812	cation transport	CL2374.Contig1_NAU-YH
biological_process	8	GO:0051603	proteolysis involved in cellular protein catabolic process	1	0.36	GO:0006508, GO:0044257	proteolysis, cellular protein catabolic process	CL610.Contig2_NAU-YH
biological_process	8	GO:0051273	beta-glucan metabolic process	1	0.36	GO:0006073	cellular glucan metabolic process	gi|156159433|gb|EW719579.1|EW719579
biological_process	8	GO:0016458	gene silencing	1	0.35	GO:0044763, GO:0010629	single-organism cellular process, negative regulation of gene expression	gi|161542499|gb|EY914292.1|EY914292
biological_process	8	GO:0007265	Ras protein signal transduction	1	0.13	GO:0007264	small GTPase mediated signal transduction	Unigene26025_NAU-YH
biological_process	8	GO:0051056	regulation of small GTPase mediated signal transduction	1	0.13	GO:0007264, GO:0009966	small GTPase mediated signal transduction, regulation of signal transduction	gi|313133822|gb|HS106931.1|HS106931
biological_process	8	GO:0009118	regulation of nucleoside metabolic process	1	0.08	GO:0009116, GO:0019219	nucleoside metabolic process, regulation of nucleobase-containing compound metabolic process	Unigene26025_NAU-YH
biological_process	8	GO:0009141	nucleoside triphosphate metabolic process	1	0.01	GO:0006753	nucleoside phosphate metabolic process	gi|154183251|gb|EV552591.1|EV552591
biological_process	8	GO:1901292	nucleoside phosphate catabolic process	1	0.02	GO:0034655, GO:0006753, GO:0046434	nucleobase-containing compound catabolic process, nucleoside phosphate metabolic process, organophosphate catabolic process	gi|158651703|gb|EX761594.1|EX761594
biological_process	8	GO:0042278	purine nucleoside metabolic process	1	0.01	GO:0009116, GO:0072521	nucleoside metabolic process, purine-containing compound metabolic process	gi|313133822|gb|HS106931.1|HS106931
biological_process	8	GO:0009119	ribonucleoside metabolic process	1	0.01	GO:0009116	nucleoside metabolic process	Unigene26025_NAU-YH
biological_process	8	GO:0009164	nucleoside catabolic process	1	0.01	GO:1901136, GO:0009116, GO:1901658, GO:0034655, GO:1901565	carbohydrate derivative catabolic process, nucleoside metabolic process, glycosyl compound catabolic process, nucleobase-containing compound catabolic process, organonitrogen compound catabolic process	CL967.Contig2_NAU-YH
biological_process	9	GO:2001141	regulation of RNA biosynthetic process	42	24.48	GO:0032774, GO:0031326, GO:0010556, GO:0051252	RNA biosynthetic process, regulation of cellular biosynthetic process, regulation of macromolecule biosynthetic process, regulation of RNA metabolic process	Unigene13876_NAU-YH, gi|156159433|gb|EW719579.1|EW719579, CL5609.Contig1_NAU-YH, gi|161558544|gb|EY930450.1|EY930450, gi|166126087|gb|FD556392.1|FD556392, gi|158640336|gb|EX750227.1|EX750227, gi|156173816|gb|EW733962.1|EW733962, gi|161535191|gb|EY907316.1|EY907316, gi|166123818|gb|FD557561.1|FD557561, gi|158657335|gb|EX767226.1|EX767226, gi|158652349|gb|EX762240.1|EX762240, gi|156155515|gb|EW7156…
biological_process	9	GO:0006351	transcription, DNA-dependent	42	24.48	GO:0010467, GO:0034645, GO:0032774	gene expression, cellular macromolecule biosynthetic process, RNA biosynthetic process	Unigene13876_NAU-YH, gi|156159433|gb|EW719579.1|EW719579, CL5609.Contig1_NAU-YH, gi|161558544|gb|EY930450.1|EY930450, gi|166126087|gb|FD556392.1|FD556392, gi|158640336|gb|EX750227.1|EX750227, gi|156173816|gb|EW733962.1|EW733962, gi|161535191|gb|EY907316.1|EY907316, gi|166123818|gb|FD557561.1|FD557561, gi|158657335|gb|EX767226.1|EX767226, gi|158652349|gb|EX762240.1|EX762240, gi|156155515|gb|EW7156…
biological_process	9	GO:0048437	floral organ development	34	11.44	GO:0048569, GO:0009908, GO:0003006	post-embryonic organ development, flower development, developmental process involved in reproduction	gi|166126087|gb|FD556392.1|FD556392, gi|158657335|gb|EX767226.1|EX767226, gi|158914423|gb|EX886942.1|EX886942, gi|156155700|gb|EW715846.1|EW715846, gi|154179570|gb|EV548910.1|EV548910, gi|158661644|gb|EX771535.1|EX771535, gi|158942025|gb|EX904357.1|EX904357, gi|167497750|gb|FD978215.1|FD978215, gi|332778441|gb|FY442848.1|FY442848, gi|167432683|gb|FD937836.1|FD937836, gi|161561313|gb|EY933243.1|EY…
biological_process	9	GO:0048438	floral whorl development	31	5.96	GO:0044767, GO:0048856, GO:0009908, GO:0003006	single-organism developmental process, anatomical structure development, flower development, developmental process involved in reproduction	gi|166126087|gb|FD556392.1|FD556392, gi|158657335|gb|EX767226.1|EX767226, gi|158914423|gb|EX886942.1|EX886942, gi|156155700|gb|EW715846.1|EW715846, gi|154179570|gb|EV548910.1|EV548910, gi|158661644|gb|EX771535.1|EX771535, gi|158942025|gb|EX904357.1|EX904357, gi|167497750|gb|FD978215.1|FD978215, gi|332778441|gb|FY442848.1|FY442848, gi|167432683|gb|FD937836.1|FD937836, gi|161561313|gb|EY933243.1|EY…
biological_process	9	GO:0009909	regulation of flower development	25	21	GO:2000241, GO:0048580, GO:0048831, GO:0009908	regulation of reproductive process, regulation of post-embryonic development, regulation of shoot system development, flower development	gi|167438621|gb|FD946000.1|FD946000, gi|167437514|gb|FD942199.1|FD942199, gi|167438243|gb|FD946993.1|FD946993, gi|166132196|gb|FD560558.1|FD560558, gi|167503682|gb|FD988312.1|FD988312, gi|161518782|gb|EY898725.1|EY898725, gi|158647023|gb|EX756914.1|EX756914, gi|154182552|gb|EV551892.1|EV551892, gi|154095083|gb|EV528056.1|EV528056, gi|167500880|gb|FD984223.1|FD984223, gi|158941831|gb|EX904163.1|EX…
biological_process	9	GO:0048316	seed development	18	14.17	GO:0010154, GO:0048608, GO:0009791	fruit development, reproductive structure development, post-embryonic development	gi|166139427|gb|FD572123.1|FD572123, gi|161534813|gb|EY906836.1|EY906836, gi|158941831|gb|EX904163.1|EX904163, gi|158942025|gb|EX904357.1|EX904357, gi|167497750|gb|FD978215.1|FD978215, gi|332778441|gb|FY442848.1|FY442848, gi|167432683|gb|FD937836.1|FD937836, gi|161561313|gb|EY933243.1|EY933243, gi|167496826|gb|FD982226.1|FD982226, gi|166104334|gb|FD533837.1|FD533837, gi|161553627|gb|EY925601.1|EY…
biological_process	9	GO:0032446	protein modification by small protein conjugation	13	7.8	GO:0070647	protein modification by small protein conjugation or removal	gi|161551493|gb|EY923470.1|EY923470, gi|158941831|gb|EX904163.1|EX904163, gi|158942025|gb|EX904357.1|EX904357, gi|167497750|gb|FD978215.1|FD978215, gi|332778441|gb|FY442848.1|FY442848, gi|167432683|gb|FD937836.1|FD937836, gi|161561313|gb|EY933243.1|EY933243, gi|167496826|gb|FD982226.1|FD982226, gi|166104334|gb|FD533837.1|FD533837, gi|161553627|gb|EY925601.1|EY925601, gi|161518986|gb|EY899080.1|EY…
biological_process	9	GO:0010182	sugar mediated signaling pathway	12	12	GO:0009756	carbohydrate mediated signaling	gi|158941831|gb|EX904163.1|EX904163, gi|158942025|gb|EX904357.1|EX904357, gi|167497750|gb|FD978215.1|FD978215, gi|332778441|gb|FY442848.1|FY442848, gi|167432683|gb|FD937836.1|FD937836, gi|161561313|gb|EY933243.1|EY933243, gi|167496826|gb|FD982226.1|FD982226, gi|166104334|gb|FD533837.1|FD533837, gi|161553627|gb|EY925601.1|EY925601, gi|161518986|gb|EY899080.1|EY899080, gi|158663561|gb|EX773452.1|EX…
biological_process	9	GO:0009860	pollen tube growth	11	11	GO:0048588, GO:0000904, GO:0048610, GO:0048868, GO:0009932, GO:0003006	developmental cell growth, cell morphogenesis involved in differentiation, cellular process involved in reproduction, pollen tube development, cell tip growth, developmental process involved in reproduction	gi|158661644|gb|EX771535.1|EX771535, gi|167438621|gb|FD946000.1|FD946000, gi|167437514|gb|FD942199.1|FD942199, gi|167438243|gb|FD946993.1|FD946993, gi|166132196|gb|FD560558.1|FD560558, gi|167503682|gb|FD988312.1|FD988312, gi|161518782|gb|EY898725.1|EY898725, gi|158647023|gb|EX756914.1|EX756914, gi|154182552|gb|EV551892.1|EV551892, gi|154095083|gb|EV528056.1|EV528056, gi|167500880|gb|FD984223.1|FD…
biological_process	9	GO:0009734	auxin mediated signaling pathway	6	6	GO:0071365, GO:0009755	cellular response to auxin stimulus, hormone-mediated signaling pathway	gi|332780007|gb|FY439983.1|FY439983, CL11546.Contig1_NAU-YH, CL11546.Contig2_NAU-YH, gi|332794583|gb|FY451256.1|FY451256, gi|332790483|gb|FY454548.1|FY454548, gi|332789711|gb|FY447618.1|FY447618
biological_process	9	GO:0010014	meristem initiation	6	4.08	GO:0044767, GO:0009933	single-organism developmental process, meristem structural organization	gi|332778047|gb|FY442454.1|FY442454, gi|166126548|gb|FD558503.1|FD558503, gi|166105238|gb|FD537181.1|FD537181, gi|166122205|gb|FD555746.1|FD555746, gi|166120535|gb|FD555879.1|FD555879, gi|166096925|gb|FD531463.1|FD531463
biological_process	9	GO:0046942	carboxylic acid transport	6	1.87	GO:0015711, GO:0015849	organic anion transport, organic acid transport	gi|158923795|gb|EX896877.1|EX896877, gi|332778047|gb|FY442454.1|FY442454, gi|166126548|gb|FD558503.1|FD558503, gi|166145596|gb|FD576484.1|FD576484, gi|166119839|gb|FD550653.1|FD550653, gi|154091634|gb|EV524607.1|EV524607
biological_process	9	GO:0072330	monocarboxylic acid biosynthetic process	5	3	GO:0046394, GO:0032787	carboxylic acid biosynthetic process, monocarboxylic acid metabolic process	Unigene17736_NAU-YH, gi|161551493|gb|EY923470.1|EY923470, Unigene21158_NAU-YH, gi|158651703|gb|EX761594.1|EX761594, gi|154172409|gb|EV543682.1|EV543682
biological_process	9	GO:0045491	xylan metabolic process	4	4.8	GO:0010410	hemicellulose metabolic process	gi|158914423|gb|EX886942.1|EX886942, gi|156155700|gb|EW715846.1|EW715846, gi|154179570|gb|EV548910.1|EV548910, gi|158661644|gb|EX771535.1|EX771535
biological_process	9	GO:0009738	abscisic acid mediated signaling pathway	4	4	GO:0071215, GO:0009755	cellular response to abscisic acid stimulus, hormone-mediated signaling pathway	gi|158914423|gb|EX886942.1|EX886942, gi|156155700|gb|EW715846.1|EW715846, gi|154179570|gb|EV548910.1|EV548910, gi|158661644|gb|EX771535.1|EX771535
biological_process	9	GO:0005992	trehalose biosynthetic process	4	4	GO:0046351, GO:0005991	disaccharide biosynthetic process, trehalose metabolic process	gi|158914423|gb|EX886942.1|EX886942, gi|156155700|gb|EW715846.1|EW715846, gi|154179570|gb|EV548910.1|EV548910, gi|158661644|gb|EX771535.1|EX771535
biological_process	9	GO:0015706	nitrate transport	4	4	GO:0015698, GO:0071705	inorganic anion transport, nitrogen compound transport	CL2240.Contig1_NAU-YH, CL967.Contig2_NAU-YH, gi|154178160|gb|EV547500.1|EV547500, gi|154172271|gb|EV543544.1|EV543544
biological_process	9	GO:0003156	regulation of organ formation	4	2.4	GO:2000027, GO:0048645	regulation of organ morphogenesis, organ formation	gi|167433947|gb|FD938594.1|FD938594, gi|166122205|gb|FD555746.1|FD555746, gi|166120535|gb|FD555879.1|FD555879, gi|166096925|gb|FD531463.1|FD531463
biological_process	9	GO:0009863	salicylic acid mediated signaling pathway	4	2.4	GO:0071446, GO:0007165	cellular response to salicylic acid stimulus, signal transduction	Unigene4183_NAU-YH, CL12576.Contig1_NAU-YH, Unigene21158_NAU-YH, gi|166136582|gb|FD569183.1|FD569183
biological_process	9	GO:0070592	cell wall polysaccharide biosynthetic process	4	2.4	GO:0044038, GO:0010383, GO:0033692	cell wall macromolecule biosynthetic process, cell wall polysaccharide metabolic process, cellular polysaccharide biosynthetic process	gi|167506103|gb|FD986449.1|FD986449, gi|161544237|gb|EY916194.1|EY916194, gi|154093814|gb|EV526787.1|EV526787, gi|156155456|gb|EW715602.1|EW715602
biological_process	9	GO:2000024	regulation of leaf development	4	1.44	GO:0048366, GO:0048831	leaf development, regulation of shoot system development	Unigene17358_NAU-YH, Unigene17359_NAU-YH, Unigene21158_NAU-YH, gi|166136582|gb|FD569183.1|FD569183
biological_process	9	GO:0009965	leaf morphogenesis	4	1.44	GO:0048366, GO:0010016, GO:0009887	leaf development, shoot system morphogenesis, organ morphogenesis	CL2440.Contig1_NAU-YH, CL2440.Contig2_NAU-YH, gi|154172271|gb|EV543544.1|EV543544, CL610.Contig2_NAU-YH
biological_process	9	GO:0006323	DNA packaging	4	1.44	GO:0071103, GO:0016043	DNA conformation change, cellular component organization	gi|332787028|gb|FY452752.1|FY452752, gi|167503455|gb|FD987950.1|FD987950, gi|167504229|gb|FD989705.1|FD989705, gi|154095512|gb|EV528485.1|EV528485
biological_process	9	GO:1901605	alpha-amino acid metabolic process	4	1.15	GO:0006520	cellular amino acid metabolic process	gi|332787028|gb|FY452752.1|FY452752, gi|167503455|gb|FD987950.1|FD987950, gi|167504229|gb|FD989705.1|FD989705, gi|154095512|gb|EV528485.1|EV528485
biological_process	9	GO:0006612	protein targeting to membrane	3	3	GO:0006605, GO:0090150	protein targeting, establishment of protein localization to membrane	gi|161548955|gb|EY919719.1|EY919719, Unigene21158_NAU-YH, gi|166136582|gb|FD569183.1|FD569183
biological_process	9	GO:0006302	double-strand break repair	3	3	GO:0006281	DNA repair	gi|158651703|gb|EX761594.1|EX761594, gi|154172409|gb|EV543682.1|EV543682, CL610.Contig2_NAU-YH
biological_process	9	GO:0010075	regulation of meristem growth	3	3	GO:0035266, GO:0048638, GO:0048509, GO:0010073	meristem growth, regulation of developmental growth, regulation of meristem development, meristem maintenance	gi|166122205|gb|FD555746.1|FD555746, gi|166120535|gb|FD555879.1|FD555879, gi|166096925|gb|FD531463.1|FD531463
biological_process	9	GO:0046520	sphingoid biosynthetic process	3	3	GO:0046519, GO:0030148	sphingoid metabolic process, sphingolipid biosynthetic process	Unigene13876_NAU-YH, gi|167492765|gb|FD977501.1|FD977501, gi|167492752|gb|FD975103.1|FD975103
biological_process	9	GO:0009944	polarity specification of adaxial/abaxial axis	3	3	GO:0065001, GO:0009943	specification of axis polarity, adaxial/abaxial axis specification	Unigene13876_NAU-YH, gi|156159433|gb|EW719579.1|EW719579, CL5609.Contig1_NAU-YH
biological_process	9	GO:0006312	mitotic recombination	3	3	GO:0006310	DNA recombination	gi|166122205|gb|FD555746.1|FD555746, gi|166120535|gb|FD555879.1|FD555879, gi|166096925|gb|FD531463.1|FD531463
biological_process	9	GO:0016570	histone modification	3	3	GO:0016569, GO:0006464	covalent chromatin modification, cellular protein modification process	gi|166122205|gb|FD555746.1|FD555746, gi|166120535|gb|FD555879.1|FD555879, gi|166096925|gb|FD531463.1|FD531463
biological_process	9	GO:0048527	lateral root development	3	3	GO:0048528	post-embryonic root development	gi|166122205|gb|FD555746.1|FD555746, gi|166120535|gb|FD555879.1|FD555879, gi|166096925|gb|FD531463.1|FD531463
biological_process	9	GO:0009694	jasmonic acid metabolic process	3	2.2	GO:0032787	monocarboxylic acid metabolic process	gi|166122205|gb|FD555746.1|FD555746, gi|166120535|gb|FD555879.1|FD555879, gi|166096925|gb|FD531463.1|FD531463
biological_process	9	GO:0051254	positive regulation of RNA metabolic process	3	1.8	GO:0016070, GO:0045935, GO:0010604, GO:0051252	RNA metabolic process, positive regulation of nucleobase-containing compound metabolic process, positive regulation of macromolecule metabolic process, regulation of RNA metabolic process	gi|166122205|gb|FD555746.1|FD555746, gi|166120535|gb|FD555879.1|FD555879, gi|166096925|gb|FD531463.1|FD531463
biological_process	9	GO:0035825	reciprocal DNA recombination	3	1.8	GO:0006310	DNA recombination	gi|332778047|gb|FY442454.1|FY442454, gi|166126548|gb|FD558503.1|FD558503, gi|166105238|gb|FD537181.1|FD537181
biological_process	9	GO:0048573	photoperiodism, flowering	3	1.56	GO:0009648, GO:0010228	photoperiodism, vegetative to reproductive phase transition of meristem	gi|166122205|gb|FD555746.1|FD555746, gi|166120535|gb|FD555879.1|FD555879, gi|166096925|gb|FD531463.1|FD531463
biological_process	9	GO:0030968	endoplasmic reticulum unfolded protein response	2	2	GO:0006984, GO:0034976, GO:0034620	ER-nucleus signaling pathway, response to endoplasmic reticulum stress, cellular response to unfolded protein	Unigene21158_NAU-YH, gi|166136582|gb|FD569183.1|FD569183
biological_process	9	GO:0006655	phosphatidylglycerol biosynthetic process	2	2	GO:0046471, GO:0046474	phosphatidylglycerol metabolic process, glycerophospholipid biosynthetic process	Unigene28340_NAU-YH, Unigene26025_NAU-YH
biological_process	9	GO:0009867	jasmonic acid mediated signaling pathway	2	2	GO:0071395, GO:0009755	cellular response to jasmonic acid stimulus, hormone-mediated signaling pathway	gi|166139427|gb|FD572123.1|FD572123, gi|161534813|gb|EY906836.1|EY906836
biological_process	9	GO:0009696	salicylic acid metabolic process	2	1.8	GO:1901615, GO:0032787, GO:0042537	organic hydroxy compound metabolic process, monocarboxylic acid metabolic process, benzene-containing compound metabolic process	gi|154172271|gb|EV543544.1|EV543544, CL610.Contig2_NAU-YH
biological_process	9	GO:0000041	transition metal ion transport	2	1.6	GO:0030001	metal ion transport	gi|161551493|gb|EY923470.1|EY923470, Unigene21158_NAU-YH
biological_process	9	GO:0006007	glucose catabolic process	2	1.56	GO:0006006, GO:0019320	glucose metabolic process, hexose catabolic process	CL10794.Contig1_NAU-YH, CL10794.Contig2_NAU-YH
biological_process	9	GO:0010092	specification of organ identity	2	1.2	GO:0044767, GO:0048645, GO:0003002	single-organism developmental process, organ formation, regionalization	CL5364.Contig1_NAU-YH, CL967.Contig2_NAU-YH
biological_process	9	GO:0009072	aromatic amino acid family metabolic process	2	1.2	GO:0006520, GO:0006725, GO:1901360	cellular amino acid metabolic process, cellular aromatic compound metabolic process, organic cyclic compound metabolic process	Unigene28340_NAU-YH, Unigene26025_NAU-YH
biological_process	9	GO:0018208	peptidyl-proline modification	2	1.2	GO:0018193	peptidyl-amino acid modification	CL5364.Contig1_NAU-YH, CL967.Contig2_NAU-YH
biological_process	9	GO:0008380	RNA splicing	2	0.82	GO:0006396	RNA processing	gi|154172271|gb|EV543544.1|EV543544, Unigene36456_NAU-YH
biological_process	9	GO:0006163	purine nucleotide metabolic process	2	0.63	GO:0009117, GO:0072521	nucleotide metabolic process, purine-containing compound metabolic process	gi|156159433|gb|EW719579.1|EW719579, CL7978.Contig2_NAU-YH
biological_process	9	GO:0009913	epidermal cell differentiation	2	0.58	GO:0008544, GO:0030855	epidermis development, epithelial cell differentiation	CL5916.Contig2_NAU-YH, CL5609.Contig1_NAU-YH
biological_process	9	GO:0009259	ribonucleotide metabolic process	2	0.38	GO:0019693, GO:0009117	ribose phosphate metabolic process, nucleotide metabolic process	gi|166149568|gb|FD581536.1|FD581536, CL7248.Contig1_NAU-YH
biological_process	9	GO:0019362	pyridine nucleotide metabolic process	2	0.21	GO:0072524, GO:0009117, GO:0006733	pyridine-containing compound metabolic process, nucleotide metabolic process, oxidoreduction coenzyme metabolic process	Unigene21158_NAU-YH, gi|166136582|gb|FD569183.1|FD569183
biological_process	9	GO:0006631	fatty acid metabolic process	1	1.2	GO:0044255, GO:0032787	cellular lipid metabolic process, monocarboxylic acid metabolic process	gi|156159433|gb|EW719579.1|EW719579
biological_process	9	GO:0010160	formation of organ boundary	1	1	GO:0048645, GO:0048859, GO:0003002	organ formation, formation of anatomical boundary, regionalization	gi|166105238|gb|FD537181.1|FD537181
biological_process	9	GO:0010223	secondary shoot formation	1	1	GO:0010346, GO:0001763	shoot axis formation, morphogenesis of a branching structure	gi|166105238|gb|FD537181.1|FD537181
biological_process	9	GO:0019375	galactolipid biosynthetic process	1	1	GO:0019374, GO:0009247	galactolipid metabolic process, glycolipid biosynthetic process	gi|158651703|gb|EX761594.1|EX761594
biological_process	9	GO:0046777	protein autophosphorylation	1	1	GO:0006468	protein phosphorylation	Unigene26025_NAU-YH
biological_process	9	GO:0009873	ethylene mediated signaling pathway	1	1	GO:0071369, GO:0000160, GO:0009755	cellular response to ethylene stimulus, phosphorelay signal transduction system, hormone-mediated signaling pathway	gi|166141909|gb|FD573405.1|FD573405
biological_process	9	GO:0006487	protein N-linked glycosylation	1	1	GO:0006486	protein glycosylation	CL610.Contig2_NAU-YH
biological_process	9	GO:0006817	phosphate ion transport	1	1	GO:0015698	inorganic anion transport	gi|158925970|gb|EX898424.1|EX898424
biological_process	9	GO:0080129	proteasome core complex assembly	1	1	GO:0043248	proteasome assembly	gi|167494625|gb|FD976269.1|FD976269
biological_process	9	GO:0048041	focal adhesion assembly	1	1	GO:0007160, GO:0007045	cell-matrix adhesion, cell-substrate adherens junction assembly	gi|166116552|gb|FD548707.1|FD548707
biological_process	9	GO:0005987	sucrose catabolic process	1	1	GO:0005985, GO:0046352	sucrose metabolic process, disaccharide catabolic process	Unigene26025_NAU-YH
biological_process	9	GO:0009165	nucleotide biosynthetic process	1	0.96	GO:1901293, GO:0009117	nucleoside phosphate biosynthetic process, nucleotide metabolic process	Unigene26025_NAU-YH
biological_process	9	GO:0031050	dsRNA fragmentation	1	0.72	GO:0006396, GO:0071359	RNA processing, cellular response to dsRNA	CL2374.Contig1_NAU-YH
biological_process	9	GO:0019941	modification-dependent protein catabolic process	1	0.6	GO:0043632, GO:0051603	modification-dependent macromolecule catabolic process, proteolysis involved in cellular protein catabolic process	gi|156159433|gb|EW719579.1|EW719579
biological_process	9	GO:0016556	mRNA modification	1	0.6	GO:0009451, GO:0016071	RNA modification, mRNA metabolic process	Unigene28340_NAU-YH
biological_process	9	GO:0072666	establishment of protein localization to vacuole	1	0.6	GO:0072594, GO:0072665	establishment of protein localization to organelle, protein localization to vacuole	CL967.Contig2_NAU-YH
biological_process	9	GO:0072655	establishment of protein localization to mitochondrion	1	0.6	GO:0072594, GO:0070585	establishment of protein localization to organelle, protein localization to mitochondrion	Unigene21158_NAU-YH
biological_process	9	GO:0015992	proton transport	1	0.6	GO:0015672, GO:0006818	monovalent inorganic cation transport, hydrogen transport	CL2240.Contig1_NAU-YH
biological_process	9	GO:0034470	ncRNA processing	1	0.6	GO:0034660, GO:0006396	ncRNA metabolic process, RNA processing	gi|161542499|gb|EY914292.1|EY914292
biological_process	9	GO:0006090	pyruvate metabolic process	1	0.6	GO:0032787	monocarboxylic acid metabolic process	gi|161542499|gb|EY914292.1|EY914292
biological_process	9	GO:0032412	regulation of ion transmembrane transporter activity	1	0.6	GO:0034765, GO:0022898	regulation of ion transmembrane transport, regulation of transmembrane transporter activity	CL7082.Contig2_NAU-YH
biological_process	9	GO:0048506	regulation of timing of meristematic phase transition	1	0.6	GO:0040034, GO:0048509	regulation of development, heterochronic, regulation of meristem development	gi|154172271|gb|EV543544.1|EV543544
biological_process	9	GO:0016072	rRNA metabolic process	1	0.6	GO:0034660	ncRNA metabolic process	gi|161551493|gb|EY923470.1|EY923470
biological_process	9	GO:1900864	mitochondrial RNA modification	1	0.6	GO:0009451, GO:0000959	RNA modification, mitochondrial RNA metabolic process	gi|156159433|gb|EW719579.1|EW719579
biological_process	9	GO:0006397	mRNA processing	1	0.6	GO:0006396, GO:0016071	RNA processing, mRNA metabolic process	gi|166141909|gb|FD573405.1|FD573405
biological_process	9	GO:0030243	cellulose metabolic process	1	0.6	GO:0051273	beta-glucan metabolic process	Unigene26025_NAU-YH
biological_process	9	GO:0031047	gene silencing by RNA	1	0.58	GO:0016458	gene silencing	CL610.Contig2_NAU-YH
biological_process	9	GO:0016441	posttranscriptional gene silencing	1	0.43	GO:0016458, GO:0010608, GO:0040029	gene silencing, posttranscriptional regulation of gene expression, regulation of gene expression, epigenetic	Unigene26025_NAU-YH
biological_process	9	GO:0009250	glucan biosynthetic process	1	0.36	GO:0006073, GO:0033692	cellular glucan metabolic process, cellular polysaccharide biosynthetic process	gi|166126087|gb|FD556392.1|FD556392
biological_process	9	GO:0000096	sulfur amino acid metabolic process	1	0.36	GO:0006520, GO:0006790	cellular amino acid metabolic process, sulfur compound metabolic process	Unigene26025_NAU-YH
biological_process	9	GO:0006220	pyrimidine nucleotide metabolic process	1	0.36	GO:0072527, GO:0009117	pyrimidine-containing compound metabolic process, nucleotide metabolic process	gi|161542499|gb|EY914292.1|EY914292
biological_process	9	GO:0008652	cellular amino acid biosynthetic process	1	0.22	GO:1901566, GO:0046394, GO:0006520	organonitrogen compound biosynthetic process, carboxylic acid biosynthetic process, cellular amino acid metabolic process	gi|158925970|gb|EX898424.1|EX898424
biological_process	9	GO:0046578	regulation of Ras protein signal transduction	1	0.22	GO:0051056, GO:0007265	regulation of small GTPase mediated signal transduction, Ras protein signal transduction	gi|313133822|gb|HS106931.1|HS106931
biological_process	9	GO:0032482	Rab protein signal transduction	1	0.22	GO:0007265	Ras protein signal transduction	Unigene26025_NAU-YH
biological_process	9	GO:0009166	nucleotide catabolic process	1	0.03	GO:1901292, GO:0009117	nucleoside phosphate catabolic process, nucleotide metabolic process	gi|156159433|gb|EW719579.1|EW719579
biological_process	9	GO:0006140	regulation of nucleotide metabolic process	1	0.03	GO:0019219, GO:0009117, GO:0019220	regulation of nucleobase-containing compound metabolic process, nucleotide metabolic process, regulation of phosphate metabolic process	Unigene17736_NAU-YH
biological_process	9	GO:0009143	nucleoside triphosphate catabolic process	1	0.02	GO:1901292, GO:0009141	nucleoside phosphate catabolic process, nucleoside triphosphate metabolic process	CL2240.Contig1_NAU-YH
biological_process	9	GO:0009199	ribonucleoside triphosphate metabolic process	1	0.02	GO:0009141	nucleoside triphosphate metabolic process	Unigene28340_NAU-YH
biological_process	9	GO:0006152	purine nucleoside catabolic process	1	0.02	GO:0042278, GO:0009164, GO:0072523	purine nucleoside metabolic process, nucleoside catabolic process, purine-containing compound catabolic process	Unigene26025_NAU-YH
biological_process	9	GO:0046128	purine ribonucleoside metabolic process	1	0.02	GO:0042278, GO:0009119	purine nucleoside metabolic process, ribonucleoside metabolic process	Unigene26025_NAU-YH
biological_process	9	GO:0042454	ribonucleoside catabolic process	1	0.02	GO:0009164, GO:0009119	nucleoside catabolic process, ribonucleoside metabolic process	Unigene26025_NAU-YH
biological_process	9	GO:0009144	purine nucleoside triphosphate metabolic process	1	0.02	GO:0009141	nucleoside triphosphate metabolic process	CL2374.Contig1_NAU-YH
biological_process	10	GO:0006355	regulation of transcription, DNA-dependent	42	40.8	GO:0006351, GO:2000112, GO:0010468, GO:2001141	transcription, DNA-dependent, regulation of cellular macromolecule biosynthetic process, regulation of gene expression, regulation of RNA biosynthetic process	Unigene13876_NAU-YH, gi|156159433|gb|EW719579.1|EW719579, CL5609.Contig1_NAU-YH, gi|161558544|gb|EY930450.1|EY930450, gi|166126087|gb|FD556392.1|FD556392, gi|158640336|gb|EX750227.1|EX750227, gi|156173816|gb|EW733962.1|EW733962, gi|161535191|gb|EY907316.1|EY907316, gi|166123818|gb|FD557561.1|FD557561, gi|158657335|gb|EX767226.1|EX767226, gi|158652349|gb|EX762240.1|EX762240, gi|156155515|gb|EW7156…
biological_process	10	GO:0048466	androecium development	17	6.12	GO:0048438	floral whorl development	gi|166126087|gb|FD556392.1|FD556392, gi|158657335|gb|EX767226.1|EX767226, gi|158914423|gb|EX886942.1|EX886942, gi|156155700|gb|EW715846.1|EW715846, gi|154179570|gb|EV548910.1|EV548910, gi|158661644|gb|EX771535.1|EX771535, gi|158942025|gb|EX904357.1|EX904357, gi|167497750|gb|FD978215.1|FD978215, gi|332778441|gb|FY442848.1|FY442848, gi|167432683|gb|FD937836.1|FD937836, gi|161561313|gb|EY933243.1|EY…
biological_process	10	GO:0009793	embryo development ending in seed dormancy	16	13.68	GO:0009790, GO:0003006, GO:0048316	embryo development, developmental process involved in reproduction, seed development	gi|158941831|gb|EX904163.1|EX904163, gi|158942025|gb|EX904357.1|EX904357, gi|167497750|gb|FD978215.1|FD978215, gi|332778441|gb|FY442848.1|FY442848, gi|167432683|gb|FD937836.1|FD937836, gi|161561313|gb|EY933243.1|EY933243, gi|167496826|gb|FD982226.1|FD982226, gi|166104334|gb|FD533837.1|FD533837, gi|161553627|gb|EY925601.1|EY925601, gi|161518986|gb|EY899080.1|EY899080, gi|158663561|gb|EX773452.1|EX…
biological_process	10	GO:0048467	gynoecium development	14	3.81	GO:0048438	floral whorl development	gi|161566059|gb|EY937363.1|EY937363, gi|166139427|gb|FD572123.1|FD572123, gi|161534813|gb|EY906836.1|EY906836, gi|167438621|gb|FD946000.1|FD946000, gi|167437514|gb|FD942199.1|FD942199, gi|167438243|gb|FD946993.1|FD946993, gi|166132196|gb|FD560558.1|FD560558, gi|167503682|gb|FD988312.1|FD988312, gi|161518782|gb|EY898725.1|EY898725, gi|158647023|gb|EX756914.1|EX756914, gi|154182552|gb|EV551892.1|EV…
biological_process	10	GO:0016567	protein ubiquitination	13	13	GO:0032446	protein modification by small protein conjugation	gi|161551493|gb|EY923470.1|EY923470, gi|158941831|gb|EX904163.1|EX904163, gi|158942025|gb|EX904357.1|EX904357, gi|167497750|gb|FD978215.1|FD978215, gi|332778441|gb|FY442848.1|FY442848, gi|167432683|gb|FD937836.1|FD937836, gi|161561313|gb|EY933243.1|EY933243, gi|167496826|gb|FD982226.1|FD982226, gi|166104334|gb|FD533837.1|FD533837, gi|161553627|gb|EY925601.1|EY925601, gi|161518986|gb|EY899080.1|EY…
biological_process	10	GO:0010431	seed maturation	11	6.6	GO:0048609, GO:0044702, GO:0048316	multicellular organismal reproductive process, single organism reproductive process, seed development	gi|158942025|gb|EX904357.1|EX904357, gi|167497750|gb|FD978215.1|FD978215, gi|332778441|gb|FY442848.1|FY442848, gi|167432683|gb|FD937836.1|FD937836, gi|161561313|gb|EY933243.1|EY933243, gi|167496826|gb|FD982226.1|FD982226, gi|166104334|gb|FD533837.1|FD533837, gi|161553627|gb|EY925601.1|EY925601, gi|161518986|gb|EY899080.1|EY899080, gi|158663561|gb|EX773452.1|EX773452, gi|166139497|gb|FD570018.1|FD…
biological_process	10	GO:0009911	positive regulation of flower development	10	10	GO:0009909, GO:2000243, GO:0009908, GO:0048582	regulation of flower development, positive regulation of reproductive process, flower development, positive regulation of post-embryonic development	gi|167438621|gb|FD946000.1|FD946000, gi|167437514|gb|FD942199.1|FD942199, gi|167438243|gb|FD946993.1|FD946993, gi|166132196|gb|FD560558.1|FD560558, gi|167503682|gb|FD988312.1|FD988312, gi|161518782|gb|EY898725.1|EY898725, gi|158647023|gb|EX756914.1|EX756914, gi|154182552|gb|EV551892.1|EV551892, gi|154095083|gb|EV528056.1|EV528056, gi|167500880|gb|FD984223.1|FD984223
biological_process	10	GO:0006865	amino acid transport	6	3.12	GO:0046942, GO:0071705	carboxylic acid transport, nitrogen compound transport	gi|332780007|gb|FY439983.1|FY439983, CL11546.Contig1_NAU-YH, CL11546.Contig2_NAU-YH, gi|332794583|gb|FY451256.1|FY451256, gi|332790483|gb|FY454548.1|FY454548, gi|332789711|gb|FY447618.1|FY447618
biological_process	10	GO:0048444	floral organ morphogenesis	5	2.52	GO:0048437, GO:0048563, GO:0003006	floral organ development, post-embryonic organ morphogenesis, developmental process involved in reproduction	gi|166139427|gb|FD572123.1|FD572123, gi|161534813|gb|EY906836.1|EY906836, gi|166122205|gb|FD555746.1|FD555746, gi|166120535|gb|FD555879.1|FD555879, gi|166096925|gb|FD531463.1|FD531463
biological_process	10	GO:0009862	systemic acquired resistance, salicylic acid mediated signaling pathway	4	4	GO:0009627, GO:0009863	systemic acquired resistance, salicylic acid mediated signaling pathway	gi|167433947|gb|FD938594.1|FD938594, gi|166122205|gb|FD555746.1|FD555746, gi|166120535|gb|FD555879.1|FD555879, gi|166096925|gb|FD531463.1|FD531463
biological_process	10	GO:0045492	xylan biosynthetic process	4	4	GO:0070592, GO:0045491	cell wall polysaccharide biosynthetic process, xylan metabolic process	gi|158914423|gb|EX886942.1|EX886942, gi|156155700|gb|EW715846.1|EW715846, gi|154179570|gb|EV548910.1|EV548910, gi|158661644|gb|EX771535.1|EX771535
biological_process	10	GO:0010413	glucuronoxylan metabolic process	4	4	GO:0045491	xylan metabolic process	gi|158914423|gb|EX886942.1|EX886942, gi|156155700|gb|EW715846.1|EW715846, gi|154179570|gb|EV548910.1|EV548910, gi|158661644|gb|EX771535.1|EX771535
biological_process	10	GO:0031497	chromatin assembly	4	2.4	GO:0022607, GO:0006333, GO:0006323	cellular component assembly, chromatin assembly or disassembly, DNA packaging	Unigene17358_NAU-YH, Unigene17359_NAU-YH, Unigene21158_NAU-YH, gi|166136582|gb|FD569183.1|FD569183
biological_process	10	GO:0010338	leaf formation	4	2.4	GO:0048645, GO:0009965	organ formation, leaf morphogenesis	gi|332787028|gb|FY452752.1|FY452752, gi|167503455|gb|FD987950.1|FD987950, gi|167504229|gb|FD989705.1|FD989705, gi|154095512|gb|EV528485.1|EV528485
biological_process	10	GO:1901371	regulation of leaf morphogenesis	4	2.4	GO:2000027, GO:0009965, GO:2000024, GO:1900618	regulation of organ morphogenesis, leaf morphogenesis, regulation of leaf development, regulation of shoot system morphogenesis	gi|332787028|gb|FY452752.1|FY452752, gi|167503455|gb|FD987950.1|FD987950, gi|167504229|gb|FD989705.1|FD989705, gi|154095512|gb|EV528485.1|EV528485
biological_process	10	GO:0007131	reciprocal meiotic recombination	3	3	GO:0007127, GO:0035825, GO:0048610, GO:0022402	meiosis I, reciprocal DNA recombination, cellular process involved in reproduction, cell cycle process	Unigene13876_NAU-YH, gi|167492765|gb|FD977501.1|FD977501, gi|167492752|gb|FD975103.1|FD975103
biological_process	10	GO:0048574	long-day photoperiodism, flowering	3	2.6	GO:0048573, GO:0048571	photoperiodism, flowering, long-day photoperiodism	gi|332778047|gb|FY442454.1|FY442454, gi|166126548|gb|FD558503.1|FD558503, gi|166105238|gb|FD537181.1|FD537181
biological_process	10	GO:0090421	embryonic meristem initiation	3	1.8	GO:0010014	meristem initiation	CL967.Contig2_NAU-YH, gi|154178160|gb|EV547500.1|EV547500, gi|154172271|gb|EV543544.1|EV543544
biological_process	10	GO:0009064	glutamine family amino acid metabolic process	3	1.56	GO:1901605	alpha-amino acid metabolic process	gi|166122205|gb|FD555746.1|FD555746, gi|166120535|gb|FD555879.1|FD555879, gi|166096925|gb|FD531463.1|FD531463
biological_process	10	GO:0009695	jasmonic acid biosynthetic process	2	2	GO:0009694, GO:0072330	jasmonic acid metabolic process, monocarboxylic acid biosynthetic process	gi|158651703|gb|EX761594.1|EX761594, gi|154172409|gb|EV543682.1|EV543682
biological_process	10	GO:0009697	salicylic acid biosynthetic process	2	2	GO:0019438, GO:1901617, GO:0072330, GO:1901362, GO:0009696	aromatic compound biosynthetic process, organic hydroxy compound biosynthetic process, monocarboxylic acid biosynthetic process, organic cyclic compound biosynthetic process, salicylic acid metabolic process	gi|154172271|gb|EV543544.1|EV543544, Unigene36456_NAU-YH
biological_process	10	GO:0000413	protein peptidyl-prolyl isomerization	2	2	GO:0018208	peptidyl-proline modification	gi|161551493|gb|EY923470.1|EY923470, Unigene21158_NAU-YH
biological_process	10	GO:0046482	para-aminobenzoic acid metabolic process	2	2	GO:0009072, GO:0032787, GO:0042537	aromatic amino acid family metabolic process, monocarboxylic acid metabolic process, benzene-containing compound metabolic process	gi|166149568|gb|FD581536.1|FD581536, CL7248.Contig1_NAU-YH
biological_process	10	GO:0010053	root epidermal cell differentiation	2	0.96	GO:0044767, GO:0009913, GO:0010015	single-organism developmental process, epidermal cell differentiation, root morphogenesis	CL5916.Contig2_NAU-YH, CL5609.Contig1_NAU-YH
biological_process	10	GO:0046496	nicotinamide nucleotide metabolic process	2	0.35	GO:0019362	pyridine nucleotide metabolic process	CL5364.Contig1_NAU-YH, CL967.Contig2_NAU-YH
biological_process	10	GO:0070918	production of small RNA involved in gene silencing by RNA	1	1.2	GO:0031050, GO:0031047	dsRNA fragmentation, gene silencing by RNA	Unigene28340_NAU-YH
biological_process	10	GO:0019288	isopentenyl diphosphate biosynthetic process, methylerythritol 4-phosphate pathway	1	1	GO:0009240, GO:0019682, GO:0006090	isopentenyl diphosphate biosynthetic process, glyceraldehyde-3-phosphate metabolic process, pyruvate metabolic process	gi|161542499|gb|EY914292.1|EY914292
biological_process	10	GO:0001676	long-chain fatty acid metabolic process	1	1	GO:0006631	fatty acid metabolic process	Unigene26025_NAU-YH
biological_process	10	GO:0010155	regulation of proton transport	1	1	GO:0043269, GO:0015992	regulation of ion transport, proton transport	Unigene13876_NAU-YH
biological_process	10	GO:0006364	rRNA processing	1	1	GO:0016072, GO:0034470, GO:0042254	rRNA metabolic process, ncRNA processing, ribosome biogenesis	Unigene17736_NAU-YH
biological_process	10	GO:0048510	regulation of timing of transition from vegetative to reproductive phase	1	1	GO:0048506	regulation of timing of meristematic phase transition	CL967.Contig2_NAU-YH
biological_process	10	GO:0006633	fatty acid biosynthetic process	1	1	GO:0008610, GO:0072330, GO:0006631	lipid biosynthetic process, monocarboxylic acid biosynthetic process, fatty acid metabolic process	gi|161542499|gb|EY914292.1|EY914292
biological_process	10	GO:0006623	protein targeting to vacuole	1	1	GO:0007034, GO:0006605, GO:0072666, GO:0016482	vacuolar transport, protein targeting, establishment of protein localization to vacuole, cytoplasmic transport	gi|166126087|gb|FD556392.1|FD556392
biological_process	10	GO:0006626	protein targeting to mitochondrion	1	1	GO:0006605, GO:0072655, GO:0006839, GO:0007005, GO:0016482	protein targeting, establishment of protein localization to mitochondrion, mitochondrial transport, mitochondrion organization, cytoplasmic transport	CL2240.Contig1_NAU-YH
biological_process	10	GO:0000394	RNA splicing, via endonucleolytic cleavage and ligation	1	1	GO:0008380	RNA splicing	CL2240.Contig1_NAU-YH
biological_process	10	GO:0006826	iron ion transport	1	1	GO:0000041	transition metal ion transport	Unigene17736_NAU-YH
biological_process	10	GO:0010359	regulation of anion channel activity	1	1	GO:0032412, GO:0044070	regulation of ion transmembrane transporter activity, regulation of anion transport	Unigene26025_NAU-YH
biological_process	10	GO:0006164	purine nucleotide biosynthetic process	1	1	GO:0072522, GO:0006163, GO:0009165	purine-containing compound biosynthetic process, purine nucleotide metabolic process, nucleotide biosynthetic process	Unigene26025_NAU-YH
biological_process	10	GO:0010337	regulation of salicylic acid metabolic process	1	1	GO:0009696, GO:0010565	salicylic acid metabolic process, regulation of cellular ketone metabolic process	gi|156159433|gb|EW719579.1|EW719579
biological_process	10	GO:0080156	mitochondrial mRNA modification	1	1	GO:0016556, GO:1900864	mRNA modification, mitochondrial RNA modification	Unigene26025_NAU-YH
biological_process	10	GO:0006511	ubiquitin-dependent protein catabolic process	1	1	GO:0019941	modification-dependent protein catabolic process	gi|167494625|gb|FD976269.1|FD976269
biological_process	10	GO:0006096	glycolysis	1	1	GO:0006007, GO:0006091	glucose catabolic process, generation of precursor metabolites and energy	Unigene28340_NAU-YH
biological_process	10	GO:0035194	posttranscriptional gene silencing by RNA	1	0.72	GO:0016441, GO:0031047	posttranscriptional gene silencing, gene silencing by RNA	gi|166116552|gb|FD548707.1|FD548707
biological_process	10	GO:0006221	pyrimidine nucleotide biosynthetic process	1	0.6	GO:0009165, GO:0072528, GO:0006220	nucleotide biosynthetic process, pyrimidine-containing compound biosynthetic process, pyrimidine nucleotide metabolic process	Unigene26025_NAU-YH
biological_process	10	GO:0000097	sulfur amino acid biosynthetic process	1	0.6	GO:0008652, GO:0044272, GO:0000096	cellular amino acid biosynthetic process, sulfur compound biosynthetic process, sulfur amino acid metabolic process	CL7978.Contig2_NAU-YH
biological_process	10	GO:0009218	pyrimidine ribonucleotide metabolic process	1	0.6	GO:0009259, GO:0006220	ribonucleotide metabolic process, pyrimidine nucleotide metabolic process	Unigene28340_NAU-YH
biological_process	10	GO:0009260	ribonucleotide biosynthetic process	1	0.6	GO:0046390, GO:0009259, GO:0009165	ribose phosphate biosynthetic process, ribonucleotide metabolic process, nucleotide biosynthetic process	CL610.Contig2_NAU-YH
biological_process	10	GO:0051274	beta-glucan biosynthetic process	1	0.6	GO:0051273, GO:0009250	beta-glucan metabolic process, glucan biosynthetic process	gi|154172271|gb|EV543544.1|EV543544
biological_process	10	GO:2000028	regulation of photoperiodism, flowering	1	0.36	GO:2000241, GO:0048573, GO:0048580, GO:0048583	regulation of reproductive process, photoperiodism, flowering, regulation of post-embryonic development, regulation of response to stimulus	Unigene28340_NAU-YH
biological_process	10	GO:0009069	serine family amino acid metabolic process	1	0.36	GO:1901605	alpha-amino acid metabolic process	Unigene26025_NAU-YH
biological_process	10	GO:0000375	RNA splicing, via transesterification reactions	1	0.36	GO:0008380	RNA splicing	Unigene26025_NAU-YH
biological_process	10	GO:0032483	regulation of Rab protein signal transduction	1	0.36	GO:0032482, GO:0046578	Rab protein signal transduction, regulation of Ras protein signal transduction	gi|161551493|gb|EY923470.1|EY923470
biological_process	10	GO:1901607	alpha-amino acid biosynthetic process	1	0.36	GO:0008652, GO:1901605	cellular amino acid biosynthetic process, alpha-amino acid metabolic process	CL2374.Contig1_NAU-YH
biological_process	10	GO:0006195	purine nucleotide catabolic process	1	0.05	GO:0006163, GO:0072523, GO:0009166	purine nucleotide metabolic process, purine-containing compound catabolic process, nucleotide catabolic process	gi|156159433|gb|EW719579.1|EW719579
biological_process	10	GO:1900542	regulation of purine nucleotide metabolic process	1	0.05	GO:0006140, GO:0006163	regulation of nucleotide metabolic process, purine nucleotide metabolic process	Unigene26025_NAU-YH
biological_process	10	GO:0030811	regulation of nucleotide catabolic process	1	0.05	GO:0009166, GO:0031329, GO:0006140	nucleotide catabolic process, regulation of cellular catabolic process, regulation of nucleotide metabolic process	gi|158925970|gb|EX898424.1|EX898424
biological_process	10	GO:0009150	purine ribonucleotide metabolic process	1	0.03	GO:0006163, GO:0009259	purine nucleotide metabolic process, ribonucleotide metabolic process	Unigene26025_NAU-YH
biological_process	10	GO:0009261	ribonucleotide catabolic process	1	0.03	GO:1901136, GO:0009259, GO:0009166	carbohydrate derivative catabolic process, ribonucleotide metabolic process, nucleotide catabolic process	Unigene26025_NAU-YH
biological_process	10	GO:0046130	purine ribonucleoside catabolic process	1	0.03	GO:0042454, GO:0046128, GO:0006152	ribonucleoside catabolic process, purine ribonucleoside metabolic process, purine nucleoside catabolic process	gi|156159433|gb|EW719579.1|EW719579
biological_process	10	GO:0009146	purine nucleoside triphosphate catabolic process	1	0.03	GO:0009143, GO:0009144	nucleoside triphosphate catabolic process, purine nucleoside triphosphate metabolic process	gi|166141909|gb|FD573405.1|FD573405
biological_process	10	GO:1901068	guanosine-containing compound metabolic process	1	0.03	GO:0046128	purine ribonucleoside metabolic process	CL967.Contig2_NAU-YH
biological_process	10	GO:0009203	ribonucleoside triphosphate catabolic process	1	0.03	GO:0009143, GO:0009199	nucleoside triphosphate catabolic process, ribonucleoside triphosphate metabolic process	Unigene26025_NAU-YH
biological_process	10	GO:0009205	purine ribonucleoside triphosphate metabolic process	1	0.03	GO:0009144, GO:0009199	purine nucleoside triphosphate metabolic process, ribonucleoside triphosphate metabolic process	CL2240.Contig1_NAU-YH
biological_process	11	GO:0048443	stamen development	17	10.2	GO:0048437, GO:0048466, GO:0048827	floral organ development, androecium development, phyllome development	gi|166126087|gb|FD556392.1|FD556392, gi|158657335|gb|EX767226.1|EX767226, gi|158914423|gb|EX886942.1|EX886942, gi|156155700|gb|EW715846.1|EW715846, gi|154179570|gb|EV548910.1|EV548910, gi|158661644|gb|EX771535.1|EX771535, gi|158942025|gb|EX904357.1|EX904357, gi|167497750|gb|FD978215.1|FD978215, gi|332778441|gb|FY442848.1|FY442848, gi|167432683|gb|FD937836.1|FD937836, gi|161561313|gb|EY933243.1|EY…
biological_process	11	GO:0048440	carpel development	13	4.68	GO:0048437, GO:0048467, GO:0048827	floral organ development, gynoecium development, phyllome development	gi|161566059|gb|EY937363.1|EY937363, gi|166139427|gb|FD572123.1|FD572123, gi|161534813|gb|EY906836.1|EY906836, gi|167438621|gb|FD946000.1|FD946000, gi|167437514|gb|FD942199.1|FD942199, gi|167438243|gb|FD946993.1|FD946993, gi|166132196|gb|FD560558.1|FD560558, gi|167503682|gb|FD988312.1|FD988312, gi|161518782|gb|EY898725.1|EY898725, gi|158647023|gb|EX756914.1|EX756914, gi|154182552|gb|EV551892.1|EV…
biological_process	11	GO:0010162	seed dormancy process	11	11	GO:0048609, GO:0010431, GO:0022611, GO:0003006, GO:0044707	multicellular organismal reproductive process, seed maturation, dormancy process, developmental process involved in reproduction, single-multicellular organism process	gi|158942025|gb|EX904357.1|EX904357, gi|167497750|gb|FD978215.1|FD978215, gi|332778441|gb|FY442848.1|FY442848, gi|167432683|gb|FD937836.1|FD937836, gi|161561313|gb|EY933243.1|EY933243, gi|167496826|gb|FD982226.1|FD982226, gi|166104334|gb|FD533837.1|FD533837, gi|161553627|gb|EY925601.1|EY925601, gi|161518986|gb|EY899080.1|EY899080, gi|158663561|gb|EX773452.1|EX773452, gi|166139497|gb|FD570018.1|FD…
biological_process	11	GO:0048449	floral organ formation	5	4.2	GO:0048444, GO:0003006, GO:0048645	floral organ morphogenesis, developmental process involved in reproduction, organ formation	gi|166139427|gb|FD572123.1|FD572123, gi|161534813|gb|EY906836.1|EY906836, gi|166122205|gb|FD555746.1|FD555746, gi|166120535|gb|FD555879.1|FD555879, gi|166096925|gb|FD531463.1|FD531463
biological_process	11	GO:2000025	regulation of leaf formation	4	4	GO:0010338, GO:1901371, GO:0003156	leaf formation, regulation of leaf morphogenesis, regulation of organ formation	gi|158914423|gb|EX886942.1|EX886942, gi|156155700|gb|EW715846.1|EW715846, gi|154179570|gb|EV548910.1|EV548910, gi|158661644|gb|EX771535.1|EX771535
biological_process	11	GO:0031507	heterochromatin assembly	3	3	GO:0031497, GO:0070828, GO:0006338	chromatin assembly, heterochromatin organization, chromatin remodeling	gi|166122205|gb|FD555746.1|FD555746, gi|166120535|gb|FD555879.1|FD555879, gi|166096925|gb|FD531463.1|FD531463
biological_process	11	GO:0045893	positive regulation of transcription, DNA-dependent	3	3	GO:0006355, GO:0031328, GO:0051254, GO:0010628, GO:0006351, GO:0010557	regulation of transcription, DNA-dependent, positive regulation of cellular biosynthetic process, positive regulation of RNA metabolic process, positive regulation of gene expression, transcription, DNA-dependent, positive regulation of macromolecule biosynthetic process	gi|332778047|gb|FY442454.1|FY442454, gi|166126548|gb|FD558503.1|FD558503, gi|166105238|gb|FD537181.1|FD537181
biological_process	11	GO:0043090	amino acid import	3	3	GO:0006865	amino acid transport	CL967.Contig2_NAU-YH, gi|154178160|gb|EV547500.1|EV547500, gi|154172271|gb|EV543544.1|EV543544
biological_process	11	GO:0006536	glutamate metabolic process	3	2.6	GO:0043648, GO:0009064	dicarboxylic acid metabolic process, glutamine family amino acid metabolic process	Unigene13876_NAU-YH, gi|156159433|gb|EW719579.1|EW719579, CL5609.Contig1_NAU-YH
biological_process	11	GO:0048508	embryonic meristem development	3	1.8	GO:0009793, GO:0003006, GO:0048507	embryo development ending in seed dormancy, developmental process involved in reproduction, meristem development	gi|332794583|gb|FY451256.1|FY451256, gi|332790483|gb|FY454548.1|FY454548, gi|332789711|gb|FY447618.1|FY447618
biological_process	11	GO:0015804	neutral amino acid transport	2	1.2	GO:0006865	amino acid transport	gi|154172271|gb|EV543544.1|EV543544, Unigene36456_NAU-YH
biological_process	11	GO:0010054	trichoblast differentiation	2	0.58	GO:0010053	root epidermal cell differentiation	CL5364.Contig1_NAU-YH, CL967.Contig2_NAU-YH
biological_process	11	GO:0006739	NADP metabolic process	2	0.58	GO:0046496	nicotinamide nucleotide metabolic process	CL11546.Contig1_NAU-YH, CL11546.Contig2_NAU-YH
biological_process	11	GO:0006334	nucleosome assembly	1	1	GO:0034728, GO:0031497, GO:0006461, GO:0065004	nucleosome organization, chromatin assembly, protein complex assembly, protein-DNA complex assembly	gi|167433947|gb|FD938594.1|FD938594
biological_process	11	GO:0048825	cotyledon development	1	1	GO:0048366, GO:0009793	leaf development, embryo development ending in seed dormancy	CL2240.Contig1_NAU-YH
biological_process	11	GO:0009220	pyrimidine ribonucleotide biosynthetic process	1	1	GO:0009260, GO:0006221, GO:0009218	ribonucleotide biosynthetic process, pyrimidine nucleotide biosynthetic process, pyrimidine ribonucleotide metabolic process	Unigene26025_NAU-YH
biological_process	11	GO:0030244	cellulose biosynthetic process	1	1	GO:0051274, GO:0030243	beta-glucan biosynthetic process, cellulose metabolic process	Unigene26025_NAU-YH
biological_process	11	GO:0003333	amino acid transmembrane transport	1	1	GO:0006865, GO:0034220	amino acid transport, ion transmembrane transport	gi|313133822|gb|HS106931.1|HS106931
biological_process	11	GO:0006534	cysteine metabolic process	1	0.6	GO:0009069, GO:0000096	serine family amino acid metabolic process, sulfur amino acid metabolic process	Unigene26025_NAU-YH
biological_process	11	GO:0000377	RNA splicing, via transesterification reactions with bulged adenosine as nucleophile	1	0.6	GO:0000375	RNA splicing, via transesterification reactions	Unigene28340_NAU-YH
biological_process	11	GO:0009070	serine family amino acid biosynthetic process	1	0.6	GO:0009069, GO:1901607	serine family amino acid metabolic process, alpha-amino acid biosynthetic process	gi|156159433|gb|EW719579.1|EW719579
biological_process	11	GO:0006541	glutamine metabolic process	1	0.6	GO:0009064	glutamine family amino acid metabolic process	CL2374.Contig1_NAU-YH
biological_process	11	GO:0035195	gene silencing by miRNA	1	0.6	GO:0035194	posttranscriptional gene silencing by RNA	CL2240.Contig1_NAU-YH
biological_process	11	GO:0048586	regulation of long-day photoperiodism, flowering	1	0.6	GO:2000028, GO:0048574	regulation of photoperiodism, flowering, long-day photoperiodism, flowering	CL967.Contig2_NAU-YH
biological_process	11	GO:0016246	RNA interference	1	0.6	GO:0035194	posttranscriptional gene silencing by RNA	gi|156159433|gb|EW719579.1|EW719579
biological_process	11	GO:0033121	regulation of purine nucleotide catabolic process	1	0.08	GO:1900542, GO:0006195, GO:0030811	regulation of purine nucleotide metabolic process, purine nucleotide catabolic process, regulation of nucleotide catabolic process	Unigene13876_NAU-YH
biological_process	11	GO:0046039	GTP metabolic process	1	0.05	GO:1901068, GO:0009150, GO:0009205	guanosine-containing compound metabolic process, purine ribonucleotide metabolic process, purine ribonucleoside triphosphate metabolic process	gi|332780007|gb|FY439983.1|FY439983
biological_process	11	GO:0009154	purine ribonucleotide catabolic process	1	0.05	GO:0006195, GO:0009150, GO:0009261	purine nucleotide catabolic process, purine ribonucleotide metabolic process, ribonucleotide catabolic process	Unigene26025_NAU-YH
biological_process	11	GO:1901069	guanosine-containing compound catabolic process	1	0.05	GO:1901068, GO:0046130	guanosine-containing compound metabolic process, purine ribonucleoside catabolic process	Unigene26025_NAU-YH
biological_process	11	GO:0009207	purine ribonucleoside triphosphate catabolic process	1	0.05	GO:0009203, GO:0009146, GO:0009205	ribonucleoside triphosphate catabolic process, purine nucleoside triphosphate catabolic process, purine ribonucleoside triphosphate metabolic process	gi|156159433|gb|EW719579.1|EW719579
biological_process	12	GO:0048653	anther development	17	17	GO:0044767, GO:0048443, GO:0048856, GO:0003006	single-organism developmental process, stamen development, anatomical structure development, developmental process involved in reproduction	gi|166126087|gb|FD556392.1|FD556392, gi|158657335|gb|EX767226.1|EX767226, gi|158914423|gb|EX886942.1|EX886942, gi|156155700|gb|EW715846.1|EW715846, gi|154179570|gb|EV548910.1|EV548910, gi|158661644|gb|EX771535.1|EX771535, gi|158942025|gb|EX904357.1|EX904357, gi|167497750|gb|FD978215.1|FD978215, gi|332778441|gb|FY442848.1|FY442848, gi|167432683|gb|FD937836.1|FD937836, gi|161561313|gb|EY933243.1|EY…
biological_process	12	GO:0035670	plant-type ovary development	13	7.8	GO:0048608, GO:0048440	reproductive structure development, carpel development	gi|161566059|gb|EY937363.1|EY937363, gi|166139427|gb|FD572123.1|FD572123, gi|161534813|gb|EY906836.1|EY906836, gi|167438621|gb|FD946000.1|FD946000, gi|167437514|gb|FD942199.1|FD942199, gi|167438243|gb|FD946993.1|FD946993, gi|166132196|gb|FD560558.1|FD560558, gi|167503682|gb|FD988312.1|FD988312, gi|161518782|gb|EY898725.1|EY898725, gi|158647023|gb|EX756914.1|EX756914, gi|154182552|gb|EV551892.1|EV…
biological_process	12	GO:0010072	primary shoot apical meristem specification	3	3	GO:0048508, GO:0090421, GO:0003006, GO:0010016	embryonic meristem development, embryonic meristem initiation, developmental process involved in reproduction, shoot system morphogenesis	gi|332778047|gb|FY442454.1|FY442454, gi|166126548|gb|FD558503.1|FD558503, gi|166105238|gb|FD537181.1|FD537181
biological_process	12	GO:0010093	specification of floral organ identity	2	2	GO:0010092, GO:0003006, GO:0048449	specification of organ identity, developmental process involved in reproduction, floral organ formation	gi|154172271|gb|EV543544.1|EV543544, Unigene36456_NAU-YH
biological_process	12	GO:0015824	proline transport	2	2	GO:0006812, GO:0015804	cation transport, neutral amino acid transport	gi|166139427|gb|FD572123.1|FD572123, gi|161534813|gb|EY906836.1|EY906836
biological_process	12	GO:0048764	trichoblast maturation	2	0.96	GO:0010054, GO:0048469	trichoblast differentiation, cell maturation	CL11546.Contig1_NAU-YH, CL11546.Contig2_NAU-YH
biological_process	12	GO:0006740	NADPH regeneration	2	0.96	GO:0006739, GO:0055114	NADP metabolic process, oxidation-reduction process	CL5364.Contig1_NAU-YH, CL967.Contig2_NAU-YH
biological_process	12	GO:0000398	mRNA splicing, via spliceosome	1	1	GO:0000377, GO:0006397	RNA splicing, via transesterification reactions with bulged adenosine as nucleophile, mRNA processing	gi|156159433|gb|EW719579.1|EW719579
biological_process	12	GO:0035196	production of miRNAs involved in gene silencing by miRNA	1	1	GO:0070918, GO:0035195	production of small RNA involved in gene silencing by RNA, gene silencing by miRNA	Unigene26025_NAU-YH
biological_process	12	GO:0048578	positive regulation of long-day photoperiodism, flowering	1	1	GO:0048584, GO:0048574, GO:0048586, GO:0048582	positive regulation of response to stimulus, long-day photoperiodism, flowering, regulation of long-day photoperiodism, flowering, positive regulation of post-embryonic development	gi|156159433|gb|EW719579.1|EW719579
biological_process	12	GO:0019344	cysteine biosynthetic process	1	1	GO:0009070, GO:0006534, GO:0000097	serine family amino acid biosynthetic process, cysteine metabolic process, sulfur amino acid biosynthetic process	Unigene13876_NAU-YH
biological_process	12	GO:0030422	production of siRNA involved in RNA interference	1	1	GO:0016246, GO:0070918	RNA interference, production of small RNA involved in gene silencing by RNA	CL2240.Contig1_NAU-YH
biological_process	12	GO:0019676	ammonia assimilation cycle	1	1	GO:0006541, GO:0006536	glutamine metabolic process, glutamate metabolic process	gi|156159433|gb|EW719579.1|EW719579
biological_process	12	GO:0006184	GTP catabolic process	1	0.08	GO:0009154, GO:1901069, GO:0009207, GO:0046039	purine ribonucleotide catabolic process, guanosine-containing compound catabolic process, purine ribonucleoside triphosphate catabolic process, GTP metabolic process	CL967.Contig2_NAU-YH
biological_process	13	GO:0048481	ovule development	13	13	GO:0048856, GO:0003006, GO:0035670	anatomical structure development, developmental process involved in reproduction, plant-type ovary development	gi|161566059|gb|EY937363.1|EY937363, gi|166139427|gb|FD572123.1|FD572123, gi|161534813|gb|EY906836.1|EY906836, gi|167438621|gb|FD946000.1|FD946000, gi|167437514|gb|FD942199.1|FD942199, gi|167438243|gb|FD946993.1|FD946993, gi|166132196|gb|FD560558.1|FD560558, gi|167503682|gb|FD988312.1|FD988312, gi|161518782|gb|EY898725.1|EY898725, gi|158647023|gb|EX756914.1|EX756914, gi|154182552|gb|EV551892.1|EV…
biological_process	13	GO:0006098	pentose-phosphate shunt	2	1.6	GO:0006007, GO:0006740	glucose catabolic process, NADPH regeneration	CL5364.Contig1_NAU-YH, CL967.Contig2_NAU-YH
biological_process	13	GO:0048765	root hair cell differentiation	2	1.6	GO:0010053, GO:0048764	root epidermal cell differentiation, trichoblast maturation	gi|154172271|gb|EV543544.1|EV543544, Unigene36456_NAU-YH
biological_process	13	GO:0033124	regulation of GTP catabolic process	1	0.13	GO:0033121, GO:0006184, GO:0009118	regulation of purine nucleotide catabolic process, GTP catabolic process, regulation of nucleoside metabolic process	Unigene26025_NAU-YH
biological_process	14	GO:0009051	pentose-phosphate shunt, oxidative branch	1	1	GO:0006098, GO:0019321	pentose-phosphate shunt, pentose metabolic process	CL5364.Contig1_NAU-YH
biological_process	14	GO:0048767	root hair elongation	1	1	GO:0048765, GO:0048588, GO:0060560	root hair cell differentiation, developmental cell growth, developmental growth involved in morphogenesis	Unigene26025_NAU-YH
biological_process	14	GO:0043087	regulation of GTPase activity	1	0.22	GO:0033124, GO:0051336	regulation of GTP catabolic process, regulation of hydrolase activity	gi|154172271|gb|EV543544.1|EV543544
biological_process	15	GO:0043547	positive regulation of GTPase activity	1	0.36	GO:0043087, GO:0051345	regulation of GTPase activity, positive regulation of hydrolase activity	Unigene26025_NAU-YH
biological_process	15	GO:0032318	regulation of Ras GTPase activity	1	0.36	GO:0043087, GO:0046578	regulation of GTPase activity, regulation of Ras protein signal transduction	Unigene26025_NAU-YH
biological_process	16	GO:0032320	positive regulation of Ras GTPase activity	1	0.6	GO:0032318, GO:0043547	regulation of Ras GTPase activity, positive regulation of GTPase activity	Unigene26025_NAU-YH
biological_process	16	GO:0032313	regulation of Rab GTPase activity	1	0.6	GO:0032318, GO:0032483	regulation of Ras GTPase activity, regulation of Rab protein signal transduction	Unigene26025_NAU-YH
biological_process	17	GO:0032851	positive regulation of Rab GTPase activity	1	1	GO:0032320, GO:0032313	positive regulation of Ras GTPase activity, regulation of Rab GTPase activity	Unigene26025_NAU-YH
molecular_function	2	GO:0005488	binding	151	63.96	GO:0003674	molecular_function	gi|156159433|gb|EW719579.1|EW719579, gi|332794365|gb|FY454021.1|FY454021, gi|166145596|gb|FD576484.1|FD576484, gi|166119839|gb|FD550653.1|FD550653, gi|154091634|gb|EV524607.1|EV524607, gi|167433947|gb|FD938594.1|FD938594, gi|166120433|gb|FD553422.1|FD553422, gi|167502426|gb|FD984419.1|FD984419, gi|161548885|gb|EY920039.1|EY920039, Unigene4183_NAU-YH, CL2240.Contig1_NAU-YH, gi|158651703|gb|EX76159…
molecular_function	2	GO:0003824	catalytic activity	149	48.86	GO:0003674	molecular_function	gi|313133822|gb|HS106931.1|HS106931, gi|332787028|gb|FY452752.1|FY452752, gi|167503455|gb|FD987950.1|FD987950, gi|154095512|gb|EV528485.1|EV528485, gnl|UG|Rsa#S41982434, gi|156161233|gb|EW721379.1|EW721379, CL11546.Contig2_NAU-YH, gi|332779722|gb|FY438692.1|FY438692, gi|167504229|gb|FD989705.1|FD989705, CL2240.Contig1_NAU-YH, CL10794.Contig1_NAU-YH, CL10794.Contig2_NAU-YH, Unigene786_NAU-YH, gi|1…
molecular_function	2	GO:0001071	nucleic acid binding transcription factor activity	49	33.8	GO:0003674	molecular_function	gi|158640336|gb|EX750227.1|EX750227, gi|156173816|gb|EW733962.1|EW733962, gi|161535191|gb|EY907316.1|EY907316, gi|166123818|gb|FD557561.1|FD557561, gi|158657335|gb|EX767226.1|EX767226, gi|158652349|gb|EX762240.1|EX762240, gi|156155515|gb|EW715661.1|EW715661, gi|158663918|gb|EX773809.1|EX773809, gi|154255549|gb|EV566600.1|EV566600, gi|156172404|gb|EW732550.1|EW732550, Unigene17357_NAU-YH, gi|15865…
molecular_function	2	GO:0009055	electron carrier activity	35	35	GO:0003674	molecular_function	gi|166144957|gb|FD576815.1|FD576815, gi|167433417|gb|FD939399.1|FD939399, gnl|UG|Rsa#S42018675, gi|156173338|gb|EW733484.1|EW733484, gi|332778539|gb|FY442946.1|FY442946, gi|167433864|gb|FD941766.1|FD941766, gi|166133466|gb|FD563793.1|FD563793, gi|156153258|gb|EW713404.1|EW713404, gi|156153257|gb|EW713403.1|EW713403, gi|167485135|gb|FD971887.1|FD971887, gi|166124531|gb|FD555982.1|FD555982, gi|1661…
molecular_function	2	GO:0005215	transporter activity	7	2.89	GO:0003674	molecular_function	gi|332780007|gb|FY439983.1|FY439983, gi|167438548|gb|FD944412.1|FD944412, gi|161554354|gb|EY926444.1|EY926444, gi|158928461|gb|EX901451.1|EX901451, gi|161553727|gb|EY925721.1|EY925721, CL10794.Contig1_NAU-YH, CL10794.Contig2_NAU-YH
molecular_function	2	GO:0005198	structural molecule activity	6	3.6	GO:0003674	molecular_function	gi|156173164|gb|EW733310.1|EW733310, Unigene6_NAU-YH, Unigene7_NAU-YH, gi|161542499|gb|EY914292.1|EY914292, Unigene5_NAU-YH, Unigene8_NAU-YH
molecular_function	2	GO:0060089	molecular transducer activity	4	1.4	GO:0003674	molecular_function	Unigene21158_NAU-YH, gi|167492765|gb|FD977501.1|FD977501, gi|167492752|gb|FD975103.1|FD975103, CL610.Contig2_NAU-YH
molecular_function	2	GO:0030234	enzyme regulator activity	3	1.29	GO:0003674	molecular_function	Unigene8382_NAU-YH, Unigene26025_NAU-YH, Unigene26496_NAU-YH
molecular_function	2	GO:0004872	receptor activity	1	0.13	GO:0003674	molecular_function	CL610.Contig2_NAU-YH
molecular_function	3	GO:0043167	ion binding	85	40.29	GO:0005488	binding	gi|166136582|gb|FD569183.1|FD569183, gi|154178160|gb|EV547500.1|EV547500, gi|154172271|gb|EV543544.1|EV543544, gi|167438243|gb|FD946993.1|FD946993, gi|166132196|gb|FD560558.1|FD560558, gi|167503682|gb|FD988312.1|FD988312, gi|161518782|gb|EY898725.1|EY898725, gi|158647023|gb|EX756914.1|EX756914, gi|154182552|gb|EV551892.1|EV551892, gi|154095083|gb|EV528056.1|EV528056, gi|167500880|gb|FD984223.1|FD…
molecular_function	3	GO:0097159	organic cyclic compound binding	80	28.47	GO:0005488	binding	gi|332794365|gb|FY454021.1|FY454021, gi|332778718|gb|FY435119.1|FY435119, gi|166149568|gb|FD581536.1|FD581536, CL7248.Contig1_NAU-YH, gi|166122205|gb|FD555746.1|FD555746, gi|166120535|gb|FD555879.1|FD555879, gi|166096925|gb|FD531463.1|FD531463, gi|166116552|gb|FD548707.1|FD548707, gi|158925970|gb|EX898424.1|EX898424, CL5390.Contig1_NAU-YH, CL5390.Contig2_NAU-YH, Unigene4183_NAU-YH, CL1289.Contig1…
molecular_function	3	GO:1901363	heterocyclic compound binding	79	28.25	GO:0005488	binding	gi|332778718|gb|FY435119.1|FY435119, gi|166149568|gb|FD581536.1|FD581536, CL7248.Contig1_NAU-YH, gi|166122205|gb|FD555746.1|FD555746, gi|166120535|gb|FD555879.1|FD555879, gi|166096925|gb|FD531463.1|FD531463, gi|166116552|gb|FD548707.1|FD548707, gi|158925970|gb|EX898424.1|EX898424, CL5390.Contig1_NAU-YH, CL5390.Contig2_NAU-YH, Unigene4183_NAU-YH, CL1289.Contig1_NAU-YH, CL2440.Contig1_NAU-YH, CL244…
molecular_function	3	GO:0016491	oxidoreductase activity	67	46.28	GO:0003824	catalytic activity	gi|332787028|gb|FY452752.1|FY452752, gi|167503455|gb|FD987950.1|FD987950, gi|154095512|gb|EV528485.1|EV528485, gnl|UG|Rsa#S41982434, gi|156161233|gb|EW721379.1|EW721379, gi|332779722|gb|FY438692.1|FY438692, gi|167504229|gb|FD989705.1|FD989705, Unigene786_NAU-YH, gi|332786730|gb|FY445254.1|FY445254, gi|332786709|gb|FY445233.1|FY445233, gi|332786581|gb|FY445105.1|FY445105, gi|332781796|gb|FY437465.…
molecular_function	3	GO:0016740	transferase activity	39	12.25	GO:0003824	catalytic activity	CL10794.Contig1_NAU-YH, CL10794.Contig2_NAU-YH, gi|161566059|gb|EY937363.1|EY937363, gi|167506103|gb|FD986449.1|FD986449, gi|161544237|gb|EY916194.1|EY916194, gi|154093814|gb|EV526787.1|EV526787, gi|156155456|gb|EW715602.1|EW715602, gi|158651703|gb|EX761594.1|EX761594, gi|154172409|gb|EV543682.1|EV543682, gi|332775401|gb|FY434719.1|FY434719, CL1289.Contig2_NAU-YH, gi|332782802|gb|FY443821.1|FY443…
molecular_function	3	GO:0003700	sequence-specific DNA binding transcription factor activity	38	38	GO:0001071	nucleic acid binding transcription factor activity	gi|158640336|gb|EX750227.1|EX750227, gi|156173816|gb|EW733962.1|EW733962, gi|161535191|gb|EY907316.1|EY907316, gi|166123818|gb|FD557561.1|FD557561, gi|158657335|gb|EX767226.1|EX767226, gi|158652349|gb|EX762240.1|EX762240, gi|156155515|gb|EW715661.1|EW715661, gi|158663918|gb|EX773809.1|EX773809, gi|154255549|gb|EV566600.1|EV566600, gi|156172404|gb|EW732550.1|EW732550, Unigene17357_NAU-YH, gi|15865…
molecular_function	3	GO:0016787	hydrolase activity	36	8.4	GO:0003824	catalytic activity	gi|313133822|gb|HS106931.1|HS106931, CL11546.Contig2_NAU-YH, CL2240.Contig1_NAU-YH, gi|167429187|gb|FD937484.1|FD937484, gi|166134827|gb|FD567298.1|FD567298, gi|332790200|gb|FY454265.1|FY454265, gi|332783176|gb|FY440484.1|FY440484, gi|332778491|gb|FY442898.1|FY442898, gi|332777920|gb|FY442327.1|FY442327, gi|332773075|gb|FY433258.1|FY433258, gi|332772683|gb|FY439587.1|FY439587, gi|332771053|gb|FY4…
molecular_function	3	GO:0005515	protein binding	35	25.4	GO:0005488	binding	gi|156159433|gb|EW719579.1|EW719579, gi|166145596|gb|FD576484.1|FD576484, gi|166119839|gb|FD550653.1|FD550653, gi|154091634|gb|EV524607.1|EV524607, gi|167433947|gb|FD938594.1|FD938594, gi|166120433|gb|FD553422.1|FD553422, gi|167502426|gb|FD984419.1|FD984419, gi|161548885|gb|EY920039.1|EY920039, CL5390.Contig1_NAU-YH, CL5390.Contig2_NAU-YH, gi|154170115|gb|EV541389.1|EV541389, gi|154178160|gb|EV54…
molecular_function	3	GO:0036094	small molecule binding	21	5.39	GO:0005488	binding	gi|166122205|gb|FD555746.1|FD555746, gi|166120535|gb|FD555879.1|FD555879, gi|166096925|gb|FD531463.1|FD531463, gi|166116552|gb|FD548707.1|FD548707, gi|158925970|gb|EX898424.1|EX898424, CL5390.Contig1_NAU-YH, CL5390.Contig2_NAU-YH, Unigene4183_NAU-YH, CL1289.Contig1_NAU-YH, CL2440.Contig1_NAU-YH, CL2440.Contig2_NAU-YH, CL1289.Contig2_NAU-YH, CL610.Contig2_NAU-YH, CL967.Contig2_NAU-YH, Unigene24027…
molecular_function	3	GO:0097367	carbohydrate derivative binding	14	1.81	GO:0005488	binding	gi|166122205|gb|FD555746.1|FD555746, gi|166120535|gb|FD555879.1|FD555879, gi|166096925|gb|FD531463.1|FD531463, gi|166116552|gb|FD548707.1|FD548707, gi|158925970|gb|EX898424.1|EX898424, CL5390.Contig1_NAU-YH, CL5390.Contig2_NAU-YH, Unigene4183_NAU-YH, CL1289.Contig1_NAU-YH, CL2440.Contig1_NAU-YH, CL2440.Contig2_NAU-YH, CL1289.Contig2_NAU-YH, CL610.Contig2_NAU-YH, CL967.Contig2_NAU-YH
molecular_function	3	GO:0016829	lyase activity	10	8.43	GO:0003824	catalytic activity	gi|154178160|gb|EV547500.1|EV547500, gi|154172271|gb|EV543544.1|EV543544, gi|161572521|gb|EY943953.1|EY943953, gi|156179417|gb|EW739563.1|EW739563, gi|158928393|gb|EX902039.1|EX902039, gi|167428190|gb|FD934852.1|FD934852, gi|156158544|gb|EW718690.1|EW718690, gi|156158282|gb|EW718428.1|EW718428, gi|167475425|gb|FD959117.1|FD959117, gi|161531949|gb|EY903972.1|EY903972
molecular_function	3	GO:0016874	ligase activity	7	5.35	GO:0003824	catalytic activity	Unigene17736_NAU-YH, gi|161551493|gb|EY923470.1|EY923470, gnl|UG|Rsa#S42034459, gnl|UG|Rsa#S42591074, Unigene5_NAU-YH, Unigene8_NAU-YH, CL967.Contig2_NAU-YH
molecular_function	3	GO:0022892	substrate-specific transporter activity	7	2.82	GO:0005215	transporter activity	gi|332780007|gb|FY439983.1|FY439983, gi|167438548|gb|FD944412.1|FD944412, gi|161554354|gb|EY926444.1|EY926444, gi|158928461|gb|EX901451.1|EX901451, gi|161553727|gb|EY925721.1|EY925721, CL10794.Contig1_NAU-YH, CL10794.Contig2_NAU-YH
molecular_function	3	GO:0003735	structural constituent of ribosome	6	6	GO:0005198	structural molecule activity	gi|166136582|gb|FD569183.1|FD569183, gi|158919750|gb|EX892458.1|EX892458, gi|166123693|gb|FD553056.1|FD553056, gi|156155920|gb|EW716066.1|EW716066, gi|166103220|gb|FD534796.1|FD534796, gi|158644435|gb|EX754326.1|EX754326
molecular_function	3	GO:0008289	lipid binding	6	5.58	GO:0005488	binding	gi|156173164|gb|EW733310.1|EW733310, Unigene6_NAU-YH, Unigene7_NAU-YH, gi|161542499|gb|EY914292.1|EY914292, Unigene5_NAU-YH, Unigene8_NAU-YH
molecular_function	3	GO:0030246	carbohydrate binding	5	5	GO:0005488	binding	Unigene4183_NAU-YH, CL2240.Contig1_NAU-YH, gi|158651703|gb|EX761594.1|EX761594, gi|154172409|gb|EV543682.1|EV543682, CL610.Contig2_NAU-YH
molecular_function	3	GO:0022857	transmembrane transporter activity	5	2.42	GO:0005215	transporter activity	gi|332780007|gb|FY439983.1|FY439983, gi|158928461|gb|EX901451.1|EX901451, gi|161553727|gb|EY925721.1|EY925721, CL10794.Contig1_NAU-YH, CL10794.Contig2_NAU-YH
molecular_function	3	GO:0004871	signal transducer activity	4	2.33	GO:0060089	molecular transducer activity	Unigene21158_NAU-YH, gi|167492765|gb|FD977501.1|FD977501, gi|167492752|gb|FD975103.1|FD975103, CL610.Contig2_NAU-YH
molecular_function	3	GO:0043021	ribonucleoprotein complex binding	3	1.8	GO:0005488	binding	gi|154178160|gb|EV547500.1|EV547500, gi|154172271|gb|EV543544.1|EV543544, CL5364.Contig1_NAU-YH
molecular_function	3	GO:0048037	cofactor binding	3	1.56	GO:0005488	binding	gi|166122205|gb|FD555746.1|FD555746, gi|166120535|gb|FD555879.1|FD555879, gi|166096925|gb|FD531463.1|FD531463
molecular_function	3	GO:0008144	drug binding	2	0.72	GO:0005488	binding	gi|166149568|gb|FD581536.1|FD581536, CL7248.Contig1_NAU-YH
molecular_function	3	GO:0016853	isomerase activity	2	0.72	GO:0003824	catalytic activity	gi|166149568|gb|FD581536.1|FD581536, CL7248.Contig1_NAU-YH
molecular_function	3	GO:0019825	oxygen binding	1	1	GO:0005488	binding	Unigene26025_NAU-YH
molecular_function	3	GO:0019208	phosphatase regulator activity	1	0.36	GO:0030234	enzyme regulator activity	Unigene26025_NAU-YH
molecular_function	3	GO:0008047	enzyme activator activity	1	0.22	GO:0030234	enzyme regulator activity	gi|156161233|gb|EW721379.1|EW721379
molecular_function	3	GO:0060589	nucleoside-triphosphatase regulator activity	1	0.13	GO:0030234	enzyme regulator activity	Unigene26496_NAU-YH
molecular_function	4	GO:0003676	nucleic acid binding	57	34.62	GO:0097159, GO:1901363	organic cyclic compound binding, heterocyclic compound binding	gi|332778718|gb|FY435119.1|FY435119, gi|154183251|gb|EV552591.1|EV552591, Unigene28340_NAU-YH, gi|156159433|gb|EW719579.1|EW719579, gi|156173816|gb|EW733962.1|EW733962, gi|161535191|gb|EY907316.1|EY907316, gi|166123818|gb|FD557561.1|FD557561, gi|158657335|gb|EX767226.1|EX767226, gi|158652349|gb|EX762240.1|EX762240, gi|156155515|gb|EW715661.1|EW715661, gi|158663918|gb|EX773809.1|EX773809, gi|15425…
molecular_function	4	GO:0043169	cation binding	39	12.22	GO:0043167	ion binding	gi|167438243|gb|FD946993.1|FD946993, gi|166132196|gb|FD560558.1|FD560558, gi|167503682|gb|FD988312.1|FD988312, gi|161518782|gb|EY898725.1|EY898725, gi|158647023|gb|EX756914.1|EX756914, gi|154182552|gb|EV551892.1|EV551892, gi|154095083|gb|EV528056.1|EV528056, gi|167500880|gb|FD984223.1|FD984223, Unigene9985_NAU-YH, gi|332778718|gb|FY435119.1|FY435119, CL2240.Contig1_NAU-YH, gi|161551493|gb|EY92347…
molecular_function	4	GO:0016772	transferase activity, transferring phosphorus-containing groups	24	12.62	GO:0016740	transferase activity	CL1289.Contig2_NAU-YH, gi|332782802|gb|FY443821.1|FY443821, gi|161560922|gb|EY933376.1|EY933376, gi|154167971|gb|EV539245.1|EV539245, gi|158941275|gb|EX903518.1|EX903518, gi|332795393|gb|FY449298.1|FY449298, gi|332793269|gb|FY448599.1|FY448599, gi|332785564|gb|FY444096.1|FY444096, gi|332784574|gb|FY449933.1|FY449933, gi|332782886|gb|FY444103.1|FY444103, gi|332777396|gb|FY437914.1|FY437914, gi|332…
molecular_function	4	GO:0016788	hydrolase activity, acting on ester bonds	24	8.73	GO:0016787	hydrolase activity	CL11546.Contig2_NAU-YH, gi|332790200|gb|FY454265.1|FY454265, gi|332783176|gb|FY440484.1|FY440484, gi|332778491|gb|FY442898.1|FY442898, gi|332777920|gb|FY442327.1|FY442327, gi|332773075|gb|FY433258.1|FY433258, gi|332772683|gb|FY439587.1|FY439587, gi|332771053|gb|FY429328.1|FY429328, gi|332770613|gb|FY432786.1|FY432786, gi|332770433|gb|FY430453.1|FY430453, gi|167506103|gb|FD986449.1|FD986449, gi|16…
molecular_function	4	GO:1901265	nucleoside phosphate binding	20	8.4	GO:0097159, GO:1901363	organic cyclic compound binding, heterocyclic compound binding	gi|166122205|gb|FD555746.1|FD555746, gi|166120535|gb|FD555879.1|FD555879, gi|166096925|gb|FD531463.1|FD531463, gi|166116552|gb|FD548707.1|FD548707, gi|158925970|gb|EX898424.1|EX898424, CL5390.Contig1_NAU-YH, CL5390.Contig2_NAU-YH, Unigene4183_NAU-YH, CL1289.Contig1_NAU-YH, CL2440.Contig1_NAU-YH, CL2440.Contig2_NAU-YH, CL1289.Contig2_NAU-YH, CL610.Contig2_NAU-YH, CL967.Contig2_NAU-YH, Unigene24027…
molecular_function	4	GO:0016667	oxidoreductase activity, acting on a sulfur group of donors	19	6.84	GO:0016491	oxidoreductase activity	gi|156173338|gb|EW733484.1|EW733484, gi|332778539|gb|FY442946.1|FY442946, gi|167433864|gb|FD941766.1|FD941766, gi|166133466|gb|FD563793.1|FD563793, gi|156153258|gb|EW713404.1|EW713404, gi|156153257|gb|EW713403.1|EW713403, gi|167485135|gb|FD971887.1|FD971887, gi|166124531|gb|FD555982.1|FD555982, gi|166119794|gb|FD551358.1|FD551358, gi|166109373|gb|FD541643.1|FD541643, gi|161536718|gb|EY908741.1|EY…
molecular_function	4	GO:0043168	anion binding	17	6.6	GO:0043167	ion binding	gi|166136582|gb|FD569183.1|FD569183, gi|154178160|gb|EV547500.1|EV547500, gi|154172271|gb|EV543544.1|EV543544, gi|166122205|gb|FD555746.1|FD555746, gi|166120535|gb|FD555879.1|FD555879, gi|166096925|gb|FD531463.1|FD531463, gi|166116552|gb|FD548707.1|FD548707, gi|158925970|gb|EX898424.1|EX898424, CL5390.Contig1_NAU-YH, CL5390.Contig2_NAU-YH, Unigene4183_NAU-YH, CL1289.Contig1_NAU-YH, CL2440.Contig1…
molecular_function	4	GO:0001882	nucleoside binding	14	3.02	GO:0097159, GO:0036094, GO:1901363, GO:0097367	organic cyclic compound binding, small molecule binding, heterocyclic compound binding, carbohydrate derivative binding	gi|166122205|gb|FD555746.1|FD555746, gi|166120535|gb|FD555879.1|FD555879, gi|166096925|gb|FD531463.1|FD531463, gi|166116552|gb|FD548707.1|FD548707, gi|158925970|gb|EX898424.1|EX898424, CL5390.Contig1_NAU-YH, CL5390.Contig2_NAU-YH, Unigene4183_NAU-YH, CL1289.Contig1_NAU-YH, CL2440.Contig1_NAU-YH, CL2440.Contig2_NAU-YH, CL1289.Contig2_NAU-YH, CL610.Contig2_NAU-YH, CL967.Contig2_NAU-YH
molecular_function	4	GO:0016746	transferase activity, transferring acyl groups	7	4.91	GO:0016740	transferase activity	CL10794.Contig1_NAU-YH, CL10794.Contig2_NAU-YH, gi|161566059|gb|EY937363.1|EY937363, CL3814.Contig1_NAU-YH, CL3814.Contig2_NAU-YH, CL3814.Contig3_NAU-YH, Unigene3271_NAU-YH
molecular_function	4	GO:0016757	transferase activity, transferring glycosyl groups	6	1.3	GO:0016740	transferase activity	CL5390.Contig1_NAU-YH, CL5390.Contig2_NAU-YH, CL7082.Contig2_NAU-YH, Unigene16958_NAU-YH, gi|158925970|gb|EX898424.1|EX898424, Unigene9985_NAU-YH
molecular_function	4	GO:0016817	hydrolase activity, acting on acid anhydrides	6	1.14	GO:0016787	hydrolase activity	gi|167506103|gb|FD986449.1|FD986449, gi|161544237|gb|EY916194.1|EY916194, gi|154093814|gb|EV526787.1|EV526787, gi|156155456|gb|EW715602.1|EW715602, gi|158651703|gb|EX761594.1|EX761594, gi|154172409|gb|EV543682.1|EV543682
molecular_function	4	GO:0016679	oxidoreductase activity, acting on diphenols and related substances as donors	5	2.88	GO:0016491	oxidoreductase activity	gi|332787028|gb|FY452752.1|FY452752, gi|167503455|gb|FD987950.1|FD987950, gi|154095512|gb|EV528485.1|EV528485, gi|332779722|gb|FY438692.1|FY438692, gi|167504229|gb|FD989705.1|FD989705
molecular_function	4	GO:0008233	peptidase activity	5	2.62	GO:0016787	hydrolase activity	gi|167429187|gb|FD937484.1|FD937484, gi|166134827|gb|FD567298.1|FD567298, CL5916.Contig2_NAU-YH, CL10044.Contig1_NAU-YH, Unigene8382_NAU-YH
molecular_function	4	GO:0008565	protein transporter activity	4	4	GO:0022892	substrate-specific transporter activity	gi|167438548|gb|FD944412.1|FD944412, gi|161554354|gb|EY926444.1|EY926444, gi|158928461|gb|EX901451.1|EX901451, gi|161553727|gb|EY925721.1|EY925721
molecular_function	4	GO:0046983	protein dimerization activity	4	3.6	GO:0005515	protein binding	gi|166145596|gb|FD576484.1|FD576484, gi|166119839|gb|FD550653.1|FD550653, gi|154091634|gb|EV524607.1|EV524607, gi|167433947|gb|FD938594.1|FD938594
molecular_function	4	GO:0008092	cytoskeletal protein binding	4	2.08	GO:0005515	protein binding	CL5390.Contig1_NAU-YH, CL5390.Contig2_NAU-YH, gi|154170115|gb|EV541389.1|EV541389, gi|154092085|gb|EV525058.1|EV525058
molecular_function	4	GO:0019899	enzyme binding	4	1.65	GO:0005515	protein binding	gi|166120433|gb|FD553422.1|FD553422, gi|167502426|gb|FD984419.1|FD984419, gi|161548885|gb|EY920039.1|EY920039, gi|158637494|gb|EX747385.1|EX747385
molecular_function	4	GO:0005047	signal recognition particle binding	3	3	GO:0043021	ribonucleoprotein complex binding	gi|166122205|gb|FD555746.1|FD555746, gi|166120535|gb|FD555879.1|FD555879, gi|166096925|gb|FD531463.1|FD531463
molecular_function	4	GO:0005516	calmodulin binding	3	3	GO:0005515	protein binding	gi|332780007|gb|FY439983.1|FY439983, CL10794.Contig1_NAU-YH, CL10794.Contig2_NAU-YH
molecular_function	4	GO:0022891	substrate-specific transmembrane transporter activity	3	0.69	GO:0022857, GO:0022892	transmembrane transporter activity, substrate-specific transporter activity	gi|154178160|gb|EV547500.1|EV547500, gi|167431122|gb|FD936890.1|FD936890, gi|154172271|gb|EV543544.1|EV543544
molecular_function	4	GO:0016705	oxidoreductase activity, acting on paired donors, with incorporation or reduction of molecular oxygen	2	2	GO:0016491	oxidoreductase activity	gi|166149568|gb|FD581536.1|FD581536, CL7248.Contig1_NAU-YH
molecular_function	4	GO:0000156	phosphorelay response regulator activity	2	2	GO:0004871	signal transducer activity	gi|313133822|gb|HS106931.1|HS106931, CL2240.Contig1_NAU-YH
molecular_function	4	GO:0005527	macrolide binding	2	1.2	GO:0008144, GO:0097159, GO:1901363	drug binding, organic cyclic compound binding, heterocyclic compound binding	gnl|UG|Rsa#S41982434, gi|156161233|gb|EW721379.1|EW721379
molecular_function	4	GO:0046906	tetrapyrrole binding	2	1.2	GO:0097159, GO:1901363	organic cyclic compound binding, heterocyclic compound binding	gi|154178160|gb|EV547500.1|EV547500, gi|154172271|gb|EV543544.1|EV543544
molecular_function	4	GO:0016859	cis-trans isomerase activity	2	1.2	GO:0016853	isomerase activity	gnl|UG|Rsa#S41982434, gi|156161233|gb|EW721379.1|EW721379
molecular_function	4	GO:0032403	protein complex binding	2	1.2	GO:0005515	protein binding	gi|166149568|gb|FD581536.1|FD581536, CL7248.Contig1_NAU-YH
molecular_function	4	GO:0016798	hydrolase activity, acting on glycosyl bonds	2	0.79	GO:0016787	hydrolase activity	CL5390.Contig1_NAU-YH, CL5390.Contig2_NAU-YH
molecular_function	4	GO:0016830	carbon-carbon lyase activity	2	0.72	GO:0016829	lyase activity	gi|167492765|gb|FD977501.1|FD977501, gi|167492752|gb|FD975103.1|FD975103
molecular_function	4	GO:0016765	transferase activity, transferring alkyl or aryl (other than methyl) groups	1	1	GO:0016740	transferase activity	gi|166136582|gb|FD569183.1|FD569183
molecular_function	4	GO:0042393	histone binding	1	1	GO:0005515	protein binding	gi|158637494|gb|EX747385.1|EX747385
molecular_function	4	GO:0004497	monooxygenase activity	1	1	GO:0016491	oxidoreductase activity	Unigene3271_NAU-YH
molecular_function	4	GO:0042802	identical protein binding	1	1	GO:0005515	protein binding	Unigene26025_NAU-YH
molecular_function	4	GO:0016810	hydrolase activity, acting on carbon-nitrogen (but not peptide) bonds	1	0.72	GO:0016787	hydrolase activity	CL610.Contig2_NAU-YH
molecular_function	4	GO:0016741	transferase activity, transferring one-carbon groups	1	0.6	GO:0016740	transferase activity	Unigene786_NAU-YH
molecular_function	4	GO:0050662	coenzyme binding	1	0.6	GO:0048037	cofactor binding	gi|332775401|gb|FY434719.1|FY434719
molecular_function	4	GO:0019888	protein phosphatase regulator activity	1	0.6	GO:0019208	phosphatase regulator activity	CL4756.Contig1_NAU-YH
molecular_function	4	GO:0043178	alcohol binding	1	0.36	GO:0036094	small molecule binding	gi|156161233|gb|EW721379.1|EW721379
molecular_function	4	GO:0016903	oxidoreductase activity, acting on the aldehyde or oxo group of donors	1	0.36	GO:0016491	oxidoreductase activity	CL5364.Contig1_NAU-YH
molecular_function	4	GO:0016627	oxidoreductase activity, acting on the CH-CH group of donors	1	0.36	GO:0016491	oxidoreductase activity	CL5364.Contig1_NAU-YH
molecular_function	4	GO:0016614	oxidoreductase activity, acting on CH-OH group of donors	1	0.36	GO:0016491	oxidoreductase activity	gi|156159433|gb|EW719579.1|EW719579
molecular_function	4	GO:0005496	steroid binding	1	0.36	GO:0097159, GO:0008289	organic cyclic compound binding, lipid binding	gi|161551493|gb|EY923470.1|EY923470
molecular_function	4	GO:0016877	ligase activity, forming carbon-sulfur bonds	1	0.36	GO:0016874	ligase activity	gi|166136582|gb|FD569183.1|FD569183
molecular_function	4	GO:0030695	GTPase regulator activity	1	0.22	GO:0060589	nucleoside-triphosphatase regulator activity	CL5916.Contig2_NAU-YH
molecular_function	4	GO:0038023	signaling receptor activity	1	0.22	GO:0004871, GO:0004872	signal transducer activity, receptor activity	Unigene26496_NAU-YH
molecular_function	4	GO:0016879	ligase activity, forming carbon-nitrogen bonds	1	0.22	GO:0016874	ligase activity	Unigene17736_NAU-YH
molecular_function	5	GO:0003677	DNA binding	48	45.54	GO:0003676	nucleic acid binding	gi|332778718|gb|FY435119.1|FY435119, gi|156173816|gb|EW733962.1|EW733962, gi|161535191|gb|EY907316.1|EY907316, gi|166123818|gb|FD557561.1|FD557561, gi|158657335|gb|EX767226.1|EX767226, gi|158652349|gb|EX762240.1|EX762240, gi|156155515|gb|EW715661.1|EW715661, gi|158663918|gb|EX773809.1|EX773809, gi|154255549|gb|EV566600.1|EV566600, gi|156172404|gb|EW732550.1|EW732550, Unigene17357_NAU-YH, gi|15865…
molecular_function	5	GO:0046872	metal ion binding	39	20.36	GO:0043169	cation binding	gi|167438243|gb|FD946993.1|FD946993, gi|166132196|gb|FD560558.1|FD560558, gi|167503682|gb|FD988312.1|FD988312, gi|161518782|gb|EY898725.1|EY898725, gi|158647023|gb|EX756914.1|EX756914, gi|154182552|gb|EV551892.1|EV551892, gi|154095083|gb|EV528056.1|EV528056, gi|167500880|gb|FD984223.1|FD984223, Unigene9985_NAU-YH, gi|332778718|gb|FY435119.1|FY435119, CL2240.Contig1_NAU-YH, gi|161551493|gb|EY92347…
molecular_function	5	GO:0000166	nucleotide binding	20	7.41	GO:1901265, GO:0036094	nucleoside phosphate binding, small molecule binding	gi|166122205|gb|FD555746.1|FD555746, gi|166120535|gb|FD555879.1|FD555879, gi|166096925|gb|FD531463.1|FD531463, gi|166116552|gb|FD548707.1|FD548707, gi|158925970|gb|EX898424.1|EX898424, CL5390.Contig1_NAU-YH, CL5390.Contig2_NAU-YH, Unigene4183_NAU-YH, CL1289.Contig1_NAU-YH, CL2440.Contig1_NAU-YH, CL2440.Contig2_NAU-YH, CL1289.Contig2_NAU-YH, CL610.Contig2_NAU-YH, CL967.Contig2_NAU-YH, Unigene24027…
molecular_function	5	GO:0015036	disulfide oxidoreductase activity	19	11.4	GO:0016667	oxidoreductase activity, acting on a sulfur group of donors	gi|156173338|gb|EW733484.1|EW733484, gi|332778539|gb|FY442946.1|FY442946, gi|167433864|gb|FD941766.1|FD941766, gi|166133466|gb|FD563793.1|FD563793, gi|156153258|gb|EW713404.1|EW713404, gi|156153257|gb|EW713403.1|EW713403, gi|167485135|gb|FD971887.1|FD971887, gi|166124531|gb|FD555982.1|FD555982, gi|166119794|gb|FD551358.1|FD551358, gi|166109373|gb|FD541643.1|FD541643, gi|161536718|gb|EY908741.1|EY…
molecular_function	5	GO:0016779	nucleotidyltransferase activity	17	17	GO:0016772	transferase activity, transferring phosphorus-containing groups	gi|332782802|gb|FY443821.1|FY443821, gi|161560922|gb|EY933376.1|EY933376, gi|154167971|gb|EV539245.1|EV539245, gi|158941275|gb|EX903518.1|EX903518, gi|332795393|gb|FY449298.1|FY449298, gi|332793269|gb|FY448599.1|FY448599, gi|332785564|gb|FY444096.1|FY444096, gi|332784574|gb|FY449933.1|FY449933, gi|332782886|gb|FY444103.1|FY444103, gi|332777396|gb|FY437914.1|FY437914, gi|332789280|gb|FY441630.1|FY…
molecular_function	5	GO:0035639	purine ribonucleoside triphosphate binding	14	8.4	GO:1901265, GO:0043168	nucleoside phosphate binding, anion binding	gi|166122205|gb|FD555746.1|FD555746, gi|166120535|gb|FD555879.1|FD555879, gi|166096925|gb|FD531463.1|FD531463, gi|166116552|gb|FD548707.1|FD548707, gi|158925970|gb|EX898424.1|EX898424, CL5390.Contig1_NAU-YH, CL5390.Contig2_NAU-YH, Unigene4183_NAU-YH, CL1289.Contig1_NAU-YH, CL2440.Contig1_NAU-YH, CL2440.Contig2_NAU-YH, CL1289.Contig2_NAU-YH, CL610.Contig2_NAU-YH, CL967.Contig2_NAU-YH
molecular_function	5	GO:0032549	ribonucleoside binding	14	5.04	GO:0001882	nucleoside binding	gi|166122205|gb|FD555746.1|FD555746, gi|166120535|gb|FD555879.1|FD555879, gi|166096925|gb|FD531463.1|FD531463, gi|166116552|gb|FD548707.1|FD548707, gi|158925970|gb|EX898424.1|EX898424, CL5390.Contig1_NAU-YH, CL5390.Contig2_NAU-YH, Unigene4183_NAU-YH, CL1289.Contig1_NAU-YH, CL2440.Contig1_NAU-YH, CL2440.Contig2_NAU-YH, CL1289.Contig2_NAU-YH, CL610.Contig2_NAU-YH, CL967.Contig2_NAU-YH
molecular_function	5	GO:0001883	purine nucleoside binding	14	5.04	GO:0001882	nucleoside binding	gi|166122205|gb|FD555746.1|FD555746, gi|166120535|gb|FD555879.1|FD555879, gi|166096925|gb|FD531463.1|FD531463, gi|166116552|gb|FD548707.1|FD548707, gi|158925970|gb|EX898424.1|EX898424, CL5390.Contig1_NAU-YH, CL5390.Contig2_NAU-YH, Unigene4183_NAU-YH, CL1289.Contig1_NAU-YH, CL2440.Contig1_NAU-YH, CL2440.Contig2_NAU-YH, CL1289.Contig2_NAU-YH, CL610.Contig2_NAU-YH, CL967.Contig2_NAU-YH
molecular_function	5	GO:0042578	phosphoric ester hydrolase activity	13	5.88	GO:0016788	hydrolase activity, acting on ester bonds	gi|167506103|gb|FD986449.1|FD986449, gi|161544237|gb|EY916194.1|EY916194, gi|154093814|gb|EV526787.1|EV526787, gi|156155456|gb|EW715602.1|EW715602, gi|161572521|gb|EY943953.1|EY943953, gi|156179417|gb|EW739563.1|EW739563, gi|158928393|gb|EX902039.1|EX902039, gi|167428190|gb|FD934852.1|FD934852, gi|156158544|gb|EW718690.1|EW718690, gi|156158282|gb|EW718428.1|EW718428, gi|167475425|gb|FD959117.1|FD…
molecular_function	5	GO:0003723	RNA binding	9	5.49	GO:0003676	nucleic acid binding	gi|154183251|gb|EV552591.1|EV552591, Unigene28340_NAU-YH, gi|156159433|gb|EW719579.1|EW719579, gi|332778718|gb|FY435119.1|FY435119, gi|166145596|gb|FD576484.1|FD576484, gi|166119839|gb|FD550653.1|FD550653, gi|154091634|gb|EV524607.1|EV524607, gi|158947494|gb|EX909770.1|EX909770, gi|161538411|gb|EY910031.1|EY910031
molecular_function	5	GO:0004518	nuclease activity	9	5.4	GO:0016788	hydrolase activity, acting on ester bonds	gi|332790200|gb|FY454265.1|FY454265, gi|332783176|gb|FY440484.1|FY440484, gi|332778491|gb|FY442898.1|FY442898, gi|332777920|gb|FY442327.1|FY442327, gi|332773075|gb|FY433258.1|FY433258, gi|332772683|gb|FY439587.1|FY439587, gi|332771053|gb|FY429328.1|FY429328, gi|332770613|gb|FY432786.1|FY432786, gi|332770433|gb|FY430453.1|FY430453
molecular_function	5	GO:0016301	kinase activity	7	4.03	GO:0016772	transferase activity, transferring phosphorus-containing groups	CL1289.Contig2_NAU-YH, gi|166116552|gb|FD548707.1|FD548707, CL610.Contig2_NAU-YH, CL1289.Contig1_NAU-YH, Unigene4183_NAU-YH, CL2440.Contig1_NAU-YH, CL2440.Contig2_NAU-YH
molecular_function	5	GO:0016773	phosphotransferase activity, alcohol group as acceptor	7	4.03	GO:0016772	transferase activity, transferring phosphorus-containing groups	CL1289.Contig2_NAU-YH, gi|166116552|gb|FD548707.1|FD548707, CL610.Contig2_NAU-YH, CL1289.Contig1_NAU-YH, Unigene4183_NAU-YH, CL2440.Contig1_NAU-YH, CL2440.Contig2_NAU-YH
molecular_function	5	GO:0008194	UDP-glycosyltransferase activity	6	2.16	GO:0016757	transferase activity, transferring glycosyl groups	CL5390.Contig1_NAU-YH, CL5390.Contig2_NAU-YH, CL7082.Contig2_NAU-YH, Unigene16958_NAU-YH, gi|158925970|gb|EX898424.1|EX898424, Unigene9985_NAU-YH
molecular_function	5	GO:0016818	hydrolase activity, acting on acid anhydrides, in phosphorus-containing anhydrides	6	1.91	GO:0016817	hydrolase activity, acting on acid anhydrides	gi|167506103|gb|FD986449.1|FD986449, gi|161544237|gb|EY916194.1|EY916194, gi|154093814|gb|EV526787.1|EV526787, gi|156155456|gb|EW715602.1|EW715602, gi|158651703|gb|EX761594.1|EX761594, gi|154172409|gb|EV543682.1|EV543682
molecular_function	5	GO:0016758	transferase activity, transferring hexosyl groups	6	1.3	GO:0016757	transferase activity, transferring glycosyl groups	gi|167506103|gb|FD986449.1|FD986449, gi|161544237|gb|EY916194.1|EY916194, gi|154093814|gb|EV526787.1|EV526787, gi|156155456|gb|EW715602.1|EW715602, gi|158651703|gb|EX761594.1|EX761594, gi|154172409|gb|EV543682.1|EV543682
molecular_function	5	GO:0016682	oxidoreductase activity, acting on diphenols and related substances as donors, oxygen as acceptor	5	4.8	GO:0016679	oxidoreductase activity, acting on diphenols and related substances as donors	gi|332787028|gb|FY452752.1|FY452752, gi|167503455|gb|FD987950.1|FD987950, gi|154095512|gb|EV528485.1|EV528485, gi|332779722|gb|FY438692.1|FY438692, gi|167504229|gb|FD989705.1|FD989705
molecular_function	5	GO:0016747	transferase activity, transferring acyl groups other than amino-acyl groups	3	1.51	GO:0016746	transferase activity, transferring acyl groups	gi|167429187|gb|FD937484.1|FD937484, gi|166134827|gb|FD567298.1|FD567298, CL5916.Contig2_NAU-YH
molecular_function	5	GO:0015075	ion transmembrane transporter activity	3	1.16	GO:0022891	substrate-specific transmembrane transporter activity	CL10794.Contig1_NAU-YH, CL10794.Contig2_NAU-YH, gi|161566059|gb|EY937363.1|EY937363
molecular_function	5	GO:0019900	kinase binding	3	1.08	GO:0019899	enzyme binding	gi|332780007|gb|FY439983.1|FY439983, CL10794.Contig1_NAU-YH, CL10794.Contig2_NAU-YH
molecular_function	5	GO:0070011	peptidase activity, acting on L-amino acid peptides	3	1.03	GO:0008233	peptidase activity	gi|166120433|gb|FD553422.1|FD553422, gi|167502426|gb|FD984419.1|FD984419, gi|161548885|gb|EY920039.1|EY920039
molecular_function	5	GO:0005528	FK506 binding	2	2	GO:0005527	macrolide binding	gi|166149568|gb|FD581536.1|FD581536, CL7248.Contig1_NAU-YH
molecular_function	5	GO:0020037	heme binding	2	2	GO:0046906	tetrapyrrole binding	gnl|UG|Rsa#S41982434, gi|156161233|gb|EW721379.1|EW721379
molecular_function	5	GO:0030170	pyridoxal phosphate binding	2	2	GO:0043168, GO:0048037	anion binding, cofactor binding	gi|313133822|gb|HS106931.1|HS106931, CL2240.Contig1_NAU-YH
molecular_function	5	GO:0003755	peptidyl-prolyl cis-trans isomerase activity	2	2	GO:0016859	cis-trans isomerase activity	gi|154178160|gb|EV547500.1|EV547500, gi|154172271|gb|EV543544.1|EV543544
molecular_function	5	GO:0004553	hydrolase activity, hydrolyzing O-glycosyl compounds	2	1.32	GO:0016798	hydrolase activity, acting on glycosyl bonds	CL5390.Contig1_NAU-YH, CL5390.Contig2_NAU-YH
molecular_function	5	GO:0015631	tubulin binding	2	1.2	GO:0008092	cytoskeletal protein binding	gi|166149568|gb|FD581536.1|FD581536, CL7248.Contig1_NAU-YH
molecular_function	5	GO:0016831	carboxy-lyase activity	2	1.2	GO:0016830	carbon-carbon lyase activity	gi|167492765|gb|FD977501.1|FD977501, gi|167492752|gb|FD975103.1|FD975103
molecular_function	5	GO:0001067	regulatory region nucleic acid binding	2	0.72	GO:0003676	nucleic acid binding	gi|154178160|gb|EV547500.1|EV547500, gi|154172271|gb|EV543544.1|EV543544
molecular_function	5	GO:0010178	IAA-amino acid conjugate hydrolase activity	1	1.2	GO:0016810	hydrolase activity, acting on carbon-nitrogen (but not peptide) bonds	CL11546.Contig2_NAU-YH
molecular_function	5	GO:0045330	aspartyl esterase activity	1	1	GO:0016788	hydrolase activity, acting on ester bonds	gi|332775401|gb|FY434719.1|FY434719
molecular_function	5	GO:0008168	methyltransferase activity	1	1	GO:0016741	transferase activity, transferring one-carbon groups	Unigene17736_NAU-YH
molecular_function	5	GO:0046982	protein heterodimerization activity	1	1	GO:0046983	protein dimerization activity	Unigene26025_NAU-YH
molecular_function	5	GO:0008601	protein phosphatase type 2A regulator activity	1	1	GO:0019888	protein phosphatase regulator activity	gi|166136582|gb|FD569183.1|FD569183
molecular_function	5	GO:0015645	fatty acid ligase activity	1	0.6	GO:0016877	ligase activity, forming carbon-sulfur bonds	gi|166136582|gb|FD569183.1|FD569183
molecular_function	5	GO:0032934	sterol binding	1	0.6	GO:0043178, GO:0005496	alcohol binding, steroid binding	CL11546.Contig2_NAU-YH
molecular_function	5	GO:0005543	phospholipid binding	1	0.6	GO:0043168, GO:0008289	anion binding, lipid binding	Unigene786_NAU-YH
molecular_function	5	GO:0052689	carboxylic ester hydrolase activity	1	0.6	GO:0016788	hydrolase activity, acting on ester bonds	CL5364.Contig1_NAU-YH
molecular_function	5	GO:0016624	oxidoreductase activity, acting on the aldehyde or oxo group of donors, disulfide as acceptor	1	0.6	GO:0016903	oxidoreductase activity, acting on the aldehyde or oxo group of donors	gi|167433947|gb|FD938594.1|FD938594
molecular_function	5	GO:0016616	oxidoreductase activity, acting on the CH-OH group of donors, NAD or NADP as acceptor	1	0.6	GO:0016614	oxidoreductase activity, acting on CH-OH group of donors	gi|154170115|gb|EV541389.1|EV541389
molecular_function	5	GO:0003779	actin binding	1	0.6	GO:0008092	cytoskeletal protein binding	Unigene26025_NAU-YH
molecular_function	5	GO:0016628	oxidoreductase activity, acting on the CH-CH group of donors, NAD or NADP as acceptor	1	0.6	GO:0016627	oxidoreductase activity, acting on the CH-CH group of donors	gi|161551493|gb|EY923470.1|EY923470
molecular_function	5	GO:0005342	organic acid transmembrane transporter activity	1	0.43	GO:0022891	substrate-specific transmembrane transporter activity	gi|332780007|gb|FY439983.1|FY439983
molecular_function	5	GO:0005083	small GTPase regulator activity	1	0.36	GO:0030695	GTPase regulator activity	Unigene26496_NAU-YH
molecular_function	5	GO:0005096	GTPase activator activity	1	0.36	GO:0030695, GO:0008047	GTPase regulator activity, enzyme activator activity	CL5916.Contig2_NAU-YH
molecular_function	5	GO:0016881	acid-amino acid ligase activity	1	0.36	GO:0016879	ligase activity, forming carbon-nitrogen bonds	CL4756.Contig1_NAU-YH
molecular_function	5	GO:0004888	transmembrane signaling receptor activity	1	0.36	GO:0038023	signaling receptor activity	CL610.Contig2_NAU-YH
molecular_function	6	GO:0046914	transition metal ion binding	26	15.6	GO:0046872	metal ion binding	Unigene9985_NAU-YH, gi|332778718|gb|FY435119.1|FY435119, CL2240.Contig1_NAU-YH, gi|161551493|gb|EY923470.1|EY923470, gi|166144957|gb|FD576815.1|FD576815, gi|167433417|gb|FD939399.1|FD939399, gnl|UG|Rsa#S42018675, gi|332779722|gb|FY438692.1|FY438692, gi|332787028|gb|FY452752.1|FY452752, gi|167503455|gb|FD987950.1|FD987950, gi|167504229|gb|FD989705.1|FD989705, gi|154095512|gb|EV528485.1|EV528485, g…
molecular_function	6	GO:0015035	protein disulfide oxidoreductase activity	19	19	GO:0015036	disulfide oxidoreductase activity	gi|156173338|gb|EW733484.1|EW733484, gi|332778539|gb|FY442946.1|FY442946, gi|167433864|gb|FD941766.1|FD941766, gi|166133466|gb|FD563793.1|FD563793, gi|156153258|gb|EW713404.1|EW713404, gi|156153257|gb|EW713403.1|EW713403, gi|167485135|gb|FD971887.1|FD971887, gi|166124531|gb|FD555982.1|FD555982, gi|166119794|gb|FD551358.1|FD551358, gi|166109373|gb|FD541643.1|FD541643, gi|161536718|gb|EY908741.1|EY…
molecular_function	6	GO:0032550	purine ribonucleoside binding	14	8.4	GO:0001883, GO:0032549	purine nucleoside binding, ribonucleoside binding	gi|166122205|gb|FD555746.1|FD555746, gi|166120535|gb|FD555879.1|FD555879, gi|166096925|gb|FD531463.1|FD531463, gi|166116552|gb|FD548707.1|FD548707, gi|158925970|gb|EX898424.1|EX898424, CL5390.Contig1_NAU-YH, CL5390.Contig2_NAU-YH, Unigene4183_NAU-YH, CL1289.Contig1_NAU-YH, CL2440.Contig1_NAU-YH, CL2440.Contig2_NAU-YH, CL1289.Contig2_NAU-YH, CL610.Contig2_NAU-YH, CL967.Contig2_NAU-YH
molecular_function	6	GO:0032553	ribonucleotide binding	14	3.02	GO:0000166, GO:0097367	nucleotide binding, carbohydrate derivative binding	gi|166122205|gb|FD555746.1|FD555746, gi|166120535|gb|FD555879.1|FD555879, gi|166096925|gb|FD531463.1|FD531463, gi|166116552|gb|FD548707.1|FD548707, gi|158925970|gb|EX898424.1|EX898424, CL5390.Contig1_NAU-YH, CL5390.Contig2_NAU-YH, Unigene4183_NAU-YH, CL1289.Contig1_NAU-YH, CL2440.Contig1_NAU-YH, CL2440.Contig2_NAU-YH, CL1289.Contig2_NAU-YH, CL610.Contig2_NAU-YH, CL967.Contig2_NAU-YH
molecular_function	6	GO:0017076	purine nucleotide binding	14	3.02	GO:0000166	nucleotide binding	gi|166122205|gb|FD555746.1|FD555746, gi|166120535|gb|FD555879.1|FD555879, gi|166096925|gb|FD531463.1|FD531463, gi|166116552|gb|FD548707.1|FD548707, gi|158925970|gb|EX898424.1|EX898424, CL5390.Contig1_NAU-YH, CL5390.Contig2_NAU-YH, Unigene4183_NAU-YH, CL1289.Contig1_NAU-YH, CL2440.Contig1_NAU-YH, CL2440.Contig2_NAU-YH, CL1289.Contig2_NAU-YH, CL610.Contig2_NAU-YH, CL967.Contig2_NAU-YH
molecular_function	6	GO:0016791	phosphatase activity	13	9.8	GO:0042578	phosphoric ester hydrolase activity	gi|167506103|gb|FD986449.1|FD986449, gi|161544237|gb|EY916194.1|EY916194, gi|154093814|gb|EV526787.1|EV526787, gi|156155456|gb|EW715602.1|EW715602, gi|161572521|gb|EY943953.1|EY943953, gi|156179417|gb|EW739563.1|EW739563, gi|158928393|gb|EX902039.1|EX902039, gi|167428190|gb|FD934852.1|FD934852, gi|156158544|gb|EW718690.1|EW718690, gi|156158282|gb|EW718428.1|EW718428, gi|167475425|gb|FD959117.1|FD…
molecular_function	6	GO:0004519	endonuclease activity	9	9	GO:0004518	nuclease activity	gi|332790200|gb|FY454265.1|FY454265, gi|332783176|gb|FY440484.1|FY440484, gi|332778491|gb|FY442898.1|FY442898, gi|332777920|gb|FY442327.1|FY442327, gi|332773075|gb|FY433258.1|FY433258, gi|332772683|gb|FY439587.1|FY439587, gi|332771053|gb|FY429328.1|FY429328, gi|332770613|gb|FY432786.1|FY432786, gi|332770433|gb|FY430453.1|FY430453
molecular_function	6	GO:0004672	protein kinase activity	7	6.72	GO:0016773, GO:0016301	phosphotransferase activity, alcohol group as acceptor, kinase activity	CL1289.Contig2_NAU-YH, gi|166116552|gb|FD548707.1|FD548707, CL610.Contig2_NAU-YH, CL1289.Contig1_NAU-YH, Unigene4183_NAU-YH, CL2440.Contig1_NAU-YH, CL2440.Contig2_NAU-YH
molecular_function	6	GO:0005509	calcium ion binding	5	5	GO:0046872	metal ion binding	CL5390.Contig1_NAU-YH, CL5390.Contig2_NAU-YH, CL7082.Contig2_NAU-YH, Unigene16958_NAU-YH, gi|158925970|gb|EX898424.1|EX898424
molecular_function	6	GO:0052716	hydroquinone:oxygen oxidoreductase activity	5	5	GO:0016682	oxidoreductase activity, acting on diphenols and related substances as donors, oxygen as acceptor	gi|332794583|gb|FY451256.1|FY451256, gi|332790483|gb|FY454548.1|FY454548, gi|332789711|gb|FY447618.1|FY447618, CL4756.Contig2_NAU-YH, CL4756.Contig1_NAU-YH
molecular_function	6	GO:0016462	pyrophosphatase activity	5	1.51	GO:0016818	hydrolase activity, acting on acid anhydrides, in phosphorus-containing anhydrides	gi|332779722|gb|FY438692.1|FY438692, gi|332787028|gb|FY452752.1|FY452752, gi|167503455|gb|FD987950.1|FD987950, gi|167504229|gb|FD989705.1|FD989705, gi|154095512|gb|EV528485.1|EV528485
molecular_function	6	GO:0046527	glucosyltransferase activity	4	1.44	GO:0016758	transferase activity, transferring hexosyl groups	gi|167506103|gb|FD986449.1|FD986449, gi|161544237|gb|EY916194.1|EY916194, gi|154093814|gb|EV526787.1|EV526787, gi|156155456|gb|EW715602.1|EW715602
molecular_function	6	GO:0035198	miRNA binding	3	3	GO:0003723	RNA binding	CL10794.Contig1_NAU-YH, CL10794.Contig2_NAU-YH, gi|161566059|gb|EY937363.1|EY937363
molecular_function	6	GO:0008447	L-ascorbate oxidase activity	3	3	GO:0016682	oxidoreductase activity, acting on diphenols and related substances as donors, oxygen as acceptor	gi|166120433|gb|FD553422.1|FD553422, gi|167502426|gb|FD984419.1|FD984419, gi|161548885|gb|EY920039.1|EY920039
molecular_function	6	GO:0008374	O-acyltransferase activity	3	2.52	GO:0016747	transferase activity, transferring acyl groups other than amino-acyl groups	gi|332780007|gb|FY439983.1|FY439983, CL10794.Contig1_NAU-YH, CL10794.Contig2_NAU-YH
molecular_function	6	GO:0019901	protein kinase binding	3	1.8	GO:0019900	kinase binding	gi|166145596|gb|FD576484.1|FD576484, gi|166119839|gb|FD550653.1|FD550653, gi|154091634|gb|EV524607.1|EV524607
molecular_function	6	GO:0008509	anion transmembrane transporter activity	3	1.46	GO:0015075	ion transmembrane transporter activity	gi|332787028|gb|FY452752.1|FY452752, gi|167503455|gb|FD987950.1|FD987950, gi|154095512|gb|EV528485.1|EV528485
molecular_function	6	GO:0035197	siRNA binding	2	2	GO:0003723	RNA binding	gi|158947494|gb|EX909770.1|EX909770, gi|161538411|gb|EY910031.1|EY910031
molecular_function	6	GO:0008017	microtubule binding	2	2	GO:0015631, GO:0032403	tubulin binding, protein complex binding	CL5390.Contig1_NAU-YH, CL5390.Contig2_NAU-YH
molecular_function	6	GO:0004351	glutamate decarboxylase activity	2	2	GO:0016831	carboxy-lyase activity	gi|167429187|gb|FD937484.1|FD937484, gi|166134827|gb|FD567298.1|FD567298
molecular_function	6	GO:0043565	sequence-specific DNA binding	2	1.36	GO:0003677	DNA binding	gi|332778718|gb|FY435119.1|FY435119, Unigene13876_NAU-YH
molecular_function	6	GO:0000975	regulatory region DNA binding	2	1.2	GO:0003677, GO:0001067	DNA binding, regulatory region nucleic acid binding	gi|154178160|gb|EV547500.1|EV547500, gi|154172271|gb|EV543544.1|EV543544
molecular_function	6	GO:0008234	cysteine-type peptidase activity	2	0.72	GO:0070011	peptidase activity, acting on L-amino acid peptides	gi|167492765|gb|FD977501.1|FD977501, gi|167492752|gb|FD975103.1|FD975103
molecular_function	6	GO:0008378	galactosyltransferase activity	2	0.72	GO:0016758	transferase activity, transferring hexosyl groups	gi|158651703|gb|EX761594.1|EX761594, gi|154172409|gb|EV543682.1|EV543682
molecular_function	6	GO:0035091	phosphatidylinositol binding	1	1	GO:0005543	phospholipid binding	gi|313133822|gb|HS106931.1|HS106931
molecular_function	6	GO:0050661	NADP binding	1	1	GO:0000166, GO:0050662	nucleotide binding, coenzyme binding	gi|166136582|gb|FD569183.1|FD569183
molecular_function	6	GO:0004345	glucose-6-phosphate dehydrogenase activity	1	1	GO:0016616	oxidoreductase activity, acting on the CH-OH group of donors, NAD or NADP as acceptor	CL5364.Contig1_NAU-YH
molecular_function	6	GO:0032440	2-alkenal reductase [NAD(P)] activity	1	1	GO:0016628	oxidoreductase activity, acting on the CH-CH group of donors, NAD or NADP as acceptor	CL5364.Contig1_NAU-YH
molecular_function	6	GO:0033926	glycopeptide alpha-N-acetylgalactosaminidase activity	1	1	GO:0004553	hydrolase activity, hydrolyzing O-glycosyl compounds	CL2240.Contig1_NAU-YH
molecular_function	6	GO:0003863	3-methyl-2-oxobutanoate dehydrogenase (2-methylpropanoyl-transferring) activity	1	1	GO:0016624	oxidoreductase activity, acting on the aldehyde or oxo group of donors, disulfide as acceptor	CL4756.Contig1_NAU-YH
molecular_function	6	GO:0008142	oxysterol binding	1	1	GO:0032934	sterol binding	gi|313133822|gb|HS106931.1|HS106931
molecular_function	6	GO:0004467	long-chain fatty acid-CoA ligase activity	1	1	GO:0015645	fatty acid ligase activity	Unigene786_NAU-YH
molecular_function	6	GO:0030599	pectinesterase activity	1	1	GO:0052689	carboxylic ester hydrolase activity	gi|166136582|gb|FD569183.1|FD569183
molecular_function	6	GO:0008237	metallopeptidase activity	1	1	GO:0070011	peptidase activity, acting on L-amino acid peptides	Unigene17736_NAU-YH
molecular_function	6	GO:0003785	actin monomer binding	1	1	GO:0003779	actin binding	CL11546.Contig2_NAU-YH
molecular_function	6	GO:0010211	IAA-Leu conjugate hydrolase activity	1	1	GO:0010178	IAA-amino acid conjugate hydrolase activity	gi|154183251|gb|EV552591.1|EV552591
molecular_function	6	GO:0010210	IAA-Phe conjugate hydrolase activity	1	1	GO:0010178	IAA-amino acid conjugate hydrolase activity	gi|161551493|gb|EY923470.1|EY923470
molecular_function	6	GO:0004564	beta-fructofuranosidase activity	1	0.6	GO:0004553	hydrolase activity, hydrolyzing O-glycosyl compounds	CL5916.Contig2_NAU-YH
molecular_function	6	GO:0015923	mannosidase activity	1	0.6	GO:0004553	hydrolase activity, hydrolyzing O-glycosyl compounds	gi|313133822|gb|HS106931.1|HS106931
molecular_function	6	GO:0019787	small conjugating protein ligase activity	1	0.6	GO:0016881	acid-amino acid ligase activity	gi|154170115|gb|EV541389.1|EV541389
molecular_function	6	GO:0005099	Ras GTPase activator activity	1	0.6	GO:0005096, GO:0005083	GTPase activator activity, small GTPase regulator activity	Unigene26025_NAU-YH
molecular_function	6	GO:0019843	rRNA binding	1	0.6	GO:0003723	RNA binding	CL5916.Contig2_NAU-YH
molecular_function	6	GO:0008324	cation transmembrane transporter activity	1	0.6	GO:0015075	ion transmembrane transporter activity	CL5916.Contig2_NAU-YH
molecular_function	6	GO:0015926	glucosidase activity	1	0.36	GO:0004553	hydrolase activity, hydrolyzing O-glycosyl compounds	gi|332778718|gb|FY435119.1|FY435119
molecular_function	6	GO:0008135	translation factor activity, nucleic acid binding	1	0.22	GO:0003723	RNA binding	gi|332780007|gb|FY439983.1|FY439983
molecular_function	7	GO:0005507	copper ion binding	20	20	GO:0046914	transition metal ion binding	gi|166144957|gb|FD576815.1|FD576815, gi|167433417|gb|FD939399.1|FD939399, gnl|UG|Rsa#S42018675, gi|332779722|gb|FY438692.1|FY438692, gi|332787028|gb|FY452752.1|FY452752, gi|167503455|gb|FD987950.1|FD987950, gi|167504229|gb|FD989705.1|FD989705, gi|154095512|gb|EV528485.1|EV528485, gi|158941831|gb|EX904163.1|EX904163, gi|158942025|gb|EX904357.1|EX904357, gi|167497750|gb|FD978215.1|FD978215, gi|3327…
molecular_function	7	GO:0032555	purine ribonucleotide binding	14	5.04	GO:0017076, GO:0032553	purine nucleotide binding, ribonucleotide binding	gi|166122205|gb|FD555746.1|FD555746, gi|166120535|gb|FD555879.1|FD555879, gi|166096925|gb|FD531463.1|FD531463, gi|166116552|gb|FD548707.1|FD548707, gi|158925970|gb|EX898424.1|EX898424, CL5390.Contig1_NAU-YH, CL5390.Contig2_NAU-YH, Unigene4183_NAU-YH, CL1289.Contig1_NAU-YH, CL2440.Contig1_NAU-YH, CL2440.Contig2_NAU-YH, CL1289.Contig2_NAU-YH, CL610.Contig2_NAU-YH, CL967.Contig2_NAU-YH
molecular_function	7	GO:0030554	adenyl nucleotide binding	11	3.96	GO:0017076	purine nucleotide binding	gi|166116552|gb|FD548707.1|FD548707, gi|158925970|gb|EX898424.1|EX898424, CL5390.Contig1_NAU-YH, CL5390.Contig2_NAU-YH, Unigene4183_NAU-YH, CL1289.Contig1_NAU-YH, CL2440.Contig1_NAU-YH, CL2440.Contig2_NAU-YH, CL1289.Contig2_NAU-YH, CL610.Contig2_NAU-YH, CL967.Contig2_NAU-YH
molecular_function	7	GO:0004674	protein serine/threonine kinase activity	7	6.6	GO:0004672	protein kinase activity	CL610.Contig2_NAU-YH, gi|166116552|gb|FD548707.1|FD548707, Unigene4183_NAU-YH, CL1289.Contig1_NAU-YH, CL2440.Contig1_NAU-YH, CL2440.Contig2_NAU-YH, CL1289.Contig2_NAU-YH
molecular_function	7	GO:0017111	nucleoside-triphosphatase activity	5	2.52	GO:0016462	pyrophosphatase activity	CL5390.Contig1_NAU-YH, CL5390.Contig2_NAU-YH, CL7082.Contig2_NAU-YH, Unigene16958_NAU-YH, gi|158925970|gb|EX898424.1|EX898424
molecular_function	7	GO:0008270	zinc ion binding	4	4	GO:0046914	transition metal ion binding	gi|167506103|gb|FD986449.1|FD986449, gi|161544237|gb|EY916194.1|EY916194, gi|154093814|gb|EV526787.1|EV526787, gi|156155456|gb|EW715602.1|EW715602
molecular_function	7	GO:0035251	UDP-glucosyltransferase activity	4	2.4	GO:0008194, GO:0046527	UDP-glycosyltransferase activity, glucosyltransferase activity	Unigene9985_NAU-YH, gi|332778718|gb|FY435119.1|FY435119, CL2240.Contig1_NAU-YH, gi|161551493|gb|EY923470.1|EY923470
molecular_function	7	GO:0019203	carbohydrate phosphatase activity	4	2.4	GO:0016791	phosphatase activity	gi|167506103|gb|FD986449.1|FD986449, gi|161544237|gb|EY916194.1|EY916194, gi|154093814|gb|EV526787.1|EV526787, gi|156155456|gb|EW715602.1|EW715602
molecular_function	7	GO:0043424	protein histidine kinase binding	3	3	GO:0019901	protein kinase binding	gi|166120433|gb|FD553422.1|FD553422, gi|167502426|gb|FD984419.1|FD984419, gi|161548885|gb|EY920039.1|EY920039
molecular_function	7	GO:0004713	protein tyrosine kinase activity	3	2.6	GO:0004672	protein kinase activity	CL1289.Contig2_NAU-YH, gi|166116552|gb|FD548707.1|FD548707, CL610.Contig2_NAU-YH
molecular_function	7	GO:0008514	organic anion transmembrane transporter activity	3	2.43	GO:0008509	anion transmembrane transporter activity	gi|166122205|gb|FD555746.1|FD555746, gi|166120535|gb|FD555879.1|FD555879, gi|166096925|gb|FD531463.1|FD531463
molecular_function	7	GO:0019001	guanyl nucleotide binding	3	1.08	GO:0017076	purine nucleotide binding	gi|332780007|gb|FY439983.1|FY439983, CL10794.Contig1_NAU-YH, CL10794.Contig2_NAU-YH
molecular_function	7	GO:0004712	protein serine/threonine/tyrosine kinase activity	2	2	GO:0004672	protein kinase activity	gi|158651703|gb|EX761594.1|EX761594, gi|154172409|gb|EV543682.1|EV543682
molecular_function	7	GO:0090447	glycerol-3-phosphate 2-O-acyltransferase activity	2	2	GO:0008374	O-acyltransferase activity	gi|161566059|gb|EY937363.1|EY937363, CL10794.Contig2_NAU-YH
molecular_function	7	GO:0044212	transcription regulatory region DNA binding	2	2	GO:0000975	regulatory region DNA binding	gi|167429187|gb|FD937484.1|FD937484, gi|166134827|gb|FD567298.1|FD567298
molecular_function	7	GO:0005506	iron ion binding	2	2	GO:0046914	transition metal ion binding	CL1289.Contig1_NAU-YH, CL1289.Contig2_NAU-YH
molecular_function	7	GO:0035250	UDP-galactosyltransferase activity	2	1.2	GO:0008194, GO:0008378	UDP-glycosyltransferase activity, galactosyltransferase activity	CL10794.Contig1_NAU-YH, CL10794.Contig2_NAU-YH
molecular_function	7	GO:0016411	acylglycerol O-acyltransferase activity	2	1.2	GO:0008374	O-acyltransferase activity	gi|167492765|gb|FD977501.1|FD977501, gi|167492752|gb|FD975103.1|FD975103
molecular_function	7	GO:0019783	small conjugating protein-specific protease activity	2	1.2	GO:0008234	cysteine-type peptidase activity	gnl|UG|Rsa#S41982434, gi|156161233|gb|EW721379.1|EW721379
molecular_function	7	GO:0004559	alpha-mannosidase activity	1	1	GO:0015923	mannosidase activity	gi|167480992|gb|FD964119.1|FD964119
molecular_function	7	GO:0008097	5S rRNA binding	1	1	GO:0019843	rRNA binding	CL610.Contig2_NAU-YH
molecular_function	7	GO:0004842	ubiquitin-protein ligase activity	1	1	GO:0019787	small conjugating protein ligase activity	CL2240.Contig1_NAU-YH
molecular_function	7	GO:0047196	long-chain-alcohol O-fatty-acyltransferase activity	1	1	GO:0008374	O-acyltransferase activity	gi|332778718|gb|FY435119.1|FY435119
molecular_function	7	GO:0005097	Rab GTPase activator activity	1	1	GO:0005099	Ras GTPase activator activity	gi|154183251|gb|EV552591.1|EV552591
molecular_function	7	GO:0004721	phosphoprotein phosphatase activity	1	0.6	GO:0016791	phosphatase activity	gi|161551493|gb|EY923470.1|EY923470
molecular_function	7	GO:0019199	transmembrane receptor protein kinase activity	1	0.6	GO:0004888, GO:0004672	transmembrane signaling receptor activity, protein kinase activity	gi|161566059|gb|EY937363.1|EY937363
molecular_function	7	GO:0004558	alpha-glucosidase activity	1	0.6	GO:0015926	glucosidase activity	gi|313133822|gb|HS106931.1|HS106931
molecular_function	7	GO:0000182	rDNA binding	1	0.6	GO:0043565	sequence-specific DNA binding	Unigene26025_NAU-YH
molecular_function	7	GO:0008079	translation termination factor activity	1	0.36	GO:0008135	translation factor activity, nucleic acid binding	gi|332778718|gb|FY435119.1|FY435119
molecular_function	8	GO:0032559	adenyl ribonucleotide binding	11	6.6	GO:0032555, GO:0030554	purine ribonucleotide binding, adenyl nucleotide binding	gi|166116552|gb|FD548707.1|FD548707, gi|158925970|gb|EX898424.1|EX898424, CL5390.Contig1_NAU-YH, CL5390.Contig2_NAU-YH, Unigene4183_NAU-YH, CL1289.Contig1_NAU-YH, CL2440.Contig1_NAU-YH, CL2440.Contig2_NAU-YH, CL1289.Contig2_NAU-YH, CL610.Contig2_NAU-YH, CL967.Contig2_NAU-YH
molecular_function	8	GO:0004805	trehalose-phosphatase activity	4	4	GO:0019203	carbohydrate phosphatase activity	gi|167506103|gb|FD986449.1|FD986449, gi|161544237|gb|EY916194.1|EY916194, gi|154093814|gb|EV526787.1|EV526787, gi|156155456|gb|EW715602.1|EW715602
molecular_function	8	GO:0003825	alpha,alpha-trehalose-phosphate synthase (UDP-forming) activity	4	4	GO:0035251	UDP-glucosyltransferase activity	gi|167506103|gb|FD986449.1|FD986449, gi|161544237|gb|EY916194.1|EY916194, gi|154093814|gb|EV526787.1|EV526787, gi|156155456|gb|EW715602.1|EW715602
molecular_function	8	GO:0032561	guanyl ribonucleotide binding	3	1.8	GO:0019001, GO:0032555	guanyl nucleotide binding, purine ribonucleotide binding	gi|166122205|gb|FD555746.1|FD555746, gi|166120535|gb|FD555879.1|FD555879, gi|166096925|gb|FD531463.1|FD531463
molecular_function	8	GO:0046509	1,2-diacylglycerol 3-beta-galactosyltransferase activity	2	2	GO:0035250	UDP-galactosyltransferase activity	gi|158651703|gb|EX761594.1|EX761594, gi|154172409|gb|EV543682.1|EV543682
molecular_function	8	GO:0016887	ATPase activity	2	2	GO:0017111	nucleoside-triphosphatase activity	CL5390.Contig1_NAU-YH, CL5390.Contig2_NAU-YH
molecular_function	8	GO:0019784	NEDD8-specific protease activity	2	2	GO:0019783	small conjugating protein-specific protease activity	CL7082.Contig2_NAU-YH, Unigene16958_NAU-YH
molecular_function	8	GO:0003774	motor activity	2	1.2	GO:0017111	nucleoside-triphosphatase activity	gi|167429187|gb|FD937484.1|FD937484, gi|166134827|gb|FD567298.1|FD567298
molecular_function	8	GO:0004144	diacylglycerol O-acyltransferase activity	1	1	GO:0016411	acylglycerol O-acyltransferase activity	gi|161566059|gb|EY937363.1|EY937363
molecular_function	8	GO:0004715	non-membrane spanning protein tyrosine kinase activity	1	1	GO:0004713	protein tyrosine kinase activity	gi|154183251|gb|EV552591.1|EV552591
molecular_function	8	GO:0004575	sucrose alpha-glucosidase activity	1	1	GO:0004564, GO:0004558	beta-fructofuranosidase activity, alpha-glucosidase activity	CL1289.Contig2_NAU-YH
molecular_function	8	GO:0080084	5S rDNA binding	1	1	GO:0000182	rDNA binding	gi|313133822|gb|HS106931.1|HS106931
molecular_function	8	GO:0004675	transmembrane receptor protein serine/threonine kinase activity	1	1	GO:0019199, GO:0004674	transmembrane receptor protein kinase activity, protein serine/threonine kinase activity	gi|332778718|gb|FY435119.1|FY435119
molecular_function	8	GO:0003841	1-acylglycerol-3-phosphate O-acyltransferase activity	1	1	GO:0016411	acylglycerol O-acyltransferase activity	CL610.Contig2_NAU-YH
molecular_function	8	GO:0004386	helicase activity	1	1	GO:0017111	nucleoside-triphosphatase activity	CL10794.Contig2_NAU-YH
molecular_function	8	GO:0004722	protein serine/threonine phosphatase activity	1	1	GO:0004721	phosphoprotein phosphatase activity	gi|158925970|gb|EX898424.1|EX898424
molecular_function	8	GO:0046943	carboxylic acid transmembrane transporter activity	1	0.72	GO:0008514, GO:0005342	organic anion transmembrane transporter activity, organic acid transmembrane transporter activity	gi|332780007|gb|FY439983.1|FY439983
molecular_function	8	GO:0003747	translation release factor activity	1	0.6	GO:0008079	translation termination factor activity	gi|167480992|gb|FD964119.1|FD964119
molecular_function	9	GO:0005524	ATP binding	11	11	GO:0035639, GO:0032550, GO:0032559	purine ribonucleoside triphosphate binding, purine ribonucleoside binding, adenyl ribonucleotide binding	gi|166116552|gb|FD548707.1|FD548707, gi|158925970|gb|EX898424.1|EX898424, CL5390.Contig1_NAU-YH, CL5390.Contig2_NAU-YH, Unigene4183_NAU-YH, CL1289.Contig1_NAU-YH, CL2440.Contig1_NAU-YH, CL2440.Contig2_NAU-YH, CL1289.Contig2_NAU-YH, CL610.Contig2_NAU-YH, CL967.Contig2_NAU-YH
molecular_function	9	GO:0005525	GTP binding	3	3	GO:0035639, GO:0032550, GO:0032561	purine ribonucleoside triphosphate binding, purine ribonucleoside binding, guanyl ribonucleotide binding	gi|166122205|gb|FD555746.1|FD555746, gi|166120535|gb|FD555879.1|FD555879, gi|166096925|gb|FD531463.1|FD531463
molecular_function	9	GO:0003777	microtubule motor activity	2	2	GO:0003774	motor activity	CL5390.Contig1_NAU-YH, CL5390.Contig2_NAU-YH
molecular_function	9	GO:0015171	amino acid transmembrane transporter activity	1	1.2	GO:0046943	carboxylic acid transmembrane transporter activity	gi|154183251|gb|EV552591.1|EV552591
molecular_function	9	GO:0016149	translation release factor activity, codon specific	1	1	GO:0003747	translation release factor activity	gi|332780007|gb|FY439983.1|FY439983
molecular_function	10	GO:0015174	basic amino acid transmembrane transporter activity	1	1	GO:0015171	amino acid transmembrane transporter activity	gi|332780007|gb|FY439983.1|FY439983
molecular_function	10	GO:0015326	cationic amino acid transmembrane transporter activity	1	1	GO:0008324, GO:0015171	cation transmembrane transporter activity, amino acid transmembrane transporter activity	gi|332780007|gb|FY439983.1|FY439983
cellular_component	2	GO:0005623	cell	247	64.88	GO:0005575	cellular_component		Unigene12026_NAU-YH, CL3814.Contig1_NAU-YH, CL3814.Contig2_NAU-YH, CL3814.Contig3_NAU-YH, Unigene5_NAU-YH, Unigene8_NAU-YH, gi|166136582|gb|FD569183.1|FD569183, gi|332782802|gb|FY443821.1|FY443821, gi|161560922|gb|EY933376.1|EY933376, gi|158637494|gb|EX747385.1|EX747385, gi|154167971|gb|EV539245.1|EV539245, gi|158941275|gb|EX903518.1|EX903518, gi|332795393|gb|FY449298.1|FY449298, gi|332793269|gb|…
cellular_component	2	GO:0043226	organelle	220	60.76	GO:0005575	cellular_component		Unigene12026_NAU-YH, CL3814.Contig1_NAU-YH, CL3814.Contig2_NAU-YH, CL3814.Contig3_NAU-YH, Unigene5_NAU-YH, Unigene8_NAU-YH, gi|166136582|gb|FD569183.1|FD569183, gi|332782802|gb|FY443821.1|FY443821, gi|161560922|gb|EY933376.1|EY933376, gi|158637494|gb|EX747385.1|EX747385, gi|154167971|gb|EV539245.1|EV539245, gi|158941275|gb|EX903518.1|EX903518, gi|332795393|gb|FY449298.1|FY449298, gi|332793269|gb|…
cellular_component	2	GO:0016020	membrane	69	39.34	GO:0005575	cellular_component		CL967.Contig2_NAU-YH, gi|166135235|gb|FD567106.1|FD567106, gi|154097579|gb|EV530552.1|EV530552, CL7520.Contig2_NAU-YH, CL11546.Contig1_NAU-YH, gi|167502426|gb|FD984419.1|FD984419, gi|161548885|gb|EY920039.1|EY920039, Unigene28340_NAU-YH, gi|167431122|gb|FD936890.1|FD936890, gi|161548955|gb|EY919719.1|EY919719, CL2440.Contig1_NAU-YH, CL2440.Contig2_NAU-YH, gi|332780007|gb|FY439983.1|FY439983, CL11…
cellular_component	2	GO:0005576	extracellular region	54	46	GO:0005575	cellular_component		gi|158919750|gb|EX892458.1|EX892458, gi|166123693|gb|FD553056.1|FD553056, gi|154092085|gb|EV525058.1|EV525058, gi|156161233|gb|EW721379.1|EW721379, gi|166130269|gb|FD564661.1|FD564661, gi|156166056|gb|EW726202.1|EW726202, gi|332789539|gb|FY446652.1|FY446652, gi|332787788|gb|FY446461.1|FY446461, gi|167434449|gb|FD940416.1|FD940416, gi|166119169|gb|FD551594.1|FD551594, gi|166100223|gb|FD532316.1|FD…
cellular_component	2	GO:0032991	macromolecular complex	52	26.18	GO:0005575	cellular_component		CL7104.Contig1_NAU-YH, gi|158640336|gb|EX750227.1|EX750227, Unigene17358_NAU-YH, Unigene17359_NAU-YH, CL5390.Contig1_NAU-YH, CL5390.Contig2_NAU-YH, Unigene26496_NAU-YH, Unigene15387_NAU-YH, gi|167438548|gb|FD944412.1|FD944412, gi|161554354|gb|EY926444.1|EY926444, gi|158928461|gb|EX901451.1|EX901451, gi|161553727|gb|EY925721.1|EY925721, gi|154176586|gb|EV545927.1|EV545927, CL10044.Contig1_NAU-YH, …
cellular_component	2	GO:0031012	extracellular matrix	12	7.2	GO:0005575	cellular_component		gi|158941831|gb|EX904163.1|EX904163, gi|158942025|gb|EX904357.1|EX904357, gi|167497750|gb|FD978215.1|FD978215, gi|332778441|gb|FY442848.1|FY442848, gi|167432683|gb|FD937836.1|FD937836, gi|161561313|gb|EY933243.1|EY933243, gi|167496826|gb|FD982226.1|FD982226, gi|166104334|gb|FD533837.1|FD533837, gi|161553627|gb|EY925601.1|EY925601, gi|161518986|gb|EY899080.1|EY899080, gi|158663561|gb|EX773452.1|EX…
cellular_component	2	GO:0031974	membrane-enclosed lumen	5	0.6	GO:0005575	cellular_component		CL7104.Contig1_NAU-YH, gi|156159433|gb|EW719579.1|EW719579, gi|158651892|gb|EX761783.1|EX761783, gi|332778718|gb|FY435119.1|FY435119, gi|167433947|gb|FD938594.1|FD938594
cellular_component	2	GO:0055044	symplast	3	1.8	GO:0005575	cellular_component		gi|154178160|gb|EV547500.1|EV547500, gi|154172271|gb|EV543544.1|EV543544, CL610.Contig2_NAU-YH
cellular_component	2	GO:0030054	cell junction	3	1.08	GO:0005575	cellular_component		gi|154178160|gb|EV547500.1|EV547500, gi|154172271|gb|EV543544.1|EV543544, CL610.Contig2_NAU-YH
cellular_component	3	GO:0044464	cell part	247	108.14	GO:0005623, GO:0005575	cell, cellular_component		Unigene12026_NAU-YH, CL3814.Contig1_NAU-YH, CL3814.Contig2_NAU-YH, CL3814.Contig3_NAU-YH, Unigene5_NAU-YH, Unigene8_NAU-YH, gi|166136582|gb|FD569183.1|FD569183, gi|332782802|gb|FY443821.1|FY443821, gi|161560922|gb|EY933376.1|EY933376, gi|158637494|gb|EX747385.1|EX747385, gi|154167971|gb|EV539245.1|EV539245, gi|158941275|gb|EX903518.1|EX903518, gi|332795393|gb|FY449298.1|FY449298, gi|332793269|gb|…
cellular_component	3	GO:0043227	membrane-bounded organelle	216	94.35	GO:0043226	organelle		Unigene12026_NAU-YH, CL3814.Contig1_NAU-YH, CL3814.Contig2_NAU-YH, CL3814.Contig3_NAU-YH, Unigene5_NAU-YH, Unigene8_NAU-YH, gi|166136582|gb|FD569183.1|FD569183, gi|332782802|gb|FY443821.1|FY443821, gi|161560922|gb|EY933376.1|EY933376, gi|158637494|gb|EX747385.1|EX747385, gi|154167971|gb|EV539245.1|EV539245, gi|158941275|gb|EX903518.1|EX903518, gi|332795393|gb|FY449298.1|FY449298, gi|332793269|gb|…
cellular_component	3	GO:0043234	protein complex	45	39.46	GO:0032991	macromolecular complex		CL7104.Contig1_NAU-YH, gi|158640336|gb|EX750227.1|EX750227, Unigene17358_NAU-YH, Unigene17359_NAU-YH, CL5390.Contig1_NAU-YH, CL5390.Contig2_NAU-YH, Unigene26496_NAU-YH, Unigene15387_NAU-YH, gi|167438548|gb|FD944412.1|FD944412, gi|161554354|gb|EY926444.1|EY926444, gi|158928461|gb|EX901451.1|EX901451, gi|161553727|gb|EY925721.1|EY925721, gi|154176586|gb|EV545927.1|EV545927, CL10044.Contig1_NAU-YH, …
cellular_component	3	GO:0043228	non-membrane-bounded organelle	22	7.17	GO:0043226	organelle		CL967.Contig2_NAU-YH, gi|166135235|gb|FD567106.1|FD567106, gi|154097579|gb|EV530552.1|EV530552, gi|161543162|gb|EY914942.1|EY914942, CL7104.Contig1_NAU-YH, gi|156159433|gb|EW719579.1|EW719579, gi|158640336|gb|EX750227.1|EX750227, CL5390.Contig1_NAU-YH, CL5390.Contig2_NAU-YH, gi|161542499|gb|EY914292.1|EY914292, gi|166149568|gb|FD581536.1|FD581536, gi|158651703|gb|EX761594.1|EX761594, gi|154172409…
cellular_component	3	GO:0044422	organelle part	22	4.7	GO:0043226, GO:0005575	organelle, cellular_component		gi|154170115|gb|EV541389.1|EV541389, CL5390.Contig1_NAU-YH, CL5390.Contig2_NAU-YH, gi|158913797|gb|EX886445.1|EX886445, gi|166110329|gb|FD540079.1|FD540079, gi|154092085|gb|EV525058.1|EV525058, gi|332793064|gb|FY447997.1|FY447997, gi|332781856|gb|FY437923.1|FY437923, gi|332775165|gb|FY433687.1|FY433687, gi|154093487|gb|EV526460.1|EV526460, CL967.Contig2_NAU-YH, gi|161542499|gb|EY914292.1|EY914292…
cellular_component	3	GO:0048046	apoplast	20	20	GO:0005576	extracellular region		gi|332779722|gb|FY438692.1|FY438692, gi|332787028|gb|FY452752.1|FY452752, gi|167503455|gb|FD987950.1|FD987950, CL2240.Contig1_NAU-YH, gi|167504229|gb|FD989705.1|FD989705, gi|154095512|gb|EV528485.1|EV528485, gi|154170115|gb|EV541389.1|EV541389, gi|158941831|gb|EX904163.1|EX904163, gi|158942025|gb|EX904357.1|EX904357, gi|167497750|gb|FD978215.1|FD978215, gi|332778441|gb|FY442848.1|FY442848, gi|167…
cellular_component	3	GO:0044425	membrane part	7	2.39	GO:0016020, GO:0005575	membrane, cellular_component		Unigene21158_NAU-YH, gi|166149568|gb|FD581536.1|FD581536, gnl|UG|Rsa#S43008458, gi|167494625|gb|FD976269.1|FD976269, gi|167431122|gb|FD936890.1|FD936890, gi|332780007|gb|FY439983.1|FY439983, gi|166141909|gb|FD573405.1|FD573405
cellular_component	3	GO:0005911	cell-cell junction	3	1.8	GO:0030054	cell junction		gi|154178160|gb|EV547500.1|EV547500, gi|154172271|gb|EV543544.1|EV543544, CL610.Contig2_NAU-YH
cellular_component	3	GO:0031982	vesicle	2	0.72	GO:0043226	organelle		CL11546.Contig1_NAU-YH, CL11546.Contig2_NAU-YH
cellular_component	3	GO:0032993	protein-DNA complex	1	0.36	GO:0032991	macromolecular complex		gi|166149568|gb|FD581536.1|FD581536
cellular_component	3	GO:0019867	outer membrane	1	0.22	GO:0016020	membrane		gi|167433947|gb|FD938594.1|FD938594
cellular_component	4	GO:0005622	intracellular	229	64.1	GO:0044464	cell part		Unigene12026_NAU-YH, CL3814.Contig1_NAU-YH, CL3814.Contig2_NAU-YH, CL3814.Contig3_NAU-YH, Unigene5_NAU-YH, Unigene8_NAU-YH, gi|166136582|gb|FD569183.1|FD569183, gi|332782802|gb|FY443821.1|FY443821, gi|161560922|gb|EY933376.1|EY933376, gi|158637494|gb|EX747385.1|EX747385, gi|154167971|gb|EV539245.1|EV539245, gi|158941275|gb|EX903518.1|EX903518, gi|332795393|gb|FY449298.1|FY449298, gi|332793269|gb|…
cellular_component	4	GO:0071944	cell periphery	71	39.65	GO:0044464	cell part		CL2240.Contig1_NAU-YH, CL11546.Contig2_NAU-YH, gi|166130269|gb|FD564661.1|FD564661, gi|156166056|gb|EW726202.1|EW726202, gi|332789539|gb|FY446652.1|FY446652, gi|332787788|gb|FY446461.1|FY446461, gi|167434449|gb|FD940416.1|FD940416, gi|166119169|gb|FD551594.1|FD551594, gi|166100223|gb|FD532316.1|FD532316, gi|161532925|gb|EY904948.1|EY904948, gi|154093497|gb|EV526470.1|EV526470, Unigene8382_NAU-YH,…
cellular_component	4	GO:0048196	plant extracellular matrix	12	12	GO:0031012, GO:0044464	extracellular matrix, cell part		gi|158941831|gb|EX904163.1|EX904163, gi|158942025|gb|EX904357.1|EX904357, gi|167497750|gb|FD978215.1|FD978215, gi|332778441|gb|FY442848.1|FY442848, gi|167432683|gb|FD937836.1|FD937836, gi|161561313|gb|EY933243.1|EY933243, gi|167496826|gb|FD982226.1|FD982226, gi|166104334|gb|FD533837.1|FD533837, gi|161553627|gb|EY925601.1|EY925601, gi|161518986|gb|EY899080.1|EY899080, gi|158663561|gb|EX773452.1|EX…
cellular_component	4	GO:0031975	envelope	11	1.7	GO:0044464	cell part		gi|161543162|gb|EY914942.1|EY914942, gi|166135235|gb|FD567106.1|FD567106, gi|154097579|gb|EV530552.1|EV530552, gi|166149568|gb|FD581536.1|FD581536, gi|158651703|gb|EX761594.1|EX761594, gi|154172409|gb|EV543682.1|EV543682, gi|166141909|gb|FD573405.1|FD573405, gi|166126087|gb|FD556392.1|FD556392, Unigene17736_NAU-YH, gi|161542499|gb|EY914292.1|EY914292, CL967.Contig2_NAU-YH
cellular_component	4	GO:0031090	organelle membrane	7	2.7	GO:0043227, GO:0016020, GO:0044422	membrane-bounded organelle, membrane, organelle part		gi|166135235|gb|FD567106.1|FD567106, gi|154097579|gb|EV530552.1|EV530552, gi|166149568|gb|FD581536.1|FD581536, gi|158651703|gb|EX761594.1|EX761594, gi|154172409|gb|EV543682.1|EV543682, CL4756.Contig2_NAU-YH, gi|166141909|gb|FD573405.1|FD573405
cellular_component	4	GO:0043233	organelle lumen	5	1	GO:0031974, GO:0044422	membrane-enclosed lumen, organelle part		CL7104.Contig1_NAU-YH, gi|156159433|gb|EW719579.1|EW719579, gi|158651892|gb|EX761783.1|EX761783, gi|332778718|gb|FY435119.1|FY435119, gi|167433947|gb|FD938594.1|FD938594
cellular_component	4	GO:0031224	intrinsic to membrane	4	2.4	GO:0044425	membrane part		gnl|UG|Rsa#S43008458, gi|167494625|gb|FD976269.1|FD976269, gi|167431122|gb|FD936890.1|FD936890, gi|332780007|gb|FY439983.1|FY439983
cellular_component	4	GO:0009506	plasmodesma	3	3	GO:0055044, GO:0005911	symplast, cell-cell junction		gi|154178160|gb|EV547500.1|EV547500, gi|154172271|gb|EV543544.1|EV543544, CL610.Contig2_NAU-YH
cellular_component	4	GO:0012505	endomembrane system	2	1.36	GO:0044464	cell part		CL11546.Contig1_NAU-YH, CL11546.Contig2_NAU-YH
cellular_component	4	GO:0031988	membrane-bounded vesicle	2	1.2	GO:0031982	vesicle		gi|166149568|gb|FD581536.1|FD581536, gi|156161233|gb|EW721379.1|EW721379
cellular_component	4	GO:0008287	protein serine/threonine phosphatase complex	1	0.6	GO:0044464, GO:0043234	cell part, protein complex		Unigene26496_NAU-YH
cellular_component	4	GO:1990104	DNA bending complex	1	0.6	GO:0032993, GO:0043234	protein-DNA complex, protein complex		gi|167433947|gb|FD938594.1|FD938594
cellular_component	4	GO:0044815	DNA packaging complex	1	0.6	GO:0032993, GO:0043234	protein-DNA complex, protein complex		gi|166141909|gb|FD573405.1|FD573405
cellular_component	4	GO:0070469	respiratory chain	1	0.36	GO:0044425	membrane part		gi|167433947|gb|FD938594.1|FD938594
cellular_component	4	GO:0030964	NADH dehydrogenase complex	1	0.36	GO:0044425, GO:0043234	membrane part, protein complex		Unigene21158_NAU-YH
cellular_component	4	GO:0019898	extrinsic to membrane	1	0.22	GO:0044425	membrane part		gi|166141909|gb|FD573405.1|FD573405
cellular_component	5	GO:0044424	intracellular part	229	93.5	GO:0044464, GO:0005622	cell part, intracellular		Unigene12026_NAU-YH, CL3814.Contig1_NAU-YH, CL3814.Contig2_NAU-YH, CL3814.Contig3_NAU-YH, Unigene5_NAU-YH, Unigene8_NAU-YH, gi|166136582|gb|FD569183.1|FD569183, gi|332782802|gb|FY443821.1|FY443821, gi|161560922|gb|EY933376.1|EY933376, gi|158637494|gb|EX747385.1|EX747385, gi|154167971|gb|EV539245.1|EV539245, gi|158941275|gb|EX903518.1|EX903518, gi|332795393|gb|FY449298.1|FY449298, gi|332793269|gb|…
cellular_component	5	GO:0005886	plasma membrane	57	56.13	GO:0016020, GO:0044464, GO:0071944	membrane, cell part, cell periphery		CL7520.Contig2_NAU-YH, CL11546.Contig1_NAU-YH, gi|167502426|gb|FD984419.1|FD984419, gi|161548885|gb|EY920039.1|EY920039, Unigene28340_NAU-YH, gi|167431122|gb|FD936890.1|FD936890, gi|161548955|gb|EY919719.1|EY919719, CL2440.Contig1_NAU-YH, CL2440.Contig2_NAU-YH, gi|332780007|gb|FY439983.1|FY439983, CL11546.Contig2_NAU-YH, gi|156155920|gb|EW716066.1|EW716066, gi|166103220|gb|FD534796.1|FD534796, gi…
cellular_component	5	GO:0030312	external encapsulating structure	17	9.96	GO:0044464, GO:0071944	cell part, cell periphery		CL2240.Contig1_NAU-YH, CL11546.Contig2_NAU-YH, gi|166130269|gb|FD564661.1|FD564661, gi|156166056|gb|EW726202.1|EW726202, gi|332789539|gb|FY446652.1|FY446652, gi|332787788|gb|FY446461.1|FY446461, gi|167434449|gb|FD940416.1|FD940416, gi|166119169|gb|FD551594.1|FD551594, gi|166100223|gb|FD532316.1|FD532316, gi|161532925|gb|EY904948.1|EY904948, gi|154093497|gb|EV526470.1|EV526470, Unigene8382_NAU-YH,…
cellular_component	5	GO:0016021	integral to membrane	4	4	GO:0031224	intrinsic to membrane		gnl|UG|Rsa#S43008458, gi|167494625|gb|FD976269.1|FD976269, gi|167431122|gb|FD936890.1|FD936890, gi|332780007|gb|FY439983.1|FY439983
cellular_component	5	GO:0042175	nuclear outer membrane-endoplasmic reticulum membrane network	1	0.6	GO:0044425, GO:0016020, GO:0044464, GO:0012505	membrane part, membrane, cell part, endomembrane system		gi|166149568|gb|FD581536.1|FD581536
cellular_component	5	GO:0045271	respiratory chain complex I	1	0.6	GO:0070469, GO:0030964	respiratory chain, NADH dehydrogenase complex		gi|166141909|gb|FD573405.1|FD573405
cellular_component	6	GO:0043229	intracellular organelle	220	101.13	GO:0043226, GO:0044424	organelle, intracellular part		Unigene12026_NAU-YH, CL3814.Contig1_NAU-YH, CL3814.Contig2_NAU-YH, CL3814.Contig3_NAU-YH, Unigene5_NAU-YH, Unigene8_NAU-YH, gi|166136582|gb|FD569183.1|FD569183, gi|332782802|gb|FY443821.1|FY443821, gi|161560922|gb|EY933376.1|EY933376, gi|158637494|gb|EX747385.1|EX747385, gi|154167971|gb|EV539245.1|EV539245, gi|158941275|gb|EX903518.1|EX903518, gi|332795393|gb|FY449298.1|FY449298, gi|332793269|gb|…
cellular_component	6	GO:0005737	cytoplasm	146	109.13	GO:0044424	intracellular part		Unigene12026_NAU-YH, CL3814.Contig1_NAU-YH, CL3814.Contig2_NAU-YH, CL3814.Contig3_NAU-YH, Unigene5_NAU-YH, Unigene8_NAU-YH, gi|166136582|gb|FD569183.1|FD569183, gi|332782802|gb|FY443821.1|FY443821, gi|161560922|gb|EY933376.1|EY933376, gi|158637494|gb|EX747385.1|EX747385, gi|154167971|gb|EV539245.1|EV539245, gi|158941275|gb|EX903518.1|EX903518, gi|332795393|gb|FY449298.1|FY449298, gi|332793269|gb|…
cellular_component	6	GO:0005618	cell wall	17	16.6	GO:0030312	external encapsulating structure		CL2240.Contig1_NAU-YH, CL11546.Contig2_NAU-YH, gi|166130269|gb|FD564661.1|FD564661, gi|156166056|gb|EW726202.1|EW726202, gi|332789539|gb|FY446652.1|FY446652, gi|332787788|gb|FY446461.1|FY446461, gi|167434449|gb|FD940416.1|FD940416, gi|166119169|gb|FD551594.1|FD551594, gi|166100223|gb|FD532316.1|FD532316, gi|161532925|gb|EY904948.1|EY904948, gi|154093497|gb|EV526470.1|EV526470, Unigene8382_NAU-YH,…
cellular_component	6	GO:0030529	ribonucleoprotein complex	8	4.18	GO:0032991, GO:0044424	macromolecular complex, intracellular part		CL967.Contig2_NAU-YH, gi|161542499|gb|EY914292.1|EY914292, gi|156173164|gb|EW733310.1|EW733310, Unigene6_NAU-YH, Unigene7_NAU-YH, Unigene5_NAU-YH, Unigene8_NAU-YH, CL10044.Contig1_NAU-YH
cellular_component	6	GO:0009579	thylakoid	4	1.07	GO:0044424	intracellular part		CL967.Contig2_NAU-YH, gi|166135235|gb|FD567106.1|FD567106, gi|154097579|gb|EV530552.1|EV530552, CL7248.Contig1_NAU-YH
cellular_component	6	GO:0000151	ubiquitin ligase complex	2	0.72	GO:0044424, GO:0043234	intracellular part, protein complex		Unigene17358_NAU-YH, Unigene17359_NAU-YH
cellular_component	6	GO:0000159	protein phosphatase type 2A complex	1	1	GO:0008287, GO:0044424	protein serine/threonine phosphatase complex, intracellular part		Unigene26496_NAU-YH
cellular_component	6	GO:0005667	transcription factor complex	1	0.36	GO:0044424, GO:0043234	intracellular part, protein complex		gi|158640336|gb|EX750227.1|EX750227
cellular_component	6	GO:0044459	plasma membrane part	1	0.22	GO:0044425, GO:0005886, GO:0044464	membrane part, plasma membrane, cell part		Unigene21158_NAU-YH
cellular_component	7	GO:0043231	intracellular membrane-bounded organelle	216	156.63	GO:0043229, GO:0043227	intracellular organelle, membrane-bounded organelle		Unigene12026_NAU-YH, CL3814.Contig1_NAU-YH, CL3814.Contig2_NAU-YH, CL3814.Contig3_NAU-YH, Unigene5_NAU-YH, Unigene8_NAU-YH, gi|166136582|gb|FD569183.1|FD569183, gi|332782802|gb|FY443821.1|FY443821, gi|161560922|gb|EY933376.1|EY933376, gi|158637494|gb|EX747385.1|EX747385, gi|154167971|gb|EV539245.1|EV539245, gi|158941275|gb|EX903518.1|EX903518, gi|332795393|gb|FY449298.1|FY449298, gi|332793269|gb|…
cellular_component	7	GO:0044444	cytoplasmic part	133	128.55	GO:0005737, GO:0044424	cytoplasm, intracellular part		Unigene12026_NAU-YH, CL3814.Contig1_NAU-YH, CL3814.Contig2_NAU-YH, CL3814.Contig3_NAU-YH, Unigene5_NAU-YH, Unigene8_NAU-YH, gi|166136582|gb|FD569183.1|FD569183, gi|332782802|gb|FY443821.1|FY443821, gi|161560922|gb|EY933376.1|EY933376, gi|158637494|gb|EX747385.1|EX747385, gi|154167971|gb|EV539245.1|EV539245, gi|158941275|gb|EX903518.1|EX903518, gi|332795393|gb|FY449298.1|FY449298, gi|332793269|gb|…
cellular_component	7	GO:0043232	intracellular non-membrane-bounded organelle	22	11.96	GO:0043229, GO:0043228	intracellular organelle, non-membrane-bounded organelle		CL967.Contig2_NAU-YH, gi|166135235|gb|FD567106.1|FD567106, gi|154097579|gb|EV530552.1|EV530552, gi|161543162|gb|EY914942.1|EY914942, CL7104.Contig1_NAU-YH, gi|156159433|gb|EW719579.1|EW719579, gi|158640336|gb|EX750227.1|EX750227, CL5390.Contig1_NAU-YH, CL5390.Contig2_NAU-YH, gi|161542499|gb|EY914292.1|EY914292, gi|166149568|gb|FD581536.1|FD581536, gi|158651703|gb|EX761594.1|EX761594, gi|154172409…
cellular_component	7	GO:0044446	intracellular organelle part	22	7.59	GO:0043229, GO:0044424, GO:0044422	intracellular organelle, intracellular part, organelle part		gi|154170115|gb|EV541389.1|EV541389, CL5390.Contig1_NAU-YH, CL5390.Contig2_NAU-YH, gi|158913797|gb|EX886445.1|EX886445, gi|166110329|gb|FD540079.1|FD540079, gi|154092085|gb|EV525058.1|EV525058, gi|332793064|gb|FY447997.1|FY447997, gi|332781856|gb|FY437923.1|FY437923, gi|332775165|gb|FY433687.1|FY433687, gi|154093487|gb|EV526460.1|EV526460, CL967.Contig2_NAU-YH, gi|161542499|gb|EY914292.1|EY914292…
cellular_component	7	GO:0031461	cullin-RING ubiquitin ligase complex	2	1.2	GO:0000151	ubiquitin ligase complex		CL967.Contig2_NAU-YH, CL7248.Contig1_NAU-YH
cellular_component	7	GO:0044436	thylakoid part	2	0.35	GO:0009579, GO:0044424	thylakoid, intracellular part		Unigene17358_NAU-YH, Unigene17359_NAU-YH
cellular_component	7	GO:0009505	plant-type cell wall	1	1	GO:0005618	cell wall		CL2240.Contig1_NAU-YH
cellular_component	7	GO:0019897	extrinsic to plasma membrane	1	0.36	GO:0019898, GO:0044459	extrinsic to membrane, plasma membrane part		Unigene21158_NAU-YH
cellular_component	7	GO:0009898	internal side of plasma membrane	1	0.36	GO:0044459	plasma membrane part		Unigene21158_NAU-YH
cellular_component	8	GO:0005634	nucleus	115	110.22	GO:0043231	intracellular membrane-bounded organelle		gi|166101516|gb|FD535342.1|FD535342, gi|158661364|gb|EX771255.1|EX771255, CL4885.Contig2_NAU-YH, Unigene32936_NAU-YH, CL10788.Contig2_NAU-YH, CL5515.Contig2_NAU-YH, CL7726.Contig2_NAU-YH, CL7520.Contig2_NAU-YH, Unigene31262_NAU-YH, gi|166100372|gb|FD532393.1|FD532393, gi|154255923|gb|EV566972.1|EV566972, gi|167480992|gb|FD964119.1|FD964119, gi|156173816|gb|EW733962.1|EW733962, gi|161535191|gb|EY9…
cellular_component	8	GO:0009536	plastid	60	42.79	GO:0044444, GO:0043231	cytoplasmic part, intracellular membrane-bounded organelle		Unigene12026_NAU-YH, CL3814.Contig1_NAU-YH, CL3814.Contig2_NAU-YH, CL3814.Contig3_NAU-YH, Unigene5_NAU-YH, Unigene8_NAU-YH, gi|166136582|gb|FD569183.1|FD569183, gi|332782802|gb|FY443821.1|FY443821, gi|161560922|gb|EY933376.1|EY933376, gi|158637494|gb|EX747385.1|EX747385, gi|154167971|gb|EV539245.1|EV539245, gi|158941275|gb|EX903518.1|EX903518, gi|332795393|gb|FY449298.1|FY449298, gi|332793269|gb|…
cellular_component	8	GO:0005829	cytosol	57	55.58	GO:0044444	cytoplasmic part		CL967.Contig2_NAU-YH, gi|161542499|gb|EY914292.1|EY914292, Unigene26025_NAU-YH, gi|156156407|gb|EW716553.1|EW716553, gi|167503396|gb|FD987291.1|FD987291, gi|166149568|gb|FD581536.1|FD581536, gi|161542248|gb|EY914161.1|EY914161, gi|161517177|gb|EY897120.1|EY897120, gi|154183164|gb|EV552504.1|EV552504, CL1289.Contig2_NAU-YH, CL4756.Contig2_NAU-YH, gi|154172271|gb|EV543544.1|EV543544, CL7248.Contig1…
cellular_component	8	GO:0005739	mitochondrion	44	43.05	GO:0044444, GO:0043231	cytoplasmic part, intracellular membrane-bounded organelle		gi|166141909|gb|FD573405.1|FD573405, gi|158941176|gb|EX903532.1|EX903532, Unigene33152_NAU-YH, Unigene23751_NAU-YH, Unigene12026_NAU-YH, CL7978.Contig2_NAU-YH, Unigene36456_NAU-YH, CL7726.Contig2_NAU-YH, gi|158925970|gb|EX898424.1|EX898424, CL3904.Contig1_NAU-YH, CL3904.Contig2_NAU-YH, CL3904.Contig3_NAU-YH, Unigene786_NAU-YH, Unigene17736_NAU-YH, CL12576.Contig1_NAU-YH, gi|167438548|gb|FD944412.…
cellular_component	8	GO:0005773	vacuole	24	23.36	GO:0044444, GO:0043231	cytoplasmic part, intracellular membrane-bounded organelle		CL4756.Contig2_NAU-YH, gi|156155920|gb|EW716066.1|EW716066, gi|166103220|gb|FD534796.1|FD534796, gi|158644435|gb|EX754326.1|EX754326, CL2240.Contig1_NAU-YH, CL1196.Contig4_NAU-YH, CL7248.Contig1_NAU-YH, CL12616.Contig2_NAU-YH, CL4756.Contig1_NAU-YH, gi|166130269|gb|FD564661.1|FD564661, gi|156166056|gb|EW726202.1|EW726202, gi|332789539|gb|FY446652.1|FY446652, gi|332787788|gb|FY446461.1|FY446461, g…
cellular_component	8	GO:0005794	Golgi apparatus	21	21	GO:0044444, GO:0043231	cytoplasmic part, intracellular membrane-bounded organelle		gi|332775401|gb|FY434719.1|FY434719, gi|156155920|gb|EW716066.1|EW716066, gi|166103220|gb|FD534796.1|FD534796, gi|158644435|gb|EX754326.1|EX754326, CL7248.Contig1_NAU-YH, CL12616.Contig2_NAU-YH, gi|166130269|gb|FD564661.1|FD564661, gi|156166056|gb|EW726202.1|EW726202, gi|332789539|gb|FY446652.1|FY446652, gi|332787788|gb|FY446461.1|FY446461, gi|167434449|gb|FD940416.1|FD940416, gi|166119169|gb|FD5…
cellular_component	8	GO:0005783	endoplasmic reticulum	16	15.36	GO:0044444, GO:0043231	cytoplasmic part, intracellular membrane-bounded organelle		gi|166149568|gb|FD581536.1|FD581536, gi|161514781|gb|EY894828.1|EY894828, gi|161566059|gb|EY937363.1|EY937363, CL5916.Contig2_NAU-YH, CL7248.Contig1_NAU-YH, gi|166122205|gb|FD555746.1|FD555746, gi|166120535|gb|FD555879.1|FD555879, gi|166096925|gb|FD531463.1|FD531463, gi|161572521|gb|EY943953.1|EY943953, gi|156179417|gb|EW739563.1|EW739563, gi|158928393|gb|EX902039.1|EX902039, gi|167428190|gb|FD93…
cellular_component	8	GO:0031967	organelle envelope	11	2.84	GO:0044446, GO:0043227, GO:0031975	intracellular organelle part, membrane-bounded organelle, envelope		gi|161543162|gb|EY914942.1|EY914942, gi|166135235|gb|FD567106.1|FD567106, gi|154097579|gb|EV530552.1|EV530552, gi|166149568|gb|FD581536.1|FD581536, gi|158651703|gb|EX761594.1|EX761594, gi|154172409|gb|EV543682.1|EV543682, gi|166141909|gb|FD573405.1|FD573405, gi|166126087|gb|FD556392.1|FD556392, Unigene17736_NAU-YH, gi|161542499|gb|EY914292.1|EY914292, CL967.Contig2_NAU-YH
cellular_component	8	GO:0005856	cytoskeleton	10	8.75	GO:0043232	intracellular non-membrane-bounded organelle		gi|154170115|gb|EV541389.1|EV541389, CL5390.Contig1_NAU-YH, CL5390.Contig2_NAU-YH, gi|158913797|gb|EX886445.1|EX886445, gi|166110329|gb|FD540079.1|FD540079, gi|154092085|gb|EV525058.1|EV525058, gi|332793064|gb|FY447997.1|FY447997, gi|332781856|gb|FY437923.1|FY437923, gi|332775165|gb|FY433687.1|FY433687, gi|154093487|gb|EV526460.1|EV526460
cellular_component	8	GO:0005840	ribosome	8	6.96	GO:0044444, GO:0030529, GO:0043232	cytoplasmic part, ribonucleoprotein complex, intracellular non-membrane-bounded organelle		CL967.Contig2_NAU-YH, gi|161542499|gb|EY914292.1|EY914292, gi|156173164|gb|EW733310.1|EW733310, Unigene6_NAU-YH, Unigene7_NAU-YH, Unigene5_NAU-YH, Unigene8_NAU-YH, CL10044.Contig1_NAU-YH
cellular_component	8	GO:0070013	intracellular organelle lumen	5	1.67	GO:0044446, GO:0043233	intracellular organelle part, organelle lumen		CL7104.Contig1_NAU-YH, gi|156159433|gb|EW719579.1|EW719579, gi|158651892|gb|EX761783.1|EX761783, gi|332778718|gb|FY435119.1|FY435119, gi|167433947|gb|FD938594.1|FD938594
cellular_component	8	GO:0031984	organelle subcompartment	4	1.15	GO:0044446, GO:0043227	intracellular organelle part, membrane-bounded organelle		CL967.Contig2_NAU-YH, gi|166135235|gb|FD567106.1|FD567106, gi|154097579|gb|EV530552.1|EV530552, CL7248.Contig1_NAU-YH
cellular_component	8	GO:0080008	Cul4-RING ubiquitin ligase complex	2	2	GO:0031461	cullin-RING ubiquitin ligase complex		Unigene17358_NAU-YH, Unigene17359_NAU-YH
cellular_component	8	GO:0031410	cytoplasmic vesicle	2	1.2	GO:0044444, GO:0043229, GO:0031982	cytoplasmic part, intracellular organelle, vesicle		CL11546.Contig1_NAU-YH, CL11546.Contig2_NAU-YH
cellular_component	8	GO:0009524	phragmoplast	1	1	GO:0044444	cytoplasmic part		CL967.Contig2_NAU-YH
cellular_component	8	GO:0005768	endosome	1	1	GO:0044444, GO:0043231	cytoplasmic part, intracellular membrane-bounded organelle		CL7248.Contig1_NAU-YH
cellular_component	8	GO:0042579	microbody	1	0.6	GO:0044444, GO:0043231	cytoplasmic part, intracellular membrane-bounded organelle		CL1196.Contig4_NAU-YH
cellular_component	8	GO:0031234	extrinsic to internal side of plasma membrane	1	0.6	GO:0009898, GO:0044424, GO:0019897	internal side of plasma membrane, intracellular part, extrinsic to plasma membrane		Unigene21158_NAU-YH
cellular_component	8	GO:0031977	thylakoid lumen	1	0.36	GO:0044436	thylakoid part		gi|154170115|gb|EV541389.1|EV541389
cellular_component	8	GO:0034357	photosynthetic membrane	1	0.22	GO:0009579, GO:0044436, GO:0016020	thylakoid, thylakoid part, membrane		gi|167433947|gb|FD938594.1|FD938594
cellular_component	8	GO:0005694	chromosome	1	0.22	GO:0043232	intracellular non-membrane-bounded organelle		CL12616.Contig2_NAU-YH
cellular_component	9	GO:0009507	chloroplast	34	29.05	GO:0009536	plastid		CL967.Contig2_NAU-YH, gi|166135235|gb|FD567106.1|FD567106, gi|154097579|gb|EV530552.1|EV530552, gi|154183251|gb|EV552591.1|EV552591, gi|156173338|gb|EW733484.1|EW733484, gi|332778539|gb|FY442946.1|FY442946, gi|167433864|gb|FD941766.1|FD941766, gi|166133466|gb|FD563793.1|FD563793, gi|156153258|gb|EW713404.1|EW713404, gi|156153257|gb|EW713403.1|EW713403, gi|167485135|gb|FD971887.1|FD971887, gi|1661…
cellular_component	9	GO:0044435	plastid part	12	6.65	GO:0044444, GO:0044446, GO:0009536	cytoplasmic part, intracellular organelle part, plastid		CL967.Contig2_NAU-YH, gi|166135235|gb|FD567106.1|FD567106, gi|154097579|gb|EV530552.1|EV530552, gi|161543162|gb|EY914942.1|EY914942, gi|166149568|gb|FD581536.1|FD581536, gi|158651703|gb|EX761594.1|EX761594, gi|154172409|gb|EV543682.1|EV543682, CL5364.Contig1_NAU-YH, gi|161542499|gb|EY914292.1|EY914292, gi|166126087|gb|FD556392.1|FD556392, Unigene17736_NAU-YH, CL7248.Contig1_NAU-YH
cellular_component	9	GO:0044428	nuclear part	6	2.03	GO:0044446, GO:0005634	intracellular organelle part, nucleus		CL7104.Contig1_NAU-YH, gi|156159433|gb|EW719579.1|EW719579, gi|158640336|gb|EX750227.1|EX750227, gi|158651892|gb|EX761783.1|EX761783, gi|332778718|gb|FY435119.1|FY435119, gi|167433947|gb|FD938594.1|FD938594
cellular_component	9	GO:0019866	organelle inner membrane	3	0.94	GO:0031967, GO:0031090, GO:0044424	organelle envelope, organelle membrane, intracellular part		gi|158651703|gb|EX761594.1|EX761594, gi|154172409|gb|EV543682.1|EV543682, gi|166141909|gb|FD573405.1|FD573405
cellular_component	9	GO:0016023	cytoplasmic membrane-bounded vesicle	2	2	GO:0043231, GO:0031410, GO:0031988	intracellular membrane-bounded organelle, cytoplasmic vesicle, membrane-bounded vesicle		CL11546.Contig1_NAU-YH, CL11546.Contig2_NAU-YH
cellular_component	9	GO:0044430	cytoskeletal part	2	1.92	GO:0044446, GO:0005856	intracellular organelle part, cytoskeleton		CL5390.Contig1_NAU-YH, CL5390.Contig2_NAU-YH
cellular_component	9	GO:0015630	microtubule cytoskeleton	2	1.92	GO:0005856	cytoskeleton		CL5390.Contig1_NAU-YH, CL5390.Contig2_NAU-YH
cellular_component	9	GO:0044445	cytosolic part	2	0.96	GO:0044444, GO:0005829	cytoplasmic part, cytosol		CL967.Contig2_NAU-YH, gi|161542499|gb|EY914292.1|EY914292
cellular_component	9	GO:0005834	heterotrimeric G-protein complex	1	1	GO:0031234, GO:0043234	extrinsic to internal side of plasma membrane, protein complex		CL967.Contig2_NAU-YH
cellular_component	9	GO:0015629	actin cytoskeleton	1	1	GO:0005856	cytoskeleton		Unigene21158_NAU-YH
cellular_component	9	GO:0005777	peroxisome	1	1	GO:0042579	microbody		gi|154170115|gb|EV541389.1|EV541389
cellular_component	9	GO:0044432	endoplasmic reticulum part	1	0.6	GO:0005783, GO:0044444, GO:0044446	endoplasmic reticulum, cytoplasmic part, intracellular organelle part		gi|167433947|gb|FD938594.1|FD938594
cellular_component	9	GO:0044437	vacuolar part	1	0.6	GO:0044444, GO:0044446, GO:0005773	cytoplasmic part, intracellular organelle part, vacuole		gi|166149568|gb|FD581536.1|FD581536
cellular_component	9	GO:0042651	thylakoid membrane	1	0.36	GO:0034357	photosynthetic membrane		CL1196.Contig4_NAU-YH
cellular_component	9	GO:0044427	chromosomal part	1	0.36	GO:0044446, GO:0005694	intracellular organelle part, chromosome		CL4756.Contig2_NAU-YH
cellular_component	9	GO:0031968	organelle outer membrane	1	0.36	GO:0031967, GO:0031090, GO:0019867, GO:0044424	organelle envelope, organelle membrane, outer membrane, intracellular part		gi|166149568|gb|FD581536.1|FD581536
cellular_component	9	GO:0044391	ribosomal subunit	1	0.36	GO:0044444, GO:0044446, GO:0030529, GO:0005840	cytoplasmic part, intracellular organelle part, ribonucleoprotein complex, ribosome		gi|161542499|gb|EY914292.1|EY914292
cellular_component	9	GO:0044429	mitochondrial part	1	0.08	GO:0044444, GO:0044446, GO:0005739	cytoplasmic part, intracellular organelle part, mitochondrion		gi|166141909|gb|FD573405.1|FD573405
cellular_component	10	GO:0044434	chloroplast part	11	10.08	GO:0044435, GO:0009507	plastid part, chloroplast		CL967.Contig2_NAU-YH, gi|166135235|gb|FD567106.1|FD567106, gi|154097579|gb|EV530552.1|EV530552, gi|166149568|gb|FD581536.1|FD581536, gi|158651703|gb|EX761594.1|EX761594, gi|154172409|gb|EV543682.1|EV543682, CL5364.Contig1_NAU-YH, gi|161542499|gb|EY914292.1|EY914292, gi|166126087|gb|FD556392.1|FD556392, Unigene17736_NAU-YH, CL7248.Contig1_NAU-YH
cellular_component	10	GO:0009526	plastid envelope	10	4.37	GO:0044435, GO:0031967	plastid part, organelle envelope		gi|161543162|gb|EY914942.1|EY914942, gi|166135235|gb|FD567106.1|FD567106, gi|154097579|gb|EV530552.1|EV530552, gi|166149568|gb|FD581536.1|FD581536, gi|158651703|gb|EX761594.1|EX761594, gi|154172409|gb|EV543682.1|EV543682, gi|166126087|gb|FD556392.1|FD556392, Unigene17736_NAU-YH, gi|161542499|gb|EY914292.1|EY914292, CL967.Contig2_NAU-YH
cellular_component	10	GO:0009532	plastid stroma	5	3	GO:0044435	plastid part		CL7104.Contig1_NAU-YH, gi|156159433|gb|EW719579.1|EW719579, gi|158651892|gb|EX761783.1|EX761783, gi|332778718|gb|FY435119.1|FY435119, gi|167433947|gb|FD938594.1|FD938594
cellular_component	10	GO:0031981	nuclear lumen	5	2.79	GO:0070013, GO:0044428	intracellular organelle lumen, nuclear part		CL5364.Contig1_NAU-YH, gi|166135235|gb|FD567106.1|FD567106, gi|161542499|gb|EY914292.1|EY914292, gi|154097579|gb|EV530552.1|EV530552, CL967.Contig2_NAU-YH
cellular_component	10	GO:0031976	plastid thylakoid	4	1.92	GO:0009579, GO:0031984, GO:0044435	thylakoid, organelle subcompartment, plastid part		CL967.Contig2_NAU-YH, gi|166135235|gb|FD567106.1|FD567106, gi|154097579|gb|EV530552.1|EV530552, CL7248.Contig1_NAU-YH
cellular_component	10	GO:0005874	microtubule	2	2	GO:0015630, GO:0043234, GO:0044430	microtubule cytoskeleton, protein complex, cytoskeletal part		CL967.Contig2_NAU-YH, gi|161542499|gb|EY914292.1|EY914292
cellular_component	10	GO:0022626	cytosolic ribosome	2	1.6	GO:0044445, GO:0005840	cytosolic part, ribosome		CL5390.Contig1_NAU-YH, CL5390.Contig2_NAU-YH
[truncated: 38 more rows]
